# Supplementary material for: Integrative multi-omics reveals two biologically distinct groups of pilocytic astrocytoma
Source: Acta Neuropathol. 2023 Sep 1;146(4):551–64. doi: 10.1007/s00401-023-02626-5 (PMC10500011; doi:10.1007/s00401-023-02626-5)
Supplement: Supplementary file 2 — Supplementary file2 (XLSX 824 KB) [file 401_2023_2626_MOESM2_ESM.xlsx]

## Sheet: Supplementary Table 1
Supplementary Table 1: Clinico-pathological characteristics of discovery cohort
Sample_name	Extended_group	Methylome	RNA Sequencing	Proteome	MAPK Alteration	KIAA1549::BRAF_Fusion	BRAF_Mutation	Location	Age(years)	Age_group	Gender
PA001	Group 1	x	x	x	KIAA1549::BRAF	fusion	wildtype	Supratent	4.98015	pediatric	male
PA002	Group 1	x		x	NF1	wildtype	wildtype	Supratent	2.56537	pediatric	female
PA003	Group 1	x	x	x	KIAA1549::BRAF	fusion	wildtype	Supratent	1.98768	pediatric	female
PA004	Group 1	x		x	unknown			Supratent	7.48528	pediatric	male
PA005	Group 2	x		x	unknown			Supratent	15	pediatric	male
PA007	Group 1	x		x	BRAF duplication	wildtype		Infratent	47	adult	female
PA008	Group 2	x	x	x	KRAS	wildtype	wildtype	Infratent	51	adult	male
PA009	Group 2	x	x	x	KIAA1549::BRAF	fusion	wildtype	Infratent	11	pediatric	female
PA010	Group 1	x	x		KRAS	wildtype	wildtype	Supratent	14	pediatric	female
PA011	Group 1	x	x		KIAA1549::BRAF	fusion	wildtype	Infratent	4	pediatric	female
PA012	Group 1	x	x		NF1	wildtype	wildtype	Supratent	13	pediatric	male
PA013	Group 2	x	x		unknown	wildtype	wildtype	Supratent	24	adult	male
PA014	Group 2		x	x	KIAA1549::BRAF	fusion	wildtype	Infratent	5	pediatric	female
PA015	Group 2	x	x		BRAF V600E	wildtype	mutant	Supratent	23	adult	female
PA016	Group 2	x	x		unknown	wildtype	wildtype	Supratent	40	adult	male
PA017	Group 1	x	x		KIAA1549::BRAF	fusion	wildtype	Infratent	3	pediatric	male
PA018	Group 1	x	x		unknown	wildtype	wildtype	Supratent	9	pediatric	male
PA019	Group 1	x	x		FGFR1::TACC1	wildtype		Supratent	9	pediatric	female
PA020	Group 2	x	x		unknown	wildtype	wildtype	Infratent	15	pediatric	female
PA021	Group 1	x	x		KIAA1549::BRAF	fusion	wildtype	Infratent	2	pediatric	female
PA022	Group 2	x	x		unknown	wildtype	wildtype	Infratent	12	pediatric	female
PA023	Group 1	x	x		KIAA1549::BRAF	fusion	wildtype	Infratent	15	pediatric	female
PA024	Group 1	x	x		KIAA1549::BRAF	fusion	wildtype	Supratent	3	pediatric	female
PA025	Group 1		x		NF1	wildtype	wildtype	Infratent	14	pediatric	female
PA026	Group 1	x	x	x	FGFR1::TACC1	wildtype		Infratent	2	pediatric	female
PA028	Group 1	x	x		BRAF V600E	wildtype	mutant	Supratent	16	pediatric	male
PA029	Group 2	x	x	x	KIAA1549::BRAF	fusion	wildtype	Infratent	11	pediatric	female
PA030	Group 2	x	x		unknown	wildtype	wildtype	Supratent	52	adult	male
PA031	Group 1	x	x	x	FGFR1	wildtype	wildtype	Supratent	27	adult	female
PA032	Group 2	x	x	x	unknown	wildtype	wildtype	Infratent	31	adult	female
PA033	Group 2	x		x	unknown			Supratent	33	adult	male
PA034	Group 2	x	x	x	KIAA1549::BRAF	fusion	wildtype	Infratent	10	pediatric	male
PA035	Group 1	x	x	x	BRAF V600E	wildtype	mutant	Supratent	16	pediatric	male
PA036	Group 1	x	x	x	BRAF V600E	wildtype	mutant	Supratent	13	pediatric	female
PA037	Group 1	x	x		KIAA1549::BRAF	fusion	wildtype	Infratent	5	pediatric	male
PA038	Group 1	x	x	x	KIAA1549::BRAF	fusion	wildtype	Infratent	2	pediatric	female
PA039	Group 2	x	x	x	NF1	wildtype	wildtype	Infratent	32	adult	female
PA040	Group 1	x		x	unknown	fusion	wildtype	Infratent	54	adult	male
PA041	Group 1	x	x	x	KRAS	wildtype	wildtype	Supratent	16	pediatric	female
PA043	Group 2	x	x	x	FGFR1 duplication	wildtype	wildtype	Infratent	12	pediatric	male
PA044	Group 2		x	x	FGFR1	wildtype	wildtype	Infratent	38	adult	male
PA045	Group 1	x	x	x	KIAA1549::BRAF	fusion	wildtype	Infratent	1	pediatric	male
PA046	Group 2	x	x	x	KIAA1549::BRAF	fusion	wildtype	Supratent	20	adult	female
PA047	Group 1	x	x	x	KIAA1549::BRAF	fusion	wildtype	Supratent	3	pediatric	male
PA048	Group 1	x	x	x	DDP6::BRAF	wildtype	wildtype	Infratent	26	adult	female
PA050	Group 1	x	x	x	TAX1BP1::BRAF	wildtype	wildtype	Supratent	13	pediatric	male
PA051	Group 1	x	x	x	KIAA1549::BRAF	fusion	wildtype	Supratent	9	pediatric	female
PA052	Group 1		x	x	KIAA1549::BRAF	fusion	wildtype		9	pediatric	female
PA053	Group 1	x	x	x	KIAA1549::BRAF	fusion	wildtype	Supratent	5	pediatric	male
PA055	Group 2			x	unknown			Supratent	7	pediatric	male
PA056	Group 1	x	x	x	KIAA1549::BRAF	fusion	wildtype	Infratent	4	pediatric	male
PA057	Group 2	x		x	KIAA1549::BRAF	fusion	wildtype	Infratent	12	pediatric	female
PA058	Group 1	x		x	KIAA1549::BRAF	fusion	wildtype	Infratent	16	pediatric	female
PA059	Group 1	x		x	KIAA1549::BRAF	fusion	wildtype	Supratent	11	pediatric	male
PA060	Group 1	x		x	KIAA1549::BRAF	fusion	wildtype		17	pediatric	male
PA061	Group 1	x	x	x	SRGAP3::RAF1	wildtype		Infratent	3	pediatric	female
PA062	Group 1	x		x	KIAA1549::BRAF	fusion	wildtype	Supratent	3	pediatric	female
PA063	Group 2	x	x	x	KIAA1549::BRAF	fusion	wildtype	Infratent	13	pediatric	male
PA064	Group 1	x	x	x	KIAA1549::BRAF	fusion	wildtype	Infratent	6	pediatric	male
PA065	Group 1	x	x		KIAA1549::BRAF	fusion	wildtype	Infratent	5	pediatric	male
PA066	Group 2			x	KIAA1549::BRAF	fusion	wildtype	Supratent	15	pediatric	female
PA067	Group 1	x		x	BRAF V600E	wildtype	mutant	Supratent	13	pediatric	female

## Sheet: Supplementary Table 2
Supplementary Table 2: 100 gene signiture to separate group 1 and group 2
Gene	Group
EMILIN2	Group 1
IFI6	Group 1
VKORC1	Group 1
BMF	Group 1
CCDC102A	Group 1
FPR3	Group 1
C1QL1	Group 1
PARP9	Group 1
OSBPL10	Group 1
C11orf24	Group 1
EFNB3	Group 1
PODXL	Group 1
FKBP1C	Group 1
RCN3	Group 1
MS4A6A	Group 1
THY1	Group 1
LAYN	Group 1
C1R	Group 1
MPEG1	Group 1
CPNE2	Group 1
HAS2	Group 1
ECM1	Group 1
ITGB1	Group 1
STAT1	Group 1
MMP19	Group 1
TM4SF1	Group 1
TRIM59	Group 1
TMEFF2	Group 1
BAMBI	Group 1
BMP8B	Group 1
SHB	Group 1
VWA1	Group 1
DPYD	Group 1
CTHRC1	Group 1
THBS3	Group 1
SUSD1	Group 1
IGSF9B	Group 1
ITGB1P1	Group 1
SULF1	Group 1
LGALS3BP	Group 1
APOD	Group 1
OLFML2B	Group 1
ADAMTS14	Group 1
PDLIM7	Group 1
OAS1	Group 1
HSD3B7	Group 1
SNX20	Group 1
C1RL-AS1	Group 1
LDLRAD3	Group 1
HELB	Group 1
MRVI1	Group 2
DAAM2	Group 2
SLC6A11	Group 2
GOLGA7B	Group 2
AMOT	Group 2
WASF3	Group 2
OGFRL1	Group 2
TPD52L1	Group 2
PSD2	Group 2
TRPM3	Group 2
FUT9	Group 2
DCHS2	Group 2
LRRC16A	Group 2
PYGM	Group 2
FAM189A2	Group 2
SLCO1A2	Group 2
FNBP1L	Group 2
SLC7A2	Group 2
ACSL6	Group 2
SNTB1	Group 2
NDRG2	Group 2
CYGB	Group 2
CDHR3	Group 2
EGFR	Group 2
PPP1R1B	Group 2
TRIL	Group 2
IPCEF1	Group 2
RAB11FIP4	Group 2
ACSBG1	Group 2
GJA1	Group 2
ADD3	Group 2
SERPINI1	Group 2
SEZ6	Group 2
RGS20	Group 2
LIX1	Group 2
S1PR1	Group 2
MRO	Group 2
SLC1A3	Group 2
EDNRB	Group 2
LIMCH1	Group 2
KIAA1161	Group 2
CLYBL	Group 2
RANBP3L	Group 2
MTURN	Group 2
CKB	Group 2
RAPGEF3	Group 2
AC005013.1	Group 2
FAM65B	Group 2
CHST1	Group 2
CAMK4	Group 2

## Sheet: Supplementary Table 3
Supplementary Table 3: 100 protein signiture to separate group 1 and group 2
Gene	Group
APOM	Group 1
CTSC	Group 1
SERPING1	Group 1
SERPINF2	Group 1
IGHV3-49	Group 1
ITIH1	Group 1
PLG	Group 1
LBP	Group 1
F2	Group 1
APOA2	Group 1
TFG	Group 1
A1BG	Group 1
PGLYRP2	Group 1
C1R	Group 1
AKAP2	Group 1
AZGP1	Group 1
CP	Group 1
ITIH4	Group 1
PRSS23	Group 1
ITIH2	Group 1
UNC45A	Group 1
GPX3	Group 1
APOH	Group 1
FKBP1A	Group 1
CARM1	Group 1
NCBP1	Group 1
SERPINA7	Group 1
HLA-DRA	Group 1
C3	Group 1
LRG1	Group 1
TRMT10C	Group 1
ACIN1	Group 1
S100A11	Group 1
TTR	Group 1
EXOC7	Group 1
AFM	Group 1
HRG	Group 1
TF	Group 1
SLC1A5	Group 1
ALB	Group 1
ORM2	Group 1
AHSG	Group 1
PON1	Group 1
KNG1	Group 1
VTN	Group 1
PRKAR1B	Group 1
GC	Group 1
APOA1	Group 1
SERPINA6	Group 1
HPX	Group 1
SLC6A11	Group 2
GJA1	Group 2
ATP1A2	Group 2
TKT	Group 2
ACAT1	Group 2
NADK2	Group 2
LDHB	Group 2
ATP1B2	Group 2
GLUD1	Group 2
CTNND2	Group 2
ALDOC	Group 2
C14orf159	Group 2
ALDH7A1	Group 2
ACSBG1	Group 2
SNTB1	Group 2
NDRG2	Group 2
CSRP1	Group 2
PC	Group 2
GCLC	Group 2
ALDH2	Group 2
HEPACAM	Group 2
PCCA	Group 2
TST	Group 2
GPX4	Group 2
WFS1	Group 2
CRYL1	Group 2
ADHFE1	Group 2
PFKP	Group 2
GSTM3	Group 2
MPP6	Group 2
PHGDH	Group 2
HRSP12	Group 2
CKB	Group 2
GPM6A	Group 2
ADD3	Group 2
PHYHD1	Group 2
PEBP1	Group 2
HSPA1L	Group 2
PADI2	Group 2
HSPA4L	Group 2
PRDX6	Group 2
FTH1	Group 2
PCCB	Group 2
KBTBD11	Group 2
CBSL	Group 2
AK1	Group 2
TSFM	Group 2
ALDH1L1	Group 2
NNMT	Group 2
MAOA	Group 2

## Sheet: Supplementary Table 4
Supplementary Table 4: mRNA canonical pathways - IPA
Ingenuity Canonical Pathways	-log(p-value)	p value	z-score	Molecules
Interferon Signaling	6.7	1.99526e-07	3	IFI6,IFITM1,IFITM2,IFITM3,IRF1,ISG15,MX1,OAS1,STAT1
Dendritic Cell Maturation	2.61	0.00245471	2.714	B2M,COL18A1,COL1A1,COL1A2,COL3A1,FCGR2B,FCGR2C,HLA-DRB5,ICAM1,PLCB4,RELB,STAT1
Neuroinflammation Signaling Pathway	2.37	0.0042658	2.53	B2M,BACE2,GABRB1,GABRE,GABRG1,GAD1,GDNF,HLA-DRB5,ICAM1,IL1R1,PLA2G5,SLC1A2,SLC1A3,SLC6A11,STAT1,TLR8
TREM1 Signaling	1.93	0.011749	2.449	CIITA,FCGR2B,ICAM1,ITGB1,NOD2,TLR8
Osteoarthritis Pathway	3.49	0.000323594	2.309	ACAN,ANXA2,CASP4,FGFR3,FZD5,FZD8,GLI3,H19,IL1R1,IL1RAP,ITGA4,ITGB1,PPARGC1A,S100A9,SDC4
GDNF Family Ligand-Receptor Interactions	2.51	0.0030903	2.236	DOK3,GDNF,GFRA2,ITPR3,PDLIM7,RET,SHC1
HOTAIR Regulatory Pathway	2.14	0.00724436	1.897	CDH1,COL1A1,COL1A2,ESR2,EZH2,ICAM1,IRF1,MMP17,MMP19,VIM
Reelin Signaling in Neurons	1.34	0.0457088	1.89	ARHGEF5,DCX,ITGA4,ITGB1,ITGB3,RELN,VLDLR
Hepatic Fibrosis Signaling Pathway	2.93	0.0011749	1.886	AGT,BAMBI,CAMK4,COL18A1,COL1A1,COL1A2,COL3A1,EDN1,EZH2,FZD5,FZD8,GLI3,ICAM1,IL1R1,IL1RAP,ITGA4,ITGB1,ITGB3,PDGFRA,TIMP1
Intrinsic Prothrombin Activation Pathway	3.21	0.000616595	1.633	COL18A1,COL1A1,COL1A2,COL3A1,F13A1,PROS1
GP6 Signaling Pathway	3.66	0.000218776	1.508	CAMK4,COL18A1,COL19A1,COL1A1,COL1A2,COL22A1,COL3A1,COL4A3,COL9A3,ITGB3,LAMA1
Leukocyte Extravasation Signaling	1.93	0.011749	1.508	ACTN1,CTNNA3,ICAM1,ITGA4,ITGB1,ITGB3,MMP17,MMP19,RAPGEF3,THY1,TIMP1
GNRH Signaling	1.49	0.0323594	-1.633	ADCY1,ADCY2,ADCY8,CACNA1G,CACNG8,CAMK4,EGFR,ITPR3,PLCB4
CDK5 Signaling	2.22	0.0060256	-1.89	ADCY1,ADCY2,ADCY8,CABLES1,ITGB1,LAMA1,PPP1R1B,PPP1R3C
cAMP-mediated signaling	1.51	0.030903	-2.111	ADCY1,ADCY2,ADCY8,CAMK4,CHRM3,ENPP6,GPER1,PDE3A,RAPGEF3,RGS4,S1PR1
Corticotropin Releasing Hormone Signaling	2.94	0.00114815	-2.121	ADCY1,ADCY2,ADCY8,CACNA1G,CACNG8,CAMK4,GAD1,GLI3,GUCY1A2,GUCY1B1,ITPR3
PPARα/RXRα Activation	2.04	0.00912011	-2.333	ADCY1,ADCY2,ADCY8,CD36,GPD1,HELZ2,IL1R1,IL1RAP,PLCB4,PPARGC1A,SHC1

## Sheet: Supplementary Table 5
Supplementary Table 5: Proteomics canonical pathways - IPA
Ingenuity Canonical Pathways	-log(p-value)	p value	z-score	Molecules
LXR/RXR Activation	23.3	5.01187e-24	3.9	A1BG,AGT,AHSG,ALB,AMBP,APOA1,APOA2,APOA4,APOB,APOH,APOM,C4A/C4B,CD14,GC,HPX,IL1RAP,ITIH4,KNG1,LBP,NGFR,ORM1,ORM2,PON1,RBP4,SERPINA1,SERPINF2,TF,TTR,VTN
Coagulation System	10.9	1.25893e-11	-1.508	A2M,F13A1,F2,KNG1,PLG,PROS1,SERPINA1,SERPINA5,SERPINC1,SERPIND1,SERPINF2
Production of Nitric Oxide and Reactive Oxygen Species in Macrophages	7.19	6.45654e-08	2.5	ALB,APOA1,APOA2,APOA4,APOB,APOM,CAT,MPO,NGFR,ORM1,ORM2,PON1,PRKCG,PRKD1,RBP4,SERPINA1,SIRPA
Glycolysis I	5.11	7.76247e-06	-2.449	ALDOC,GAPDHS,NAD ,PFKL,PFKP,PGAM2,phosphate
Superpathway of Methionine Degradation	3.61	0.000245471	-1.89	AHCYL1,CBS/CBSL,MMUT,NAD ,PCCA,PCCB,phosphate
Pyrimidine Deoxyribonucleotides De Novo Biosynthesis I	2.28	0.00524807	-2	AK1,AK4,DUT,RRM2B
TCA Cycle II (Eukaryotic)	2.21	0.00616595	-2	IDH3G,NAD ,OGDH,phosphate

## Sheet: Supplementary Table 6
Supplementary Table 6: GeneSet Enrichment analysis - mRNA
NAME	SIZE	ES	NES	NOM p-val	FDR q-val	FWER p-val	RANK AT MAX	LEADING EDGE
RESPONSE TO TYPE I INTERFERON%GOBP%GO:0034340	43	0.743791	2.50248	0	0	0	1796	tags=70%, list=13%, signal=80%
CELLULAR RESPONSE TO TYPE I INTERFERON%GOBP%GO:0071357	39	0.7452	2.49216	0	0	0	1796	tags=72%, list=13%, signal=83%
TYPE I INTERFERON SIGNALING PATHWAY%GOBP%GO:0060337	39	0.7452	2.45026	0	0	0	1796	tags=72%, list=13%, signal=83%
THE HUMAN IMMUNE RESPONSE TO TUBERCULOSIS%WIKIPATHWAYS_20190310%WP4197%HOMO SAPIENS	19	0.791775	2.32453	0	0	0	1796	tags=68%, list=13%, signal=79%
INTERFERON ALPHA BETA SIGNALING%REACTOME%R-HSA-909733.2	40	0.685353	2.27337	0	0	0	3117	tags=75%, list=23%, signal=97%
HALLMARK_INTERFERON_ALPHA_RESPONSE%MSIGDB_C2%HALLMARK_INTERFERON_ALPHA_RESPONSE	81	0.619663	2.24132	0	0	0	2007	tags=59%, list=15%, signal=69%
TYPE II INTERFERON SIGNALING (IFNG)%WIKIPATHWAYS_20190310%WP619%HOMO SAPIENS	22	0.738458	2.20216	0	0.000130088	0.001	1355	tags=55%, list=10%, signal=61%
HALLMARK_INTERFERON_GAMMA_RESPONSE%MSIGDB_C2%HALLMARK_INTERFERON_GAMMA_RESPONSE	155	0.557569	2.12447	0	0.000455044	0.004	2072	tags=48%, list=15%, signal=56%
PROTEIN N-LINKED GLYCOSYLATION VIA ASPARAGINE%GOBP%GO:0018279	25	0.694717	2.12311	0	0.000404483	0.004	3461	tags=84%, list=26%, signal=113%
ER TO GOLGI TRANSPORT VESICLE MEMBRANE%GOCC%GO:0012507	33	0.649466	2.10658	0	0.000591446	0.0065	3971	tags=82%, list=29%, signal=116%
PEPTIDYL-ASPARAGINE MODIFICATION%GOBP%GO:0018196	26	0.67131	2.07175	0	0.00136469	0.0165	3461	tags=81%, list=26%, signal=108%
DEFENSE RESPONSE TO VIRUS%GOBP%GO:0051607	73	0.574505	2.06097	0	0.00151649	0.02	3011	tags=60%, list=22%, signal=77%
TRANSPORT VESICLE MEMBRANE%GOCC%GO:0030658	65	0.577729	2.04296	0	0.00213489	0.0305	3667	tags=60%, list=27%, signal=82%
COPII-COATED ER TO GOLGI TRANSPORT VESICLE%GOCC%GO:0030134	58	0.579078	2.00667	0	0.00428937	0.0645	3765	tags=69%, list=28%, signal=95%
DEFECTIVE CFTR CAUSES CYSTIC FIBROSIS%REACTOME%R-HSA-5678895.2	54	0.580408	2.00494	0	0.00424603	0.0685	4444	tags=80%, list=33%, signal=118%
ER-PHAGOSOME PATHWAY%REACTOME%R-HSA-1236974.4	66	0.562717	2.00195	0	0.00420864	0.0725	4091	tags=73%, list=30%, signal=104%
ARF1 PATHWAY%PATHWAY INTERACTION DATABASE NCI-NATURE CURATED DATA%ARF1 PATHWAY	18	0.689911	1.99625	0	0.00433553	0.0795	2607	tags=72%, list=19%, signal=89%
ANTIGEN PROCESSING AND PRESENTATION OF PEPTIDE ANTIGEN VIA MHC CLASS I%GOBP%GO:0002474	70	0.555712	1.98286	0	0.00538423	0.103	3971	tags=69%, list=29%, signal=97%
PID_ARF_3PATHWAY%MSIGDB_C2%PID_ARF_3PATHWAY	18	0.689911	1.96839	0	0.00699306	0.139	2607	tags=72%, list=19%, signal=89%
ANTIGEN PROCESSING AND PRESENTATION OF EXOGENOUS PEPTIDE ANTIGEN VIA MHC CLASS I%GOBP%GO:0042590	57	0.563923	1.9647	0	0.00709843	0.1485	4460	tags=77%, list=33%, signal=115%
NEGATIVE REGULATION OF NOTCH4 SIGNALING%REACTOME%R-HSA-9604323.1	50	0.571003	1.96384	0	0.0068901	0.151	4472	tags=80%, list=33%, signal=119%
HH MUTANTS THAT DON'T UNDERGO AUTOCATALYTIC PROCESSING ARE DEGRADED BY ERAD%REACTOME%R-HSA-5362768.1	51	0.572701	1.9602	0	0.00690791	0.1585	4444	tags=78%, list=33%, signal=116%
ANTIGEN PROCESSING AND PRESENTATION OF EXOGENOUS PEPTIDE ANTIGEN VIA MHC CLASS I, TAP-DEPENDENT%GOBP%GO:0002479	54	0.566961	1.95883	0	0.00672624	0.1615	4460	tags=78%, list=33%, signal=116%
PROTEIN N-LINKED GLYCOSYLATION%GOBP%GO:0006487	61	0.553773	1.94995	0	0.00741399	0.1805	3711	tags=64%, list=27%, signal=88%
PROTEASOME DEGRADATION%WIKIPATHWAYS_20190310%WP183%HOMO SAPIENS	51	0.569152	1.94507	0	0.00775428	0.1925	4451	tags=78%, list=33%, signal=117%
AUTODEGRADATION OF THE E3 UBIQUITIN LIGASE COP1%REACTOME DATABASE ID RELEASE 68%349425	48	0.567467	1.94381	0	0.00768387	0.198	4444	tags=77%, list=33%, signal=115%
REGULATION OF ORNITHINE DECARBOXYLASE (ODC)%REACTOME%R-HSA-350562.1	46	0.573489	1.9412	0	0.00782069	0.21	4444	tags=78%, list=33%, signal=116%
INTERFERON SIGNALING%REACTOME DATABASE ID RELEASE 68%913531	138	0.51425	1.93435	0	0.00846752	0.2325	3522	tags=52%, list=26%, signal=70%
DEFENSE RESPONSE TO OTHER ORGANISM%GOBP%GO:0098542	122	0.512285	1.92221	0	0.0102001	0.284	3145	tags=50%, list=23%, signal=65%
CARGO CONCENTRATION IN THE ER%REACTOME%R-HSA-5694530.1	26	0.61858	1.92024	0	0.0101632	0.2915	3971	tags=77%, list=29%, signal=109%
P53-INDEPENDENT G1 S DNA DAMAGE CHECKPOINT%REACTOME DATABASE ID RELEASE 68%69613	46	0.566034	1.91876	0	0.0102754	0.3035	4444	tags=78%, list=33%, signal=116%
P53-INDEPENDENT DNA DAMAGE RESPONSE%REACTOME DATABASE ID RELEASE 68%69610	46	0.566034	1.91511	0	0.0104805	0.3175	4444	tags=78%, list=33%, signal=116%
UBIQUITIN MEDIATED DEGRADATION OF PHOSPHORYLATED CDC25A%REACTOME%R-HSA-69601.3	46	0.566034	1.91481	0	0.0102044	0.3185	4444	tags=78%, list=33%, signal=116%
RESPONSE TO VIRUS%GOBP%GO:0009615	128	0.510477	1.91197	0	0.0103193	0.3285	3254	tags=53%, list=24%, signal=69%
PROTEASOMAL UBIQUITIN-INDEPENDENT PROTEIN CATABOLIC PROCESS%GOBP%GO:0010499	19	0.661131	1.91101	0	0.0101545	0.331	3442	tags=84%, list=26%, signal=113%
REGULATION OF CELLULAR AMINO ACID METABOLIC PROCESS%GOBP%GO:0006521	49	0.559135	1.90839	0	0.010277	0.3405	4444	tags=76%, list=33%, signal=112%
PEPTIDYL-PROLINE MODIFICATION%GOBP%GO:0018208	29	0.606778	1.90726	0	0.0101838	0.345	2585	tags=55%, list=19%, signal=68%
ANTIGEN PROCESSING-CROSS PRESENTATION%REACTOME%R-HSA-1236975.1	75	0.527908	1.89328	0	0.0126467	0.4135	4460	tags=71%, list=33%, signal=105%
HH MUTANTS ABROGATE LIGAND SECRETION%REACTOME DATABASE ID RELEASE 68%5387390	52	0.550306	1.89326	0	0.0123225	0.4135	4444	tags=77%, list=33%, signal=114%
STABILIZATION OF P53%REACTOME%R-HSA-69541.4	52	0.546269	1.89234	0	0.0122535	0.421	4444	tags=73%, list=33%, signal=109%
HEDGEHOG LIGAND BIOGENESIS%REACTOME DATABASE ID RELEASE 68%5358346	57	0.544103	1.89134	0	0.0121433	0.4255	4444	tags=74%, list=33%, signal=109%
REGULATION OF ACTIVATED PAK-2P34 BY PROTEASOME MEDIATED DEGRADATION%REACTOME DATABASE ID RELEASE 68%211733	46	0.54981	1.88921	0	0.0121468	0.433	4444	tags=76%, list=33%, signal=113%
UBIQUITIN-DEPENDENT DEGRADATION OF CYCLIN D%REACTOME%R-HSA-75815.3	48	0.553553	1.88663	0	0.0123616	0.447	4444	tags=75%, list=33%, signal=111%
VIF-MEDIATED DEGRADATION OF APOBEC3G%REACTOME DATABASE ID RELEASE 68%180585	49	0.555046	1.88574	0	0.0123187	0.4525	4444	tags=76%, list=33%, signal=112%
INTERLEUKIN-12 FAMILY SIGNALING%REACTOME%R-HSA-447115.5	41	0.568219	1.88401	0	0.0124189	0.461	3972	tags=63%, list=29%, signal=90%
RESPONSE TO INTERFERON-ALPHA%GOBP%GO:0035455	15	0.682927	1.87933	0.00115075	0.0130296	0.4845	3058	tags=73%, list=23%, signal=95%
ABC TRANSPORTER DISORDERS%REACTOME DATABASE ID RELEASE 68%5619084	62	0.536683	1.87848	0	0.0129557	0.4905	4444	tags=73%, list=33%, signal=108%
CROSS-PRESENTATION OF SOLUBLE EXOGENOUS ANTIGENS (ENDOSOMES)%REACTOME%R-HSA-1236978.1	42	0.563941	1.87602	0	0.0132925	0.508	4444	tags=79%, list=33%, signal=117%
NIK-->NONCANONICAL NF-KB SIGNALING%REACTOME DATABASE ID RELEASE 68%5676590	55	0.541274	1.87472	0	0.013309	0.5145	4472	tags=75%, list=33%, signal=111%
ENDOPEPTIDASE COMPLEX%GOCC%GO:1905369	50	0.542365	1.87226	0	0.0134345	0.5265	3969	tags=68%, list=29%, signal=96%
VESICLE COAT%GOCC%GO:0030120	47	0.549944	1.87087	0	0.0134118	0.533	3971	tags=60%, list=29%, signal=84%
GOLGI-ASSOCIATED VESICLE MEMBRANE%GOCC%GO:0030660	63	0.531059	1.86931	0	0.0134604	0.54	3971	tags=62%, list=29%, signal=87%
PRERIBOSOME%GOCC%GO:0030684	65	0.526655	1.86661	0	0.0138076	0.5515	4603	tags=75%, list=34%, signal=114%
FBXL7 DOWN-REGULATES AURKA DURING MITOTIC ENTRY AND IN EARLY MITOSIS%REACTOME DATABASE ID RELEASE 68%8854050	50	0.54299	1.86287	0	0.0143355	0.5685	4472	tags=74%, list=33%, signal=110%
REGULATION OF INTERFERON-GAMMA-MEDIATED SIGNALING PATHWAY%GOBP%GO:0060334	16	0.667208	1.86139	0.00114613	0.0144719	0.5785	833	tags=31%, list=6%, signal=33%
THE ROLE OF GTSE1 IN G2 M PROGRESSION AFTER G2 CHECKPOINT%REACTOME DATABASE ID RELEASE 68%8852276	52	0.538512	1.85762	0	0.0150425	0.601	4444	tags=73%, list=33%, signal=109%
REGULATION OF RESPONSE TO INTERFERON-GAMMA%GOBP%GO:0060330	16	0.667208	1.85683	0	0.0149703	0.605	833	tags=31%, list=6%, signal=33%
REGULATION OF APOPTOSIS%REACTOME%R-HSA-169911.2	49	0.53978	1.85258	0	0.0156855	0.6295	4444	tags=71%, list=33%, signal=106%
INTERLEUKIN-12 SIGNALING%REACTOME%R-HSA-9020591.1	36	0.565353	1.85208	0	0.0155585	0.6325	3972	tags=64%, list=29%, signal=90%
ANTIGEN PROCESSING AND PRESENTATION OF EXOGENOUS PEPTIDE ANTIGEN%GOBP%GO:0002478	123	0.49435	1.85163	0	0.0154129	0.635	4608	tags=65%, list=34%, signal=98%
AUF1 (HNRNP D0) BINDS AND DESTABILIZES MRNA%REACTOME%R-HSA-450408.3	49	0.538486	1.85077	0	0.0153394	0.64	4444	tags=71%, list=33%, signal=106%
H4/H2A HISTONE ACETYLTRANSFERASE COMPLEX%GOCC%GO:0043189	17	0.649501	1.85037	0.00112931	0.0151654	0.6425	3919	tags=76%, list=29%, signal=108%
SCF-BETA-TRCP MEDIATED DEGRADATION OF EMI1%REACTOME%R-HSA-174113.3	50	0.53862	1.85026	0	0.0149607	0.6425	4472	tags=74%, list=33%, signal=110%
SIGNALING BY NOTCH4%REACTOME DATABASE ID RELEASE 68%9013694	72	0.516449	1.84706	0	0.0154807	0.6635	4472	tags=68%, list=33%, signal=101%
ANTIGEN PROCESSING AND PRESENTATION OF EXOGENOUS ANTIGEN%GOBP%GO:0019884	123	0.49435	1.84546	0	0.0156486	0.669	4608	tags=65%, list=34%, signal=98%
PROTEIN PEPTIDYL-PROLYL ISOMERIZATION%GOBP%GO:0000413	20	0.632531	1.84168	0.000550358	0.0162801	0.688	2585	tags=55%, list=19%, signal=68%
PROTEASOME COMPLEX%GOCC%GO:0000502	49	0.536824	1.84134	0	0.0161118	0.6895	4444	tags=71%, list=33%, signal=106%
DECTIN-1 MEDIATED NONCANONICAL NF-KB SIGNALING%REACTOME%R-HSA-5607761.1	56	0.529142	1.83975	0	0.0163434	0.7	4472	tags=73%, list=33%, signal=109%
GOLGI-ASSOCIATED VESICLE%GOCC%GO:0005798	108	0.49241	1.83877	0	0.0162847	0.7035	3971	tags=57%, list=29%, signal=81%
RRNA MODIFICATION IN THE NUCLEUS AND CYTOSOL%REACTOME%R-HSA-6790901.4	53	0.533878	1.83654	0	0.0166827	0.713	5202	tags=83%, list=39%, signal=135%
DEGRADATION OF DVL%REACTOME%R-HSA-4641258.2	53	0.534207	1.83581	0	0.0166017	0.715	4444	tags=72%, list=33%, signal=106%
CIS-TRANS ISOMERASE ACTIVITY%GOMF%GO:0016859	25	0.593872	1.83219	0.000543774	0.0172432	0.734	2585	tags=44%, list=19%, signal=54%
VPU MEDIATED DEGRADATION OF CD4%REACTOME%R-HSA-180534.1	47	0.542687	1.83214	0	0.0170132	0.7345	4444	tags=74%, list=33%, signal=111%
NUA4 HISTONE ACETYLTRANSFERASE COMPLEX%GOCC%GO:0035267	17	0.649501	1.83009	0.000559284	0.0173123	0.746	3919	tags=76%, list=29%, signal=108%
CONDENSATION OF PROPHASE CHROMOSOMES%REACTOME%R-HSA-2299718.1	41	0.543205	1.82669	0	0.0177973	0.7595	4969	tags=78%, list=37%, signal=123%
REGULATION OF RUNX3 EXPRESSION AND ACTIVITY%REACTOME DATABASE ID RELEASE 68%8941858	51	0.530335	1.82319	0	0.0185393	0.7775	4444	tags=71%, list=33%, signal=105%
INTERLEUKIN-12-MEDIATED SIGNALING PATHWAY%GOBP%GO:0035722	36	0.555608	1.81752	0	0.0198767	0.8125	3972	tags=61%, list=29%, signal=86%
SCF(SKP2)-MEDIATED DEGRADATION OF P27 P21%REACTOME DATABASE ID RELEASE 68%187577	53	0.52509	1.81738	0.00102722	0.0196685	0.8125	4472	tags=72%, list=33%, signal=107%
PEPTIDYL-PROLYL CIS-TRANS ISOMERASE ACTIVITY%GOMF%GO:0003755	23	0.598764	1.81467	0	0.0202895	0.8235	2585	tags=48%, list=19%, signal=59%
COATED VESICLE MEMBRANE%GOCC%GO:0030662	102	0.490337	1.81424	0	0.0201895	0.827	4067	tags=59%, list=30%, signal=84%
DISEASES ASSOCIATED WITH N-GLYCOSYLATION OF PROTEINS%REACTOME DATABASE ID RELEASE 68%3781860	16	0.648141	1.8136	0.00056338	0.0201313	0.83	4266	tags=88%, list=32%, signal=128%
COPI-COATED VESICLE%GOCC%GO:0030137	17	0.642516	1.80945	0.00113443	0.0211842	0.847	2364	tags=59%, list=18%, signal=71%
RUNX1 REGULATES TRANSCRIPTION OF GENES INVOLVED IN DIFFERENTIATION OF HSCS%REACTOME%R-HSA-8939236.1	88	0.493528	1.80637	0	0.021839	0.8605	4953	tags=74%, list=37%, signal=116%
PEPTIDASE COMPLEX%GOCC%GO:1905368	64	0.509445	1.80623	0	0.0216007	0.861	4444	tags=67%, list=33%, signal=100%
NUCLEOSOME ORGANIZATION%GOBP%GO:0034728	92	0.48985	1.80178	0	0.0228028	0.881	5051	tags=65%, list=37%, signal=104%
ANTIGEN PROCESSING AND PRESENTATION OF PEPTIDE ANTIGEN%GOBP%GO:0048002	129	0.481509	1.80155	0	0.02258	0.8815	4608	tags=63%, list=34%, signal=94%
DEGRADATION OF AXIN%REACTOME%R-HSA-4641257.2	50	0.520816	1.79973	0	0.0229062	0.885	4444	tags=70%, list=33%, signal=104%
RIBOSOME BIOGENESIS%GOBP%GO:0042254	205	0.465728	1.79842	0	0.0231061	0.891	4816	tags=64%, list=36%, signal=98%
ACTIVATION OF RRNA EXPRESSION BY ERCC6 (CSB) AND EHMT2 (G9A)%REACTOME DATABASE ID RELEASE 68%427389	43	0.534532	1.79646	0	0.0234601	0.8985	4953	tags=74%, list=37%, signal=117%
BIOCARTA_PROTEASOME_PATHWAY%MSIGDB_C2%BIOCARTA_PROTEASOME_PATHWAY	27	0.577424	1.79399	0.000535332	0.0241756	0.91	3442	tags=70%, list=26%, signal=94%
RRNA PROCESSING%GOBP%GO:0006364	149	0.469595	1.79351	0	0.0240798	0.9125	4816	tags=64%, list=36%, signal=98%
DNA METHYLATION%REACTOME DATABASE ID RELEASE 68%5334118	33	0.555398	1.79291	0.00157398	0.0239862	0.9145	4953	tags=79%, list=37%, signal=124%
ASYMMETRIC LOCALIZATION OF PCP PROTEINS%REACTOME%R-HSA-4608870.1	56	0.513921	1.79236	0	0.0239339	0.917	4444	tags=68%, list=33%, signal=101%
POSITIVE REGULATION OF PRODUCTION OF MOLECULAR MEDIATOR OF IMMUNE RESPONSE%GOBP%GO:0002702	41	0.540062	1.79196	0	0.0237954	0.918	2255	tags=37%, list=17%, signal=44%
H4 HISTONE ACETYLTRANSFERASE COMPLEX%GOCC%GO:1902562	37	0.544751	1.78992	0.000520562	0.0243213	0.928	4424	tags=65%, list=33%, signal=96%
APC C:CDC20 MEDIATED DEGRADATION OF MITOTIC PROTEINS%REACTOME DATABASE ID RELEASE 68%176409	63	0.505737	1.78847	0	0.0245564	0.931	4476	tags=68%, list=33%, signal=102%
INNATE IMMUNE RESPONSE%GOBP%GO:0045087	190	0.463349	1.78646	0	0.0250397	0.9375	3145	tags=44%, list=23%, signal=56%
ENDOPLASMIC RETICULUM-GOLGI INTERMEDIATE COMPARTMENT%GOCC%GO:0005793	70	0.500231	1.78642	0	0.0248028	0.9375	3992	tags=60%, list=30%, signal=85%
PRC2 METHYLATES HISTONES AND DNA%REACTOME DATABASE ID RELEASE 68%212300	41	0.534326	1.78491	0	0.0250946	0.941	4953	tags=71%, list=37%, signal=111%
CELLULAR RESPONSE TO INTERLEUKIN-12%GOBP%GO:0071349	38	0.537564	1.78318	0	0.0255128	0.9435	3972	tags=58%, list=29%, signal=82%
GENE AND PROTEIN EXPRESSION BY JAK-STAT SIGNALING AFTER INTERLEUKIN-12 STIMULATION%REACTOME DATABASE ID RELEASE 68%8950505	31	0.556301	1.78266	0	0.025472	0.945	3972	tags=65%, list=29%, signal=91%
PROTEASOME CORE COMPLEX%GOCC%GO:0005839	16	0.636605	1.78156	0.00288351	0.0256194	0.9475	4415	tags=94%, list=33%, signal=139%
INTERFERON-GAMMA-MEDIATED SIGNALING PATHWAY%GOBP%GO:0060333	42	0.531931	1.78017	0	0.025914	0.95	3458	tags=50%, list=26%, signal=67%
CDT1 ASSOCIATION WITH THE CDC6:ORC:ORIGIN COMPLEX%REACTOME%R-HSA-68827.2	51	0.518808	1.77821	0	0.0264483	0.9565	4444	tags=69%, list=33%, signal=102%
REGULATION OF VIRAL GENOME REPLICATION%GOBP%GO:0045069	66	0.498853	1.77773	0	0.0264303	0.9565	2622	tags=42%, list=19%, signal=52%
VESICLE TARGETING, ROUGH ER TO CIS-GOLGI%GOBP%GO:0048207	55	0.509309	1.77742	0	0.0262969	0.9585	3971	tags=56%, list=29%, signal=80%
APC C:CDC20 MEDIATED DEGRADATION OF SECURIN%REACTOME DATABASE ID RELEASE 68%174154	60	0.507987	1.77654	0	0.0263913	0.9605	4476	tags=68%, list=33%, signal=102%
NEGATIVE REGULATION OF VIRAL GENOME REPLICATION%GOBP%GO:0045071	41	0.537365	1.77618	0.000522739	0.0263112	0.961	2622	tags=49%, list=19%, signal=60%
RNA POLYMERASE I PROMOTER OPENING%REACTOME DATABASE ID RELEASE 68%73728	33	0.545536	1.776	0.000524934	0.0261616	0.961	4953	tags=79%, list=37%, signal=124%
ACTIVATED PKN1 STIMULATES TRANSCRIPTION OF AR (ANDROGEN RECEPTOR) REGULATED GENES KLK2 AND KLK3%REACTOME%R-HSA-5625886.1	35	0.546083	1.7747	0	0.0264327	0.9635	4953	tags=74%, list=37%, signal=117%
INTERFERON GAMMA SIGNALING%REACTOME DATABASE ID RELEASE 68%877300	54	0.514826	1.77432	0	0.0263134	0.964	3458	tags=48%, list=26%, signal=64%
COPII VESICLE COATING%GOBP%GO:0048208	55	0.509309	1.77391	0.000511247	0.0262369	0.9645	3971	tags=56%, list=29%, signal=80%
REGULATION OF HEMATOPOIETIC STEM CELL DIFFERENTIATION%GOBP%GO:1902036	57	0.507018	1.77345	0	0.0261939	0.9655	3488	tags=63%, list=26%, signal=85%
DEGRADATION OF GLI2 BY THE PROTEASOME%REACTOME DATABASE ID RELEASE 68%5610783	54	0.516316	1.77233	0	0.0263713	0.968	4472	tags=70%, list=33%, signal=105%
P53-DEPENDENT G1 DNA DAMAGE RESPONSE%REACTOME%R-HSA-69563.3	58	0.505087	1.77063	0	0.0268109	0.9705	4444	tags=69%, list=33%, signal=102%
G1 S DNA DAMAGE CHECKPOINTS%REACTOME%R-HSA-69615.2	59	0.50767	1.76927	0	0.0272115	0.9715	4444	tags=69%, list=33%, signal=103%
TRANSCRIPTIONAL REGULATION BY SMALL RNAS%REACTOME%R-HSA-5578749.3	72	0.490743	1.76497	0	0.0286477	0.976	4712	tags=65%, list=35%, signal=100%
REGULATION OF CELLULAR AMINE METABOLIC PROCESS%GOBP%GO:0033238	56	0.503507	1.76446	0.000511509	0.02859	0.976	4444	tags=66%, list=33%, signal=98%
APC:CDC20 MEDIATED DEGRADATION OF CELL CYCLE PROTEINS PRIOR TO SATISFATION OF THE CELL CYCLE CHECKPOINT%REACTOME DATABASE ID RELEASE 68%179419	61	0.498602	1.76444	0	0.0283497	0.976	4476	tags=67%, list=33%, signal=100%
AUTODEGRADATION OF CDH1 BY CDH1:APC C%REACTOME%R-HSA-174084.3	59	0.500846	1.76418	0	0.0282083	0.9765	4476	tags=68%, list=33%, signal=101%
TRANSLESION SYNTHESIS BY Y FAMILY DNA POLYMERASES BYPASSES LESIONS ON DNA TEMPLATE%REACTOME%R-HSA-110313.1	36	0.536798	1.76281	0.00052521	0.0284265	0.9775	4158	tags=58%, list=31%, signal=84%
ANTIGEN PROCESSING AND PRESENTATION%GOBP%GO:0019882	142	0.465709	1.76213	0	0.0284324	0.978	4608	tags=61%, list=34%, signal=91%
RESPONSE TO INTERLEUKIN-12%GOBP%GO:0070671	38	0.537564	1.76134	0	0.028464	0.9785	3972	tags=58%, list=29%, signal=82%
CDC20:PHOSPHO-APC C MEDIATED DEGRADATION OF CYCLIN A%REACTOME%R-HSA-174184.2	61	0.498602	1.76107	0	0.0283335	0.9785	4476	tags=67%, list=33%, signal=100%
TRANSLESION SYNTHESIS%GOBP%GO:0019985	35	0.539923	1.76041	0.00158562	0.0284272	0.98	4158	tags=60%, list=31%, signal=86%
ANAPHASE-PROMOTING COMPLEX-DEPENDENT CATABOLIC PROCESS%GOBP%GO:0031145	69	0.494737	1.75996	0	0.0283751	0.981	4476	tags=65%, list=33%, signal=97%
DEGRADATION OF GLI1 BY THE PROTEASOME%REACTOME DATABASE ID RELEASE 68%5610780	54	0.512875	1.75928	0.000514403	0.0284418	0.9815	4472	tags=70%, list=33%, signal=105%
MEIOTIC RECOMBINATION%REACTOME%R-HSA-912446.2	47	0.516074	1.75902	0.000513084	0.0283085	0.982	4953	tags=66%, list=37%, signal=104%
POSITIVE EPIGENETIC REGULATION OF RRNA EXPRESSION%REACTOME DATABASE ID RELEASE 68%5250913	68	0.489359	1.75893	0	0.0281173	0.982	4717	tags=65%, list=35%, signal=99%
MAJOR PATHWAY OF RRNA PROCESSING IN THE NUCLEOLUS AND CYTOSOL%REACTOME%R-HSA-6791226.3	161	0.463011	1.75866	0	0.0279921	0.982	5202	tags=70%, list=39%, signal=112%
P53-DEPENDENT G1 S DNA DAMAGE CHECKPOINT%REACTOME%R-HSA-69580.2	58	0.505087	1.75723	0	0.02839	0.9835	4444	tags=69%, list=33%, signal=102%
ACTIVATION OF APC C AND APC C:CDC20 MEDIATED DEGRADATION OF MITOTIC PROTEINS%REACTOME DATABASE ID RELEASE 68%176814	64	0.494939	1.75706	0	0.0282543	0.9835	4476	tags=67%, list=33%, signal=100%
MATURATION OF SSU-RRNA%GOBP%GO:0030490	36	0.537819	1.75704	0.00052521	0.0280487	0.9835	4603	tags=69%, list=34%, signal=105%
ACTIVATION OF NF-KAPPAB IN B CELLS%REACTOME DATABASE ID RELEASE 68%1169091	62	0.499452	1.75693	0	0.0278631	0.9835	4472	tags=65%, list=33%, signal=96%
VESICLE COATING%GOBP%GO:0006901	59	0.501525	1.75666	0.000513347	0.0277646	0.9835	3971	tags=56%, list=29%, signal=79%
ANTIVIRAL MECHANISM BY IFN-STIMULATED GENES%REACTOME DATABASE ID RELEASE 68%1169410	72	0.492177	1.75526	0	0.0280591	0.9855	4594	tags=61%, list=34%, signal=92%
DNA PACKAGING COMPLEX%GOCC%GO:0044815	34	0.543211	1.75466	0.00105764	0.0281001	0.9855	4953	tags=71%, list=37%, signal=111%
RRNA PROCESSING%REACTOME DATABASE ID RELEASE 68%72312	177	0.456206	1.75147	0	0.0292587	0.9895	5202	tags=68%, list=39%, signal=110%
NIK/NF-KAPPAB SIGNALING%GOBP%GO:0038061	65	0.493272	1.75005	0	0.029644	0.991	5123	tags=69%, list=38%, signal=111%
GLYCOSPHINGOLIPID METABOLISM%REACTOME%R-HSA-1660662.5	30	0.554119	1.74951	0	0.0296761	0.992	3756	tags=60%, list=28%, signal=83%
RRNA PROCESSING IN THE NUCLEUS AND CYTOSOL%REACTOME%R-HSA-8868773.3	170	0.459227	1.74839	0	0.0299143	0.992	5202	tags=69%, list=39%, signal=111%
CDK-MEDIATED PHOSPHORYLATION AND REMOVAL OF CDC6%REACTOME DATABASE ID RELEASE 68%69017	62	0.494	1.74757	0	0.0300401	0.9925	4476	tags=66%, list=33%, signal=98%
RRNA METABOLIC PROCESS%GOBP%GO:0016072	171	0.457482	1.74731	0	0.0298778	0.9925	4603	tags=61%, list=34%, signal=91%
REGULATION OF HEMATOPOIETIC PROGENITOR CELL DIFFERENTIATION%GOBP%GO:1901532	66	0.494942	1.747	0	0.0297967	0.9925	3488	tags=61%, list=26%, signal=81%
NEGATIVE REGULATION OF G2/M TRANSITION OF MITOTIC CELL CYCLE%GOBP%GO:0010972	68	0.489261	1.74668	0	0.029745	0.9925	4621	tags=65%, list=34%, signal=98%
T CELL RECEPTOR SIGNALING PATHWAY%GOBP%GO:0050852	108	0.468878	1.74661	0	0.0295507	0.9925	4472	tags=57%, list=33%, signal=85%
RIBOSOMAL LARGE SUBUNIT BIOGENESIS%GOBP%GO:0042273	58	0.498888	1.74637	0	0.029492	0.9925	4127	tags=66%, list=31%, signal=94%
MRNA PROCESSING%WIKIPATHWAYS_20190310%WP411%HOMO SAPIENS	115	0.467303	1.74618	0	0.0293696	0.9925	4728	tags=63%, list=35%, signal=96%
BIOCARTA_ARAP_PATHWAY%MSIGDB_C2%BIOCARTA_ARAP_PATHWAY	16	0.622641	1.74565	0.00171723	0.0293558	0.993	2910	tags=56%, list=22%, signal=72%
HOST INTERACTIONS OF HIV FACTORS%REACTOME%R-HSA-162909.1	112	0.467229	1.74559	0	0.0291813	0.993	4914	tags=63%, list=36%, signal=97%
SMALL-SUBUNIT PROCESSOME%GOCC%GO:0032040	32	0.537902	1.74402	0	0.0296903	0.994	5142	tags=84%, list=38%, signal=136%
CELL ADHESION MEDIATED BY INTEGRIN%GOBP%GO:0033627	15	0.636324	1.73941	0.00397727	0.0315785	0.997	1122	tags=40%, list=8%, signal=44%
ASPARAGINE N-LINKED GLYCOSYLATION%REACTOME DATABASE ID RELEASE 68%446203	249	0.445991	1.73755	0	0.0321962	0.9975	4820	tags=59%, list=36%, signal=90%
HDACS DEACETYLATE HISTONES%REACTOME DATABASE ID RELEASE 68%3214815	53	0.500768	1.73525	0	0.0331576	0.9975	4814	tags=66%, list=36%, signal=102%
REGULATION OF RAS BY GAPS%REACTOME%R-HSA-5658442.1	61	0.49101	1.73328	0	0.0337776	0.998	4444	tags=62%, list=33%, signal=92%
NUCLEOSOME%GOCC%GO:0000786	29	0.549932	1.7321	0.00159574	0.0341327	0.999	4953	tags=72%, list=37%, signal=114%
POSITIVE REGULATION OF CYTOKINE-MEDIATED SIGNALING PATHWAY%GOBP%GO:0001961	21	0.58999	1.73185	0.00220751	0.0340254	0.999	2255	tags=48%, list=17%, signal=57%
CHROMATIN ASSEMBLY OR DISASSEMBLY%GOBP%GO:0006333	96	0.473898	1.7317	0	0.0338762	0.999	5078	tags=65%, list=38%, signal=103%
TNFR2 NON-CANONICAL NF-KB PATHWAY%REACTOME%R-HSA-5668541.2	75	0.48195	1.73122	0	0.0338177	0.999	4472	tags=64%, list=33%, signal=95%
CHROMATIN ASSEMBLY%GOBP%GO:0031497	80	0.48025	1.73038	0	0.0339903	0.999	5323	tags=69%, list=39%, signal=113%
VESICLE DOCKING%GOBP%GO:0048278	38	0.526163	1.72975	0.00156986	0.0341099	0.999	2843	tags=47%, list=21%, signal=60%
COPII-COATED VESICLE BUDDING%GOBP%GO:0090114	61	0.490022	1.72929	0	0.0340819	0.999	3971	tags=54%, list=29%, signal=76%
POSITIVE REGULATION OF CYTOKINE PRODUCTION INVOLVED IN IMMUNE RESPONSE%GOBP%GO:0002720	27	0.548465	1.72891	0.000540833	0.0340488	0.999	2255	tags=41%, list=17%, signal=49%
MATURATION OF SSU-RRNA FROM TRICISTRONIC RRNA TRANSCRIPT (SSU-RRNA, 5.8S RRNA, LSU-RRNA)%GOBP%GO:0000462	26	0.562909	1.72806	0	0.0343157	0.999	4603	tags=77%, list=34%, signal=117%
NEGATIVE REGULATION OF CELL CYCLE G2/M PHASE TRANSITION%GOBP%GO:1902750	79	0.475782	1.72548	0	0.0352551	0.999	4977	tags=66%, list=37%, signal=104%
OXYGEN-DEPENDENT PROLINE HYDROXYLATION OF HYPOXIA-INDUCIBLE FACTOR ALPHA%REACTOME DATABASE ID RELEASE 68%1234176	61	0.491387	1.72417	0.000511247	0.0357171	0.999	4444	tags=69%, list=33%, signal=102%
PROTEIN EXIT FROM ENDOPLASMIC RETICULUM%GOBP%GO:0032527	23	0.569105	1.72363	0.00216099	0.035803	0.999	4329	tags=70%, list=32%, signal=102%
REGULATION OF RUNX2 EXPRESSION AND ACTIVITY%REACTOME%R-HSA-8939902.1	61	0.493685	1.72167	0	0.0365218	0.999	4472	tags=67%, list=33%, signal=100%
TERMINATION OF TRANSLESION DNA SYNTHESIS%REACTOME%R-HSA-5656169.1	29	0.548699	1.7216	0.00106553	0.036338	0.999	4144	tags=59%, list=31%, signal=84%
REGULATION OF APC C ACTIVATORS BETWEEN G1 S AND EARLY ANAPHASE%REACTOME%R-HSA-176408.3	69	0.47954	1.72157	0	0.036135	0.999	4476	tags=65%, list=33%, signal=97%
TUMOR NECROSIS FACTOR-MEDIATED SIGNALING PATHWAY%GOBP%GO:0033209	85	0.469799	1.71949	0	0.0369671	0.999	5246	tags=68%, list=39%, signal=111%
PCP CE PATHWAY%REACTOME%R-HSA-4086400.2	73	0.482391	1.7193	0	0.0368607	0.999	4494	tags=63%, list=33%, signal=94%
RMTS METHYLATE HISTONE ARGININES%REACTOME%R-HSA-3214858.2	49	0.502022	1.7176	0	0.0375026	0.9995	4911	tags=63%, list=36%, signal=99%
CARGO LOADING INTO VESICLE%GOBP%GO:0035459	17	0.604779	1.71505	0.00334821	0.038501	0.9995	2995	tags=59%, list=22%, signal=76%
GLI3 IS PROCESSED TO GLI3R BY THE PROTEASOME%REACTOME DATABASE ID RELEASE 68%5610785	55	0.490357	1.71457	0	0.0385072	0.9995	4472	tags=69%, list=33%, signal=103%
HATS ACETYLATE HISTONES%REACTOME%R-HSA-3214847.1	100	0.465194	1.71365	0	0.038785	0.9995	4776	tags=60%, list=35%, signal=92%
ANTIGEN RECEPTOR-MEDIATED SIGNALING PATHWAY%GOBP%GO:0050851	120	0.454581	1.70592	0	0.0429936	0.9995	4574	tags=57%, list=34%, signal=85%
RUNX1 REGULATES GENES INVOLVED IN MEGAKARYOCYTE DIFFERENTIATION AND PLATELET FUNCTION%REACTOME DATABASE ID RELEASE 68%8936459	59	0.487227	1.70582	0	0.0428262	0.9995	5026	tags=61%, list=37%, signal=97%
APC C:CDH1 MEDIATED DEGRADATION OF CDC20 AND OTHER APC C:CDH1 TARGETED PROTEINS IN LATE MITOSIS EARLY G1%REACTOME DATABASE ID RELEASE 68%174178	63	0.483137	1.7046	0.000508906	0.0432327	0.9995	5482	tags=75%, list=41%, signal=125%
LARGE RIBOSOMAL SUBUNIT%GOCC%GO:0015934	107	0.460128	1.70352	0	0.0435616	0.9995	5335	tags=70%, list=40%, signal=115%
UCH PROTEINASES%REACTOME%R-HSA-5689603.2	83	0.469191	1.70162	0	0.0444751	1	5068	tags=69%, list=38%, signal=109%
CELLULAR RESPONSE TO HYPOXIA%REACTOME%R-HSA-1234174.2	68	0.474559	1.69878	0	0.0458161	1	4444	tags=63%, list=33%, signal=94%
COPII VESICLE COAT%GOCC%GO:0030127	15	0.620323	1.69817	0.00574053	0.045909	1	3971	tags=73%, list=29%, signal=104%
GLUCOSYLTRANSFERASE ACTIVITY%GOMF%GO:0046527	16	0.60726	1.69707	0.00510493	0.0463523	1	2654	tags=63%, list=20%, signal=78%
APC C-MEDIATED DEGRADATION OF CELL CYCLE PROTEINS%REACTOME%R-HSA-174143.1	72	0.473743	1.69605	0	0.0467142	1	4476	tags=64%, list=33%, signal=95%
REGULATION OF MITOTIC CELL CYCLE%REACTOME%R-HSA-453276.2	72	0.473743	1.69491	0.000507099	0.0471334	1	4476	tags=64%, list=33%, signal=95%
RNA POLYMERASE I TRANSCRIPTION%REACTOME DATABASE ID RELEASE 68%73864	72	0.471633	1.69409	0	0.0473827	1	4953	tags=68%, list=37%, signal=107%
MITOCHONDRIAL TRANSLATION INITIATION%REACTOME%R-HSA-5368286.1	83	0.464649	1.69383	0.00050226	0.0473316	1	4636	tags=61%, list=34%, signal=93%
FORMATION OF THE BETA-CATENIN:TCF TRANSACTIVATING COMPLEX%REACTOME%R-HSA-201722.4	55	0.48777	1.69275	0.000513875	0.0477507	1	4712	tags=62%, list=35%, signal=95%
NEGATIVE REGULATION OF VIRAL PROCESS%GOBP%GO:0048525	66	0.477237	1.69141	0.000509684	0.0483113	1	2622	tags=41%, list=19%, signal=51%
NUCLEOSOMAL DNA BINDING%GOMF%GO:0031492	31	0.532845	1.69087	0.00159744	0.048337	1	5051	tags=77%, list=37%, signal=123%
ANTIGEN PRESENTATION: FOLDING, ASSEMBLY AND PEPTIDE LOADING OF CLASS I MHC%REACTOME DATABASE ID RELEASE 68%983170	15	0.623435	1.69067	0.0046083	0.0481944	1	2995	tags=60%, list=22%, signal=77%
VESICLE TARGETING, TO, FROM OR WITHIN GOLGI%GOBP%GO:0048199	62	0.479613	1.68691	0	0.050364	1	3971	tags=53%, list=29%, signal=75%
METABOLISM OF POLYAMINES%REACTOME%R-HSA-351202.2	67	0.47332	1.68681	0.000508647	0.0501701	1	4444	tags=69%, list=33%, signal=102%
ZYMOGEN ACTIVATION%GOBP%GO:0031638	21	0.571195	1.68529	0.00223339	0.0509377	1	2318	tags=43%, list=17%, signal=52%
ER TO GOLGI VESICLE-MEDIATED TRANSPORT%GOBP%GO:0006888	161	0.440122	1.68473	0	0.0510215	1	3992	tags=50%, list=30%, signal=71%
AZUROPHIL GRANULE LUMEN%GOCC%GO:0035578	64	0.478459	1.68376	0.00102354	0.0515041	1	4622	tags=61%, list=34%, signal=92%
RIBOSOMAL SUBUNIT%GOCC%GO:0044391	167	0.440711	1.68277	0	0.0518556	1	5458	tags=68%, list=40%, signal=112%
SMALL NUCLEAR RIBONUCLEOPROTEIN COMPLEX%GOCC%GO:0030532	56	0.480794	1.68233	0.000507872	0.0518649	1	4254	tags=57%, list=32%, signal=83%
RESPONSE TO INTERFERON-GAMMA%GOBP%GO:0034341	78	0.469934	1.68066	0.000504796	0.0527568	1	3458	tags=44%, list=26%, signal=58%
CHROMOSOME CONDENSATION%GOBP%GO:0030261	24	0.550917	1.68045	0.00267666	0.0526346	1	3888	tags=63%, list=29%, signal=88%
REGULATION OF VIRAL LIFE CYCLE%GOBP%GO:1903900	102	0.453719	1.68024	0	0.0525092	1	3078	tags=44%, list=23%, signal=57%
NCRNA PROCESSING%GOBP%GO:0034470	272	0.428732	1.67991	0	0.0524838	1	4875	tags=58%, list=36%, signal=89%
GLYCOSYLATION AND RELATED CONGENITAL DEFECTS.%WIKIPATHWAYS_20190310%WP4521%HOMO SAPIENS	22	0.560638	1.67982	0.00436205	0.0522667	1	5332	tags=86%, list=40%, signal=143%
HALLMARK_MYC_TARGETS_V1%MSIGDB_C2%HALLMARK_MYC_TARGETS_V1	188	0.43505	1.67946	0	0.0522648	1	4936	tags=59%, list=37%, signal=92%
GENE SILENCING BY RNA%REACTOME DATABASE ID RELEASE 68%211000	92	0.458263	1.67915	0	0.0522253	1	5026	tags=62%, list=37%, signal=98%
SERINE-TYPE PEPTIDASE ACTIVITY%GOMF%GO:0008236	36	0.51725	1.6786	0.000528541	0.0523468	1	2624	tags=44%, list=19%, signal=55%
DNA PACKAGING%GOBP%GO:0006323	103	0.452237	1.67707	0	0.0531717	1	4712	tags=58%, list=35%, signal=89%
RNA POLYMERASE I PROMOTER CLEARANCE%REACTOME%R-HSA-73854.3	71	0.469339	1.67689	0	0.0530436	1	4953	tags=68%, list=37%, signal=106%
TELOMERE MAINTENANCE%REACTOME%R-HSA-157579.2	58	0.478638	1.6766	0.000509424	0.0530077	1	4712	tags=60%, list=35%, signal=92%
COPII-MEDIATED VESICLE TRANSPORT%REACTOME DATABASE ID RELEASE 68%204005	59	0.476731	1.67626	0	0.0529571	1	4467	tags=58%, list=33%, signal=86%
ISG15 ANTIVIRAL MECHANISM%REACTOME DATABASE ID RELEASE 68%1169408	66	0.468522	1.67358	0	0.0546394	1	4594	tags=58%, list=34%, signal=87%
TRANSFERASE ACTIVITY, TRANSFERRING HEXOSYL GROUPS%GOMF%GO:0016758	124	0.446805	1.67356	0	0.0543957	1	2654	tags=42%, list=20%, signal=52%
ORC1 REMOVAL FROM CHROMATIN%REACTOME%R-HSA-68949.3	61	0.474544	1.67216	0	0.0551239	1	4472	tags=62%, list=33%, signal=93%
RETROGRADE VESICLE-MEDIATED TRANSPORT, GOLGI TO ER%GOBP%GO:0006890	66	0.469319	1.6719	0.000508388	0.0550413	1	2534	tags=44%, list=19%, signal=54%
ER TO GOLGI ANTEROGRADE TRANSPORT%REACTOME%R-HSA-199977.4	120	0.445195	1.67011	0	0.0560149	1	3971	tags=50%, list=29%, signal=70%
N-GLYCAN TRIMMING IN THE ER AND CALNEXIN CALRETICULIN CYCLE%REACTOME DATABASE ID RELEASE 68%532668	34	0.517993	1.67006	0.00158395	0.0557924	1	4091	tags=65%, list=30%, signal=93%
IMMUNOGLOBULIN MEDIATED IMMUNE RESPONSE%GOBP%GO:0016064	18	0.580944	1.66748	0.00610094	0.0572668	1	3145	tags=56%, list=23%, signal=72%
B-WICH COMPLEX POSITIVELY REGULATES RRNA EXPRESSION%REACTOME%R-HSA-5250924.2	56	0.480041	1.66711	0.0015361	0.0572756	1	4712	tags=64%, list=35%, signal=98%
DNA DAMAGE TELOMERE STRESS INDUCED SENESCENCE%REACTOME%R-HSA-2559586.3	55	0.474991	1.6663	0	0.0575385	1	4712	tags=58%, list=35%, signal=89%
REGULATION OF EXPRESSION OF SLITS AND ROBOS%REACTOME%R-HSA-9010553.1	146	0.439624	1.66457	0	0.0586353	1	6318	tags=77%, list=47%, signal=143%
RIBOSOME%GOCC%GO:0005840	189	0.434045	1.66455	0	0.0583937	1	5273	tags=65%, list=39%, signal=104%
U12-TYPE SPLICEOSOMAL COMPLEX%GOCC%GO:0005689	24	0.550266	1.66445	0.00543478	0.0582176	1	4254	tags=67%, list=32%, signal=97%
STAT CASCADE%GOBP%GO:0097696	23	0.552831	1.66411	0.0043692	0.0582279	1	562	tags=26%, list=4%, signal=27%
GLYCOSYLATION%GOBP%GO:0070085	154	0.437352	1.66184	0	0.0595971	1	2850	tags=42%, list=21%, signal=52%
GOLGI VESICLE BUDDING%GOBP%GO:0048194	68	0.465215	1.66171	0	0.0594341	1	3765	tags=50%, list=28%, signal=69%
B CELL MEDIATED IMMUNITY%GOBP%GO:0019724	18	0.580944	1.66089	0.00558659	0.0597979	1	3145	tags=56%, list=23%, signal=72%
ABC-FAMILY PROTEINS MEDIATED TRANSPORT%REACTOME DATABASE ID RELEASE 68%382556	84	0.458055	1.66088	0	0.0595476	1	4091	tags=56%, list=30%, signal=80%
RNA POLYMERASE I PROMOTER ESCAPE%REACTOME DATABASE ID RELEASE 68%73772	56	0.477206	1.6595	0.00154004	0.0602834	1	4953	tags=71%, list=37%, signal=112%
JAK-STAT CASCADE%GOBP%GO:0007259	23	0.552831	1.65907	0.00537346	0.0603499	1	562	tags=26%, list=4%, signal=27%
PROTEIN GLYCOSYLATION%GOBP%GO:0006486	148	0.437952	1.65789	0	0.060991	1	4585	tags=55%, list=34%, signal=82%
RNA POLYMERASE II TRANSCRIPTION TERMINATION%REACTOME%R-HSA-73856.4	60	0.471989	1.6573	0.000508647	0.0612128	1	4478	tags=60%, list=33%, signal=89%
MACROMOLECULE GLYCOSYLATION%GOBP%GO:0043413	148	0.437952	1.65712	0	0.0610966	1	4585	tags=55%, list=34%, signal=82%
POLYSOMAL RIBOSOME%GOCC%GO:0042788	25	0.539762	1.65701	0.00650406	0.0609172	1	5087	tags=76%, list=38%, signal=122%
DOWNSTREAM TCR SIGNALING%REACTOME DATABASE ID RELEASE 68%202424	74	0.459017	1.6544	0	0.0626703	1	5454	tags=68%, list=40%, signal=113%
TRANSLATION%REACTOME DATABASE ID RELEASE 68%72766	271	0.422357	1.65397	0	0.0627653	1	5576	tags=65%, list=41%, signal=109%
LYMPHOCYTE MEDIATED IMMUNITY%GOBP%GO:0002449	37	0.502662	1.65383	0.00419068	0.062608	1	3145	tags=43%, list=23%, signal=56%
ORGANELLAR RIBOSOME%GOCC%GO:0000313	80	0.455994	1.65274	0	0.0632799	1	5458	tags=69%, list=40%, signal=115%
NUCLEOSOME BINDING%GOMF%GO:0031491	52	0.479518	1.65266	0.00102459	0.0631218	1	5051	tags=65%, list=37%, signal=104%
REGULATION OF TRANSCRIPTION FROM RNA POLYMERASE II PROMOTER IN RESPONSE TO HYPOXIA%GOBP%GO:0061418	69	0.460947	1.65242	0.0010142	0.0630523	1	4091	tags=59%, list=30%, signal=85%
REGULATION OF MRNA STABILITY BY PROTEINS THAT BIND AU-RICH ELEMENTS%REACTOME%R-HSA-450531.4	77	0.454927	1.65183	0.00100806	0.0632214	1	4918	tags=61%, list=36%, signal=95%
APOPTOSIS%REACTOME%R-HSA-109581.3	142	0.437017	1.65107	0	0.0635636	1	3568	tags=46%, list=26%, signal=63%
WNT SIGNALING PATHWAY, PLANAR CELL POLARITY PATHWAY%GOBP%GO:0060071	69	0.461093	1.65065	0	0.0636297	1	3975	tags=58%, list=29%, signal=82%
REGULATION OF TRANSCRIPTION BY RNA POLYMERASE I%GOBP%GO:0006356	27	0.52914	1.65006	0.00595238	0.0638336	1	5202	tags=78%, list=39%, signal=126%
TRANSPORT TO THE GOLGI AND SUBSEQUENT MODIFICATION%REACTOME%R-HSA-948021.2	145	0.434352	1.6494	0	0.0641062	1	3971	tags=50%, list=29%, signal=70%
AZUROPHIL GRANULE%GOCC%GO:0042582	116	0.440544	1.649	0	0.0641064	1	4622	tags=55%, list=34%, signal=83%
NUCLEOSOME ASSEMBLY%GOBP%GO:0006334	61	0.471154	1.647	0	0.0654149	1	5323	tags=66%, list=39%, signal=108%
MITOCHONDRIAL RIBOSOME%GOCC%GO:0005761	80	0.455994	1.64686	0	0.0652668	1	5458	tags=69%, list=40%, signal=115%
HALLMARK_IL6_JAK_STAT3_SIGNALING%MSIGDB_C2%HALLMARK_IL6_JAK_STAT3_SIGNALING	58	0.472069	1.64644	0.00101937	0.0653503	1	3117	tags=45%, list=23%, signal=58%
THE EFFECT OF PROGERIN ON THE INVOLVED GENES IN HUTCHINSON-GILFORD PROGERIA SYNDROME%WIKIPATHWAYS_20190310%WP4320%HOMO SAPIENS	23	0.547347	1.64604	0.00545256	0.0653838	1	4953	tags=74%, list=37%, signal=117%
RIBONUCLEOPROTEIN COMPLEX BIOGENESIS%GOBP%GO:0022613	320	0.416154	1.64461	0	0.0661929	1	4816	tags=55%, list=36%, signal=84%
COLLAGEN METABOLIC PROCESS%GOBP%GO:0032963	27	0.524835	1.64385	0.00638298	0.0665767	1	5394	tags=81%, list=40%, signal=135%
REGULATION OF PTEN STABILITY AND ACTIVITY%REACTOME%R-HSA-8948751.1	62	0.468406	1.64358	0.00101729	0.0665438	1	5063	tags=68%, list=38%, signal=108%
SRP-DEPENDENT COTRANSLATIONAL PROTEIN TARGETING TO MEMBRANE%REACTOME%R-HSA-1799339.2	100	0.446755	1.64333	0	0.0665112	1	5176	tags=66%, list=38%, signal=106%
SERINE HYDROLASE ACTIVITY%GOMF%GO:0017171	37	0.499422	1.64228	0.00157233	0.0670766	1	2624	tags=43%, list=19%, signal=54%
G2 M CHECKPOINTS%REACTOME%R-HSA-69481.3	127	0.436497	1.64188	0	0.0671523	1	4977	tags=60%, list=37%, signal=94%
MITOTIC PROPHASE%REACTOME%R-HSA-68875.4	96	0.446877	1.64155	0	0.0671566	1	4969	tags=58%, list=37%, signal=92%
NEGATIVE REGULATION OF INNATE IMMUNE RESPONSE%GOBP%GO:0045824	22	0.54812	1.63938	0.00551876	0.068699	1	1896	tags=41%, list=14%, signal=48%
DEPYRIMIDINATION%REACTOME%R-HSA-73928.1	38	0.495326	1.63921	0.00210748	0.0685655	1	4883	tags=66%, list=36%, signal=103%
RESPONSE TO EXTERNAL BIOTIC STIMULUS%GOBP%GO:0043207	275	0.417769	1.63917	0	0.0683298	1	3290	tags=40%, list=24%, signal=52%
POSITIVE REGULATION OF ERBB SIGNALING PATHWAY%GOBP%GO:1901186	16	0.590821	1.63906	0.0107223	0.068164	1	1574	tags=50%, list=12%, signal=57%
HISTONE H3-K4 METHYLATION%GOBP%GO:0051568	22	0.547175	1.63906	0.00485437	0.067909	1	4733	tags=64%, list=35%, signal=98%
PRIMARY LYSOSOME%GOCC%GO:0005766	116	0.440544	1.63727	0	0.069139	1	4622	tags=55%, list=34%, signal=83%
REGULATION OF DOUBLE-STRAND BREAK REPAIR VIA NONHOMOLOGOUS END JOINING%GOBP%GO:2001032	17	0.57741	1.63683	0.00845547	0.069265	1	177	tags=24%, list=1%, signal=24%
RESPONSE TO OTHER ORGANISM%GOBP%GO:0051707	275	0.417769	1.63671	0	0.0691101	1	3290	tags=40%, list=24%, signal=52%
NUCLEAR EXOSOME (RNASE COMPLEX)%GOCC%GO:0000176	16	0.582439	1.63616	0.00507901	0.0692679	1	1239	tags=38%, list=9%, signal=41%
CLEAVAGE OF THE DAMAGED PYRIMIDINE%REACTOME DATABASE ID RELEASE 68%110329	38	0.495326	1.63494	0.00312663	0.0700807	1	4883	tags=66%, list=36%, signal=103%
FCERI MEDIATED NF-KB ACTIVATION%REACTOME DATABASE ID RELEASE 68%2871837	71	0.457341	1.63409	0	0.0704933	1	4472	tags=59%, list=33%, signal=88%
CYTOSOLIC PART%GOCC%GO:0044445	179	0.426187	1.63389	0	0.0704478	1	5361	tags=66%, list=40%, signal=109%
RECOGNITION AND ASSOCIATION OF DNA GLYCOSYLASE WITH SITE CONTAINING AN AFFECTED PYRIMIDINE%REACTOME DATABASE ID RELEASE 68%110328	38	0.495326	1.63219	0.00468506	0.0717088	1	4883	tags=66%, list=36%, signal=103%
PACKAGING OF TELOMERE ENDS%REACTOME DATABASE ID RELEASE 68%171306	32	0.504726	1.63199	0.00526593	0.0716205	1	4712	tags=66%, list=35%, signal=101%
REGULATION OF STEM CELL DIFFERENTIATION%GOBP%GO:2000736	78	0.450916	1.63189	0.000506842	0.0714509	1	3488	tags=55%, list=26%, signal=74%
MITOCHONDRIAL RESPIRATORY CHAIN COMPLEX IV ASSEMBLY%GOBP%GO:0033617	17	0.57074	1.63178	0.00853728	0.0712742	1	4720	tags=76%, list=35%, signal=117%
PROGRAMMED CELL DEATH%REACTOME DATABASE ID RELEASE 68%5357801	144	0.429691	1.63163	0	0.0711453	1	3568	tags=46%, list=26%, signal=62%
REGULATION OF CYTOKINE-MEDIATED SIGNALING PATHWAY%GOBP%GO:0001959	93	0.440413	1.63026	0	0.0721063	1	2549	tags=35%, list=19%, signal=43%
NEGATIVE REGULATION OF VIRAL LIFE CYCLE%GOBP%GO:1903901	55	0.4678	1.62959	0.00254324	0.0723991	1	2622	tags=42%, list=19%, signal=52%
COATED VESICLE%GOCC%GO:0030135	163	0.428324	1.62856	0	0.0729705	1	4067	tags=51%, list=30%, signal=72%
DEPOSITION OF NEW CENPA-CONTAINING NUCLEOSOMES AT THE CENTROMERE%REACTOME DATABASE ID RELEASE 68%606279	45	0.479186	1.62804	0.00154879	0.0731566	1	4712	tags=60%, list=35%, signal=92%
CELL KILLING%GOBP%GO:0001906	21	0.54696	1.62801	0.00889878	0.072914	1	2016	tags=38%, list=15%, signal=45%
BASE EXCISION REPAIR%REACTOME%R-HSA-73884.2	64	0.4582	1.62768	0.000509684	0.0729576	1	4883	tags=59%, list=36%, signal=93%
TRANSLATIONAL TERMINATION%GOBP%GO:0006415	90	0.445127	1.62751	0.00101163	0.0728519	1	5553	tags=68%, list=41%, signal=114%
MITOCHONDRIAL TRANSLATIONAL TERMINATION%GOBP%GO:0070126	84	0.445383	1.62737	0	0.0726952	1	5458	tags=67%, list=40%, signal=111%
XBP1(S) ACTIVATES CHAPERONE GENES%REACTOME%R-HSA-381038.3	43	0.485995	1.62735	0.00309119	0.0724576	1	3636	tags=56%, list=27%, signal=76%
SIGNALING BY ROBO RECEPTORS%REACTOME DATABASE ID RELEASE 68%376176	190	0.422479	1.62705	0	0.0724349	1	6191	tags=72%, list=46%, signal=131%
MITOCHONDRIAL LARGE RIBOSOMAL SUBUNIT%GOCC%GO:0005762	54	0.46527	1.62662	0.0015448	0.072532	1	4793	tags=63%, list=36%, signal=97%
TRNA PROCESSING IN THE NUCLEUS%REACTOME DATABASE ID RELEASE 68%6784531	48	0.473989	1.62624	0.0041301	0.0726492	1	4816	tags=60%, list=36%, signal=94%
INFLUENZA VIRAL RNA TRANSCRIPTION AND REPLICATION%REACTOME%R-HSA-168273.3	119	0.431256	1.62554	0	0.0730241	1	6318	tags=76%, list=47%, signal=141%
POSITIVE REGULATION OF RESPONSE TO CYTOKINE STIMULUS%GOBP%GO:0060760	27	0.521255	1.62514	0.00762527	0.073055	1	1158	tags=33%, list=9%, signal=36%
POSITIVE REGULATION OF T CELL MEDIATED IMMUNITY%GOBP%GO:0002711	21	0.548618	1.6242	0.00769231	0.073632	1	2182	tags=43%, list=16%, signal=51%
CYTOSOLIC LARGE RIBOSOMAL SUBUNIT%GOCC%GO:0022625	53	0.471111	1.62376	0.00153218	0.0737845	1	5211	tags=74%, list=39%, signal=119%
STRUCTURAL CONSTITUENT OF RIBOSOME%GOMF%GO:0003735	126	0.429978	1.62277	0	0.0743801	1	5176	tags=63%, list=38%, signal=102%
PROCESSING OF CAPPED INTRONLESS PRE-MRNA%REACTOME%R-HSA-75067.2	27	0.522115	1.62271	0.00753498	0.0741768	1	4785	tags=70%, list=35%, signal=109%
TERMINATION OF RNA POLYMERASE II TRANSCRIPTION%GOBP%GO:0006369	33	0.49764	1.61958	0.00157315	0.0766622	1	4785	tags=67%, list=35%, signal=103%
POSITIVE REGULATION OF TRANSCRIPTION BY RNA POLYMERASE I%GOBP%GO:0045943	20	0.554029	1.61878	0.00664084	0.077115	1	5605	tags=85%, list=42%, signal=145%
DNA DAMAGE BYPASS%REACTOME DATABASE ID RELEASE 68%73893	44	0.478855	1.61814	0.00206718	0.0774506	1	4158	tags=52%, list=31%, signal=75%
CHROMATIN ORGANIZATION%REACTOME DATABASE ID RELEASE 68%4839726	211	0.417957	1.6171	0	0.0780547	1	4814	tags=49%, list=36%, signal=75%
RNA EXPORT FROM NUCLEUS%GOBP%GO:0006405	112	0.429913	1.61607	0.00050226	0.0787081	1	4855	tags=57%, list=36%, signal=89%
NUCLEOSOME ASSEMBLY%REACTOME DATABASE ID RELEASE 68%774815	45	0.479186	1.61604	0.000517598	0.0784745	1	4712	tags=60%, list=35%, signal=92%
CHROMATIN MODIFYING ENZYMES%REACTOME%R-HSA-3247509.4	211	0.417957	1.61591	0	0.078311	1	4814	tags=49%, list=36%, signal=75%
SPLICEOSOMAL SNRNP COMPLEX%GOCC%GO:0097525	50	0.472041	1.61523	0.00256148	0.0786826	1	4254	tags=56%, list=32%, signal=81%
RESPONSE TO BIOTIC STIMULUS%GOBP%GO:0009607	288	0.412558	1.61514	0	0.0785195	1	3290	tags=40%, list=24%, signal=51%
INFLUENZA LIFE CYCLE%REACTOME%R-HSA-168255.3	127	0.426509	1.61433	0	0.0790099	1	6318	tags=75%, list=47%, signal=139%
REGULATION OF TYPE I INTERFERON-MEDIATED SIGNALING PATHWAY%GOBP%GO:0060338	18	0.563175	1.61291	0.00883978	0.0800831	1	3468	tags=56%, list=26%, signal=75%
DOWNSTREAM SIGNALING EVENTS OF B CELL RECEPTOR (BCR)%REACTOME DATABASE ID RELEASE 68%1168372	75	0.446829	1.61137	0.00100857	0.0812821	1	4472	tags=57%, list=33%, signal=85%
ORGANELLAR LARGE RIBOSOMAL SUBUNIT%GOCC%GO:0000315	54	0.46527	1.61114	0.00307062	0.081247	1	4793	tags=63%, list=36%, signal=97%
ENDOPLASMIC RETICULUM TO CYTOSOL TRANSPORT%GOBP%GO:1903513	18	0.559405	1.61084	0.0120879	0.081258	1	4329	tags=67%, list=32%, signal=98%
REGULATION OF T CELL MEDIATED IMMUNITY%GOBP%GO:0002709	27	0.517727	1.61058	0.00801282	0.0812246	1	2182	tags=41%, list=16%, signal=49%
TRANSFERASE ACTIVITY, TRANSFERRING GLYCOSYL GROUPS%GOMF%GO:0016757	177	0.422043	1.61036	0	0.081153	1	2724	tags=37%, list=20%, signal=46%
PROCESSING OF CAPPED INTRON-CONTAINING PRE-MRNA%REACTOME DATABASE ID RELEASE 68%72203	214	0.415801	1.61028	0	0.0809743	1	4594	tags=52%, list=34%, signal=78%
DEFENSE RESPONSE TO BACTERIUM%GOBP%GO:0042742	50	0.468604	1.61003	0.0010304	0.0809774	1	6140	tags=68%, list=45%, signal=124%
REGULATION OF VIRAL PROCESS%GOBP%GO:0050792	153	0.424897	1.60999	0	0.0807405	1	3243	tags=43%, list=24%, signal=56%
DNA BIOSYNTHETIC PROCESS%GOBP%GO:0071897	62	0.455657	1.60973	0.00101937	0.0807223	1	4158	tags=45%, list=31%, signal=65%
INTERLEUKIN-1 SIGNALING%REACTOME DATABASE ID RELEASE 68%9020702	88	0.439186	1.6093	0.000504796	0.0809181	1	4472	tags=56%, list=33%, signal=83%
PROTEASOME ACCESSORY COMPLEX%GOCC%GO:0022624	20	0.546354	1.60907	0.00933041	0.0809068	1	4914	tags=80%, list=36%, signal=126%
MITOCHONDRIAL TRANSLATION%REACTOME%R-HSA-5368287.1	89	0.438068	1.60854	0.000503525	0.081144	1	5458	tags=65%, list=40%, signal=109%
REV-MEDIATED NUCLEAR EXPORT OF HIV RNA%REACTOME DATABASE ID RELEASE 68%165054	30	0.508502	1.60783	0.00642742	0.0815641	1	4594	tags=63%, list=34%, signal=96%
TRANSPORT VESICLE%GOCC%GO:0030133	177	0.418593	1.60769	0	0.0814316	1	4157	tags=48%, list=31%, signal=68%
HISTONE METHYLATION%GOBP%GO:0016571	45	0.479316	1.60747	0.00464876	0.081403	1	4733	tags=56%, list=35%, signal=85%
PTEN REGULATION%REACTOME%R-HSA-6807070.2	121	0.427748	1.60726	0	0.0813646	1	5063	tags=59%, list=38%, signal=93%
DNA REPLICATION PRE-INITIATION%REACTOME DATABASE ID RELEASE 68%69002	71	0.449783	1.60665	0.00050813	0.0816367	1	4936	tags=61%, list=37%, signal=95%
INTERACTIONS OF REV WITH HOST CELLULAR PROTEINS%REACTOME DATABASE ID RELEASE 68%177243	32	0.500335	1.60617	0.0106045	0.0818206	1	4594	tags=63%, list=34%, signal=95%
VIRAL GENE EXPRESSION%GOBP%GO:0019080	117	0.429509	1.60525	0	0.0824795	1	5339	tags=65%, list=40%, signal=107%
RIBONUCLEOPROTEIN COMPLEX LOCALIZATION%GOBP%GO:0071166	109	0.428159	1.60511	0	0.0823595	1	4594	tags=55%, list=34%, signal=83%
ASSEMBLY OF THE PRE-REPLICATIVE COMPLEX%REACTOME DATABASE ID RELEASE 68%68867	58	0.456766	1.604	0.00204499	0.0831727	1	4444	tags=60%, list=33%, signal=90%
ANTIGEN PROCESSING AND PRESENTATION OF PEPTIDE OR POLYSACCHARIDE ANTIGEN VIA MHC CLASS II%GOBP%GO:0002504	69	0.447016	1.60373	0.00102302	0.0831912	1	5797	tags=68%, list=43%, signal=119%
NS1 MEDIATED EFFECTS ON HOST PATHWAYS%REACTOME DATABASE ID RELEASE 68%168276	34	0.494525	1.603	0.0052687	0.0836159	1	4594	tags=59%, list=34%, signal=89%
CALNEXIN CALRETICULIN CYCLE%REACTOME DATABASE ID RELEASE 68%901042	25	0.52747	1.60278	0.00751073	0.0835968	1	4091	tags=64%, list=30%, signal=92%
RETROGRADE PROTEIN TRANSPORT, ER TO CYTOSOL%GOBP%GO:0030970	18	0.559405	1.60202	0.011898	0.0840773	1	4329	tags=67%, list=32%, signal=98%
U12 DEPENDENT SPLICING%REACTOME DATABASE ID RELEASE 68%72165	49	0.470413	1.60144	0.00102987	0.0844096	1	4254	tags=59%, list=32%, signal=86%
KERATAN SULFATE KERATIN METABOLISM%REACTOME DATABASE ID RELEASE 68%1638074	25	0.521643	1.6007	0.0075431	0.0848296	1	4813	tags=72%, list=36%, signal=112%
POSITIVE REGULATION OF LYMPHOCYTE MEDIATED IMMUNITY%GOBP%GO:0002708	36	0.485445	1.6	0.0084122	0.0852608	1	2182	tags=33%, list=16%, signal=40%
MITOCHONDRIAL TRANSLATION%GOBP%GO:0032543	104	0.429108	1.5996	0	0.0853837	1	5458	tags=64%, list=40%, signal=107%
POSTREPLICATION REPAIR%GOBP%GO:0006301	45	0.466183	1.59938	0.00257865	0.0853528	1	4461	tags=53%, list=33%, signal=79%
MITOCHONDRIAL TRANSLATION TERMINATION%REACTOME DATABASE ID RELEASE 68%5419276	83	0.443749	1.59932	0	0.085164	1	5458	tags=66%, list=40%, signal=111%
NUCLEOBASE CATABOLISM%REACTOME%R-HSA-8956319.1	20	0.544837	1.59911	0.0116022	0.0851191	1	2444	tags=35%, list=18%, signal=43%
B CELL ACTIVATION%REACTOME DATABASE ID RELEASE 68%983705	94	0.43427	1.59834	0	0.0856108	1	4574	tags=56%, list=34%, signal=85%
TRANSPORT OF MATURE MRNA DERIVED FROM AN INTRON-CONTAINING TRANSCRIPT%REACTOME%R-HSA-159236.3	63	0.455902	1.59808	0.00203666	0.0855931	1	4594	tags=57%, list=34%, signal=86%
INFLUENZA INFECTION%REACTOME DATABASE ID RELEASE 68%168254	136	0.423532	1.59651	0	0.0868815	1	6318	tags=74%, list=47%, signal=137%
KERATAN SULFATE METABOLIC PROCESS%GOBP%GO:0042339	25	0.522536	1.59645	0.0081389	0.0866843	1	4813	tags=72%, list=36%, signal=112%
INFECTIOUS DISEASE%REACTOME%R-HSA-5663205.7	319	0.405669	1.59578	0	0.0870585	1	6795	tags=75%, list=50%, signal=147%
MITOCHONDRIAL TRANSLATION ELONGATION%REACTOME DATABASE ID RELEASE 68%5389840	83	0.442182	1.59564	0.00150451	0.0869193	1	5458	tags=65%, list=40%, signal=109%
REGULATION OF SYMBIOSIS, ENCOMPASSING MUTUALISM THROUGH PARASITISM%GOBP%GO:0043903	162	0.416318	1.59525	0	0.0870324	1	3243	tags=42%, list=24%, signal=55%
SNORNA BINDING%GOMF%GO:0030515	23	0.525866	1.59409	0.0105263	0.0879382	1	4709	tags=74%, list=35%, signal=113%
LEUKOCYTE HOMEOSTASIS%GOBP%GO:0001776	17	0.556272	1.59409	0.0170068	0.0876853	1	3776	tags=59%, list=28%, signal=82%
GENE SILENCING%GOBP%GO:0016458	104	0.429682	1.59289	0	0.0887239	1	5184	tags=58%, list=38%, signal=93%
ENDOSOME LUMEN%GOCC%GO:0031904	17	0.564276	1.59252	0.0138889	0.0888238	1	4920	tags=71%, list=36%, signal=111%
MITOCHONDRIAL TRANSLATIONAL ELONGATION%GOBP%GO:0070125	84	0.435998	1.59204	0	0.0890808	1	4636	tags=57%, list=34%, signal=86%
IRE1-MEDIATED UNFOLDED PROTEIN RESPONSE%GOBP%GO:0036498	49	0.465292	1.59193	0.00258665	0.0889202	1	3636	tags=53%, list=27%, signal=72%
HIV INFECTION%REACTOME%R-HSA-162906.1	200	0.414876	1.59166	0	0.0889093	1	6347	tags=72%, list=47%, signal=134%
PROTEASOME REGULATORY PARTICLE%GOCC%GO:0005838	20	0.546354	1.5911	0.00770077	0.089191	1	4914	tags=80%, list=36%, signal=126%
CYTOPLASMIC TRANSLATION%GOBP%GO:0002181	47	0.464765	1.59093	0.00619515	0.0890977	1	5553	tags=72%, list=41%, signal=122%
ACTIVATION OF HOX GENES DURING DIFFERENTIATION%REACTOME%R-HSA-5619507.3	78	0.438381	1.59052	0.000504796	0.0893189	1	5008	tags=60%, list=37%, signal=95%
MUCOPOLYSACCHARIDE METABOLIC PROCESS%GOBP%GO:1903510	61	0.45181	1.59024	0.00254842	0.0893328	1	4870	tags=54%, list=36%, signal=84%
NCRNA METABOLIC PROCESS%GOBP%GO:0034660	396	0.401427	1.5901	0	0.0892373	1	5832	tags=63%, list=43%, signal=107%
RIBOSOMAL SMALL SUBUNIT BIOGENESIS%GOBP%GO:0042274	51	0.463986	1.59007	0.00204708	0.089009	1	4603	tags=61%, list=34%, signal=92%
ANTIGEN PROCESSING AND PRESENTATION OF PEPTIDE ANTIGEN VIA MHC CLASS II%GOBP%GO:0002495	69	0.447016	1.58999	0	0.0888473	1	5797	tags=68%, list=43%, signal=119%
CELLULAR RESPONSE TO TUMOR NECROSIS FACTOR%GOBP%GO:0071356	125	0.422775	1.58997	0	0.0886176	1	5659	tags=62%, list=42%, signal=105%
ENDOPEPTIDASE ACTIVITY%GOMF%GO:0004175	158	0.416327	1.58912	0	0.0892612	1	4923	tags=56%, list=36%, signal=87%
IRE1ALPHA ACTIVATES CHAPERONES%REACTOME DATABASE ID RELEASE 68%381070	45	0.469232	1.58876	0.00257998	0.0894284	1	3636	tags=53%, list=27%, signal=73%
POSITIVE REGULATION OF IMMUNE EFFECTOR PROCESS%GOBP%GO:0002699	87	0.435538	1.58869	0.000502765	0.0892634	1	2255	tags=32%, list=17%, signal=38%
90S PRERIBOSOME%GOCC%GO:0030686	24	0.520899	1.5877	0.0108167	0.0900686	1	4560	tags=75%, list=34%, signal=113%
ACTIVATION OF ANTERIOR HOX GENES IN HINDBRAIN DEVELOPMENT DURING EARLY EMBRYOGENESIS%REACTOME DATABASE ID RELEASE 68%5617472	78	0.438381	1.58718	0	0.0903479	1	5008	tags=60%, list=37%, signal=95%
POSITIVE REGULATION OF INTERLEUKIN-1 PRODUCTION%GOBP%GO:0032732	25	0.514765	1.58705	0.00603732	0.0902257	1	4179	tags=56%, list=31%, signal=81%
ANTIGEN PROCESSING AND PRESENTATION OF EXOGENOUS PEPTIDE ANTIGEN VIA MHC CLASS II%GOBP%GO:0019886	68	0.445175	1.58661	0.000508906	0.0904756	1	5797	tags=68%, list=43%, signal=118%
UB-SPECIFIC PROCESSING PROTEASES%REACTOME%R-HSA-5689880.2	157	0.417905	1.58632	0	0.0905058	1	4923	tags=55%, list=36%, signal=85%
SMALL NUCLEOLAR RIBONUCLEOPROTEIN COMPLEX%GOCC%GO:0005732	16	0.568255	1.58574	0.0129505	0.0908553	1	4816	tags=75%, list=36%, signal=116%
REGULATION OF TP53 ACTIVITY THROUGH ACETYLATION%REACTOME%R-HSA-6804758.2	29	0.503421	1.58553	0.0117899	0.0908024	1	2795	tags=45%, list=21%, signal=56%
HISTONE H4 ACETYLATION%GOBP%GO:0043967	38	0.481047	1.58525	0.002079	0.0908499	1	4539	tags=61%, list=34%, signal=91%
INTERLEUKIN-1 FAMILY SIGNALING%REACTOME%R-HSA-446652.7	107	0.425133	1.58448	0.000501505	0.0913993	1	4484	tags=53%, list=33%, signal=79%
NUCLEOCYTOPLASMIC TRANSPORT%GOBP%GO:0006913	191	0.411282	1.58429	0	0.0913417	1	5570	tags=61%, list=41%, signal=102%
COPPER ION BINDING%GOMF%GO:0005507	29	0.506297	1.58411	0.00903775	0.0912918	1	2223	tags=38%, list=16%, signal=45%
BASE-EXCISION REPAIR, AP SITE FORMATION%REACTOME DATABASE ID RELEASE 68%73929	39	0.477762	1.58352	0.00887265	0.0916557	1	4883	tags=64%, list=36%, signal=100%
CYTOSOLIC RIBOSOME%GOCC%GO:0022626	95	0.433734	1.58329	0	0.0916345	1	5255	tags=66%, list=39%, signal=108%
COATED MEMBRANE%GOCC%GO:0048475	73	0.441651	1.58298	0.00101523	0.0916523	1	5090	tags=58%, list=38%, signal=92%
INNATE IMMUNE RESPONSE ACTIVATING CELL SURFACE RECEPTOR SIGNALING PATHWAY%GOBP%GO:0002220	80	0.435258	1.58263	0.000504541	0.0918084	1	4574	tags=56%, list=34%, signal=85%
CHROMOSOME MAINTENANCE%REACTOME DATABASE ID RELEASE 68%73886	76	0.440827	1.58161	0.00101112	0.0926428	1	4712	tags=54%, list=35%, signal=82%
IMMUNE RESPONSE-ACTIVATING CELL SURFACE RECEPTOR SIGNALING PATHWAY%GOBP%GO:0002429	193	0.411576	1.58159	0	0.0924152	1	4472	tags=48%, list=33%, signal=71%
MEMBRANE COAT%GOCC%GO:0030117	73	0.441651	1.58147	0.00101163	0.0922875	1	5090	tags=58%, list=38%, signal=92%
NUCLEAR TRANSPORT%GOBP%GO:0051169	194	0.409084	1.58104	0	0.0925052	1	5570	tags=60%, list=41%, signal=101%
TRANSPORT OF MATURE TRANSCRIPT TO CYTOPLASM%REACTOME%R-HSA-72202.2	71	0.443193	1.58098	0.00153453	0.0923156	1	4594	tags=56%, list=34%, signal=85%
HEDGEHOG 'ON' STATE%REACTOME DATABASE ID RELEASE 68%5632684	74	0.438762	1.58086	0.00101112	0.0921963	1	4444	tags=57%, list=33%, signal=84%
EUKARYOTIC TRANSLATION INITIATION%REACTOME DATABASE ID RELEASE 68%72613	107	0.424402	1.58063	0	0.0922087	1	6644	tags=78%, list=49%, signal=152%
TRNA PROCESSING%REACTOME%R-HSA-72306.6	92	0.430032	1.5798	0.000503018	0.0927616	1	4816	tags=58%, list=36%, signal=89%
NUCLEAR IMPORT OF REV PROTEIN%REACTOME%R-HSA-180746.1	29	0.503872	1.57896	0.0121887	0.0934363	1	4594	tags=62%, list=34%, signal=94%
SIRT1 NEGATIVELY REGULATES RRNA EXPRESSION%REACTOME DATABASE ID RELEASE 68%427359	37	0.480326	1.57883	0.00416233	0.0933354	1	4953	tags=68%, list=37%, signal=106%
CELLULAR RESPONSE TO LIPOPROTEIN PARTICLE STIMULUS%GOBP%GO:0071402	21	0.526802	1.57875	0.0146659	0.0931738	1	4675	tags=57%, list=35%, signal=87%
REGULATION OF EPIDERMAL GROWTH FACTOR-ACTIVATED RECEPTOR ACTIVITY%GOBP%GO:0007176	17	0.554549	1.57854	0.0162102	0.0931319	1	2570	tags=47%, list=19%, signal=58%
ESTABLISHMENT OF RNA LOCALIZATION%GOBP%GO:0051236	127	0.416122	1.5784	0.000501253	0.0930572	1	4855	tags=54%, list=36%, signal=84%
REGULATION OF COMPLEMENT CASCADE%REACTOME%R-HSA-977606.5	18	0.548352	1.57772	0.0111669	0.0935143	1	3868	tags=61%, list=29%, signal=86%
ER QUALITY CONTROL COMPARTMENT (ERQC)%REACTOME%R-HSA-901032.5	20	0.540699	1.57649	0.0154185	0.0945733	1	4091	tags=65%, list=30%, signal=93%
RIBONUCLEOPROTEIN COMPLEX EXPORT FROM NUCLEUS%GOBP%GO:0071426	109	0.428159	1.57595	0.00100452	0.0949018	1	4594	tags=55%, list=34%, signal=83%
DNA SYNTHESIS INVOLVED IN DNA REPAIR%GOBP%GO:0000731	42	0.471125	1.57589	0.00417319	0.0947282	1	4158	tags=52%, list=31%, signal=75%
REGULATION OF ERBB SIGNALING PATHWAY%GOBP%GO:1901184	62	0.443031	1.57504	0.00152672	0.0953985	1	2022	tags=35%, list=15%, signal=42%
POSITIVE REGULATION OF INTERLEUKIN-1 BETA PRODUCTION%GOBP%GO:0032731	25	0.514765	1.57444	0.013587	0.0957629	1	4179	tags=56%, list=31%, signal=81%
REGULATION OF PRODUCTION OF MOLECULAR MEDIATOR OF IMMUNE RESPONSE%GOBP%GO:0002700	57	0.452258	1.57311	0.00255885	0.0969398	1	2401	tags=35%, list=18%, signal=42%
AZUROPHIL GRANULE MEMBRANE%GOCC%GO:0035577	46	0.466039	1.5729	0.00465116	0.0969191	1	2935	tags=43%, list=22%, signal=55%
CAP-DEPENDENT TRANSLATION INITIATION%REACTOME DATABASE ID RELEASE 68%72737	107	0.424402	1.57228	0.000503271	0.0973422	1	6644	tags=78%, list=49%, signal=152%
SM-LIKE PROTEIN FAMILY COMPLEX%GOCC%GO:0120114	66	0.441594	1.57203	0.000509165	0.0974006	1	4378	tags=55%, list=32%, signal=80%
REGULATION OF B CELL PROLIFERATION%GOBP%GO:0030888	26	0.509572	1.57179	0.0140921	0.0974257	1	3444	tags=46%, list=26%, signal=62%
STIMULATORY C-TYPE LECTIN RECEPTOR SIGNALING PATHWAY%GOBP%GO:0002223	80	0.435258	1.57162	0.00101112	0.097363	1	4574	tags=56%, list=34%, signal=85%
MITOCHONDRIAL GENE EXPRESSION%GOBP%GO:0140053	124	0.418316	1.57089	0	0.0979012	1	5458	tags=65%, list=40%, signal=109%
SERINE-TYPE ENDOPEPTIDASE ACTIVITY%GOMF%GO:0004252	25	0.51135	1.56988	0.015508	0.0987274	1	2318	tags=44%, list=17%, signal=53%
TRANSLATIONAL INITIATION%GOBP%GO:0006413	111	0.422689	1.56957	0	0.0988066	1	6593	tags=77%, list=49%, signal=148%
SIGNALING BY NOTCH%REACTOME DATABASE ID RELEASE 68%157118	179	0.410955	1.56949	0	0.0986623	1	4814	tags=56%, list=36%, signal=87%
TCR SIGNALING%REACTOME DATABASE ID RELEASE 68%202403	88	0.427683	1.56735	0.00100756	0.100775	1	5454	tags=64%, list=40%, signal=106%
COLLAGEN DEGRADATION%REACTOME DATABASE ID RELEASE 68%1442490	22	0.522847	1.56704	0.0165016	0.100857	1	4920	tags=73%, list=36%, signal=114%
HOST INTERACTIONS WITH INFLUENZA FACTORS%REACTOME%R-HSA-168253.4	36	0.478456	1.56657	0.00367647	0.10114	1	4826	tags=58%, list=36%, signal=91%
NEGATIVE REGULATION OF GENE EXPRESSION, EPIGENETIC%GOBP%GO:0045814	67	0.439715	1.56652	0.00152594	0.100942	1	5298	tags=58%, list=39%, signal=95%
TRANSLATION%GOBP%GO:0006412	287	0.400705	1.56622	0	0.100995	1	5576	tags=63%, list=41%, signal=105%
RNA TRANSPORT%GOBP%GO:0050658	125	0.41497	1.56604	0	0.100922	1	4855	tags=54%, list=36%, signal=84%
RNA POLYMERASE I TRANSCRIPTION INITIATION%REACTOME%R-HSA-73762.3	38	0.475568	1.56572	0.00572618	0.101031	1	3001	tags=50%, list=22%, signal=64%
REGULATION OF HUMORAL IMMUNE RESPONSE%GOBP%GO:0002920	25	0.511573	1.56479	0.0179837	0.1018	1	4767	tags=68%, list=35%, signal=105%
COTRANSLATIONAL PROTEIN TARGETING TO MEMBRANE%GOBP%GO:0006613	88	0.427724	1.56467	0.000502008	0.101677	1	5176	tags=64%, list=38%, signal=103%
NEGATIVE REGULATION OF MULTI-ORGANISM PROCESS%GOBP%GO:0043901	94	0.425406	1.56453	0.0015083	0.101588	1	2861	tags=38%, list=21%, signal=48%
TRANSCRIPTION BY RNA POLYMERASE III%GOBP%GO:0006383	25	0.510994	1.56353	0.0130435	0.1025	1	2134	tags=36%, list=16%, signal=43%
PRERIBOSOME, LARGE SUBUNIT PRECURSOR%GOCC%GO:0030687	20	0.525642	1.56331	0.0135648	0.102505	1	3535	tags=65%, list=26%, signal=88%
TRANSCRIPTIONAL REGULATION BY RUNX1%REACTOME DATABASE ID RELEASE 68%8878171	167	0.408192	1.56305	0	0.102576	1	5026	tags=57%, list=37%, signal=90%
VIRAL MRNA TRANSLATION%REACTOME%R-HSA-192823.3	78	0.431795	1.56285	0.000505306	0.102579	1	6745	tags=82%, list=50%, signal=163%
REGULATION OF LEUKOCYTE MEDIATED IMMUNITY%GOBP%GO:0002703	77	0.43758	1.56222	0.000506586	0.103068	1	4675	tags=51%, list=35%, signal=77%
MEMBRANE LIPID CATABOLIC PROCESS%GOBP%GO:0046466	17	0.550594	1.56193	0.017406	0.103108	1	4078	tags=59%, list=30%, signal=84%
U2-TYPE PRECATALYTIC SPLICEOSOME%GOCC%GO:0071005	38	0.47371	1.56175	0.00729927	0.103074	1	4254	tags=55%, list=32%, signal=80%
VESICLE TARGETING%GOBP%GO:0006903	76	0.432782	1.56172	0.00151286	0.102857	1	4027	tags=49%, list=30%, signal=69%
NORC NEGATIVELY REGULATES RRNA EXPRESSION%REACTOME DATABASE ID RELEASE 68%427413	70	0.437222	1.56157	0.00152362	0.102789	1	4953	tags=63%, list=37%, signal=99%
SECRETORY GRANULE LUMEN%GOCC%GO:0034774	220	0.402334	1.56146	0	0.102678	1	4767	tags=51%, list=35%, signal=78%
MHC CLASS II ANTIGEN PRESENTATION%REACTOME DATABASE ID RELEASE 68%2132295	75	0.434241	1.56124	0.00101163	0.102701	1	5797	tags=64%, list=43%, signal=112%
DISORDERS OF TRANSMEMBRANE TRANSPORTERS%REACTOME%R-HSA-5619115.2	115	0.420374	1.56058	0	0.103217	1	4594	tags=59%, list=34%, signal=89%
GLYCOPROTEIN METABOLIC PROCESS%GOBP%GO:0009100	240	0.399974	1.56025	0	0.103345	1	4870	tags=52%, list=36%, signal=81%
MEMBRANE FUSION%GOBP%GO:0061025	81	0.432044	1.56022	0.00100806	0.103128	1	2761	tags=38%, list=20%, signal=48%
CELLULAR RESPONSE TO VIRUS%GOBP%GO:0098586	17	0.551755	1.56005	0.0154953	0.103108	1	2974	tags=53%, list=22%, signal=68%
MULTI-ORGANISM LOCALIZATION%GOBP%GO:1902579	57	0.446094	1.55975	0.00305188	0.10318	1	4594	tags=56%, list=34%, signal=85%
REGULATION OF T CELL CYTOKINE PRODUCTION%GOBP%GO:0002724	18	0.543476	1.55969	0.0155297	0.103018	1	1414	tags=33%, list=10%, signal=37%
REGULATION OF LYMPHOCYTE MEDIATED IMMUNITY%GOBP%GO:0002706	50	0.458281	1.55914	0.00516796	0.103381	1	4484	tags=48%, list=33%, signal=72%
PROTEIN METHYLATION%GOBP%GO:0006479	71	0.431911	1.55913	0.00303951	0.103146	1	5671	tags=59%, list=42%, signal=101%
BIOCARTA_NFKB_PATHWAY%MSIGDB_C2%BIOCARTA_NFKB_PATHWAY	19	0.535968	1.55852	0.0196078	0.103585	1	3033	tags=53%, list=22%, signal=68%
U4/U6 X U5 TRI-SNRNP COMPLEX%GOCC%GO:0046540	28	0.494375	1.55795	0.01606	0.10392	1	4254	tags=57%, list=32%, signal=83%
BIOCARTA_CDC42RAC_PATHWAY%MSIGDB_C2%BIOCARTA_CDC42RAC_PATHWAY	16	0.5589	1.5566	0.0171038	0.1053	1	2417	tags=50%, list=18%, signal=61%
COPI-MEDIATED ANTEROGRADE TRANSPORT%REACTOME DATABASE ID RELEASE 68%6807878	76	0.432849	1.55565	0.00253165	0.106095	1	3542	tags=45%, list=26%, signal=60%
MULTI-ORGANISM TRANSPORT%GOBP%GO:0044766	57	0.446094	1.55558	0.00618238	0.105926	1	4594	tags=56%, list=34%, signal=85%
U2 SNRNP%GOCC%GO:0005686	18	0.543424	1.55478	0.0134078	0.106582	1	4254	tags=67%, list=32%, signal=97%
OVARIAN INFERTILITY GENES%WIKIPATHWAYS_20190310%WP34%HOMO SAPIENS	15	0.565926	1.55443	0.0176941	0.106761	1	3301	tags=53%, list=24%, signal=71%
NEGATIVE REGULATION OF PROTEIN TYROSINE KINASE ACTIVITY%GOBP%GO:0061099	18	0.54211	1.55435	0.0170358	0.106616	1	3742	tags=56%, list=28%, signal=77%
EUKARYOTIC TRANSLATION ELONGATION%REACTOME%R-HSA-156842.2	82	0.42863	1.55409	0.00151133	0.106668	1	6745	tags=82%, list=50%, signal=162%
MRNA-CONTAINING RIBONUCLEOPROTEIN COMPLEX EXPORT FROM NUCLEUS%GOBP%GO:0071427	93	0.420566	1.55348	0.000505817	0.107167	1	4594	tags=54%, list=34%, signal=81%
NEGATIVE REGULATION OF CYTOKINE-MEDIATED SIGNALING PATHWAY%GOBP%GO:0001960	29	0.488498	1.55338	0.0182501	0.107035	1	1951	tags=34%, list=14%, signal=40%
POSITIVE REGULATION OF IMMUNOGLOBULIN PRODUCTION%GOBP%GO:0002639	15	0.558945	1.55271	0.0188356	0.107577	1	1074	tags=27%, list=8%, signal=29%
EUKARYOTIC TRANSLATION TERMINATION%REACTOME%R-HSA-72764.4	81	0.43067	1.55261	0.00101163	0.107444	1	6745	tags=81%, list=50%, signal=162%
REGULATION OF DEFENSE RESPONSE TO VIRUS BY HOST%GOBP%GO:0050691	19	0.538082	1.55206	0.0139899	0.107876	1	2538	tags=47%, list=19%, signal=58%
REGULATION OF ESTABLISHMENT OF PLANAR POLARITY%GOBP%GO:0090175	75	0.433791	1.55177	0.00151668	0.107991	1	3975	tags=53%, list=29%, signal=75%
NUCLEIC ACID TRANSPORT%GOBP%GO:0050657	125	0.41497	1.55168	0.000501505	0.107839	1	4855	tags=54%, list=36%, signal=84%
IMPORT INTO NUCLEUS%GOBP%GO:0051170	75	0.433434	1.55124	0.00201613	0.108077	1	5537	tags=64%, list=41%, signal=108%
REGULATION OF LEUKOCYTE MEDIATED CYTOTOXICITY%GOBP%GO:0001910	20	0.530835	1.55093	0.0171176	0.108204	1	4530	tags=70%, list=34%, signal=105%
NEGATIVE EPIGENETIC REGULATION OF RRNA EXPRESSION%REACTOME%R-HSA-5250941.2	72	0.429899	1.55087	0.0025355	0.108038	1	4953	tags=61%, list=37%, signal=96%
PROTEIN UBIQUITINATION%REACTOME%R-HSA-8852135.2	65	0.43814	1.55029	0.00408163	0.108479	1	4901	tags=58%, list=36%, signal=91%
UDP-GLYCOSYLTRANSFERASE ACTIVITY%GOMF%GO:0008194	78	0.428556	1.54989	0.000504541	0.108708	1	2940	tags=40%, list=22%, signal=51%
NUCLEAR UBIQUITIN LIGASE COMPLEX%GOCC%GO:0000152	35	0.474388	1.54973	0.00890052	0.108663	1	3817	tags=49%, list=28%, signal=68%
ADAPTIVE IMMUNE RESPONSE BASED ON SOMATIC RECOMBINATION OF IMMUNE RECEPTORS BUILT FROM IMMUNOGLOBULIN SUPERFAMILY DOMAINS%GOBP%GO:0002460	39	0.465759	1.54934	0.0114108	0.108856	1	3145	tags=44%, list=23%, signal=57%
VIRAL TRANSCRIPTION%GOBP%GO:0019083	104	0.416683	1.54891	0.00100604	0.109122	1	5176	tags=62%, list=38%, signal=99%
PROTEIN ALKYLATION%GOBP%GO:0008213	71	0.431911	1.54881	0.00304105	0.109	1	5671	tags=59%, list=42%, signal=101%
CYTOKINE SIGNALING IN IMMUNE SYSTEM%REACTOME%R-HSA-1280215.3	456	0.389098	1.54831	0	0.109347	1	4594	tags=47%, list=34%, signal=69%
PROTEIN-DNA COMPLEX SUBUNIT ORGANIZATION%GOBP%GO:0071824	146	0.409402	1.54806	0	0.109416	1	5323	tags=59%, list=39%, signal=96%
SELENOCYSTEINE SYNTHESIS%REACTOME DATABASE ID RELEASE 68%2408557	81	0.427558	1.54789	0.00151592	0.109379	1	6745	tags=81%, list=50%, signal=162%
INTERLEUKIN-1-MEDIATED SIGNALING PATHWAY%GOBP%GO:0070498	85	0.425633	1.5473	0	0.109808	1	4472	tags=54%, list=33%, signal=80%
CYCLIN A:CDK2-ASSOCIATED EVENTS AT S PHASE ENTRY%REACTOME%R-HSA-69656.3	75	0.430547	1.54679	0.0030426	0.110186	1	4496	tags=59%, list=33%, signal=87%
CYTOKINE-MEDIATED SIGNALING PATHWAY%GOBP%GO:0019221	380	0.392225	1.5467	0	0.110066	1	3972	tags=43%, list=29%, signal=59%
SRP-DEPENDENT COTRANSLATIONAL PROTEIN TARGETING TO MEMBRANE%GOBP%GO:0006614	82	0.4263	1.54645	0.00101061	0.110108	1	6619	tags=78%, list=49%, signal=152%
REGULATION OF GENE EXPRESSION, EPIGENETIC%GOBP%GO:0040029	183	0.401289	1.54638	0	0.109955	1	5583	tags=56%, list=41%, signal=95%
CLEAVAGE OF THE DAMAGED PURINE%REACTOME%R-HSA-110331.2	34	0.475915	1.54608	0.0105652	0.110074	1	4883	tags=65%, list=36%, signal=101%
DEPURINATION%REACTOME DATABASE ID RELEASE 68%73927	34	0.475915	1.54597	0.0111052	0.109983	1	4883	tags=65%, list=36%, signal=101%
DNA-TEMPLATED TRANSCRIPTION, TERMINATION%GOBP%GO:0006353	62	0.435605	1.54557	0.00406091	0.110217	1	5525	tags=69%, list=41%, signal=117%
RESPONSE TO LIPOPROTEIN PARTICLE%GOBP%GO:0055094	20	0.522101	1.5451	0.0221117	0.110506	1	5759	tags=65%, list=43%, signal=113%
MRNA EXPORT FROM NUCLEUS%GOBP%GO:0006406	93	0.420566	1.54463	0	0.110861	1	4594	tags=54%, list=34%, signal=81%
GAMMA CARBOXYLATION, HYPUSINE FORMATION AND ARYLSULFATASE ACTIVATION%REACTOME%R-HSA-163841.3	25	0.505529	1.54398	0.0152505	0.111429	1	5305	tags=68%, list=39%, signal=112%
EXTENSION OF TELOMERES%REACTOME%R-HSA-180786.1	26	0.498354	1.54353	0.0161987	0.111696	1	3947	tags=54%, list=29%, signal=76%
SPLICEOSOMAL TRI-SNRNP COMPLEX%GOCC%GO:0097526	28	0.494375	1.54201	0.0133547	0.113297	1	4254	tags=57%, list=32%, signal=83%
CYCLIN E ASSOCIATED EVENTS DURING G1 S TRANSITION%REACTOME DATABASE ID RELEASE 68%69202	73	0.429691	1.54172	0.00304414	0.113406	1	4496	tags=59%, list=33%, signal=88%
DEFECTIVE TPR MAY CONFER SUSCEPTIBILITY TOWARDS THYROID PAPILLARY CARCINOMA (TPC)%REACTOME DATABASE ID RELEASE 68%5619107	25	0.497595	1.54154	0.0188985	0.113358	1	4594	tags=60%, list=34%, signal=91%
TRANSFERASE ACTIVITY, TRANSFERRING PENTOSYL GROUPS%GOMF%GO:0016763	41	0.461686	1.54153	0.0108696	0.113137	1	2724	tags=34%, list=20%, signal=43%
ENTRY INTO CELL OF OTHER ORGANISM INVOLVED IN SYMBIOTIC INTERACTION%GOBP%GO:0051806	28	0.487878	1.54129	0.0145318	0.113183	1	4105	tags=54%, list=30%, signal=77%
LIPOSACCHARIDE METABOLIC PROCESS%GOBP%GO:1903509	79	0.428578	1.54099	0	0.113315	1	4162	tags=51%, list=31%, signal=73%
SWITCHING OF ORIGINS TO A POST-REPLICATIVE STATE%REACTOME%R-HSA-69052.3	77	0.426133	1.54092	0.00152053	0.113166	1	4476	tags=56%, list=33%, signal=83%
SUMOYLATION OF CHROMATIN ORGANIZATION PROTEINS%REACTOME DATABASE ID RELEASE 68%4551638	57	0.444203	1.54067	0.0040858	0.113236	1	4712	tags=54%, list=35%, signal=83%
CAJAL BODY%GOCC%GO:0015030	30	0.48422	1.54061	0.0168599	0.11309	1	5577	tags=70%, list=41%, signal=119%
REGULATION OF CARBOHYDRATE CATABOLIC PROCESS%GOBP%GO:0043470	57	0.445346	1.54034	0.00510725	0.113164	1	4814	tags=56%, list=36%, signal=87%
SYNTHESIS OF DNA%REACTOME DATABASE ID RELEASE 68%69239	101	0.417037	1.5401	0.00100756	0.113248	1	6282	tags=69%, list=47%, signal=129%
TRANSPORT OF RIBONUCLEOPROTEINS INTO THE HOST NUCLEUS%REACTOME%R-HSA-168271.3	27	0.493925	1.53962	0.0199784	0.113601	1	4594	tags=59%, list=34%, signal=90%
RESPONSE TO TUMOR NECROSIS FACTOR%GOBP%GO:0034612	137	0.4105	1.53858	0	0.114607	1	5659	tags=61%, list=42%, signal=105%
PEPTIDE BIOSYNTHETIC PROCESS%GOBP%GO:0043043	303	0.390834	1.53814	0	0.114891	1	5576	tags=61%, list=41%, signal=102%
EPIGENETIC REGULATION OF GENE EXPRESSION%REACTOME%R-HSA-212165.2	103	0.412876	1.53794	0.000503018	0.114901	1	4953	tags=55%, list=37%, signal=87%
FORMATION OF A POOL OF FREE 40S SUBUNITS%REACTOME%R-HSA-72689.2	90	0.418823	1.53789	0.00100705	0.114734	1	6745	tags=79%, list=50%, signal=157%
L13A-MEDIATED TRANSLATIONAL SILENCING OF CERULOPLASMIN EXPRESSION%REACTOME DATABASE ID RELEASE 68%156827	99	0.415614	1.53788	0.00200602	0.114508	1	6644	tags=77%, list=49%, signal=150%
TRANSLATIONAL ELONGATION%GOBP%GO:0006414	103	0.413587	1.5377	0.00200401	0.114506	1	5458	tags=63%, list=40%, signal=105%
GTP HYDROLYSIS AND JOINING OF THE 60S RIBOSOMAL SUBUNIT%REACTOME%R-HSA-72706.2	100	0.416252	1.53749	0.00100553	0.114515	1	6644	tags=77%, list=49%, signal=151%
NUCLEAR EXPORT%GOBP%GO:0051168	135	0.407246	1.53728	0.001002	0.114553	1	4855	tags=55%, list=36%, signal=85%
METHYLTRANSFERASE COMPLEX%GOCC%GO:0034708	99	0.417854	1.53727	0.00100503	0.114328	1	6042	tags=61%, list=45%, signal=109%
RECOGNITION AND ASSOCIATION OF DNA GLYCOSYLASE WITH SITE CONTAINING AN AFFECTED PURINE%REACTOME%R-HSA-110330.2	34	0.475915	1.53693	0.00843882	0.114493	1	4883	tags=65%, list=36%, signal=101%
CELLULAR RESPONSE TO INTERFERON-GAMMA%GOBP%GO:0071346	67	0.428409	1.53604	0.00203355	0.115351	1	3458	tags=39%, list=26%, signal=52%
ENTRY INTO HOST CELL%GOBP%GO:0030260	28	0.487878	1.53563	0.0159574	0.115637	1	4105	tags=54%, list=30%, signal=77%
PROTEIN TARGETING TO ER%GOBP%GO:0045047	96	0.415154	1.53516	0.00100503	0.115973	1	6745	tags=78%, list=50%, signal=155%
HALLMARK_DNA_REPAIR%MSIGDB_C2%HALLMARK_DNA_REPAIR	130	0.407832	1.53509	0.000500501	0.115816	1	5741	tags=63%, list=43%, signal=109%
DNA CONFORMATION CHANGE%GOBP%GO:0071103	155	0.403916	1.53405	0	0.116868	1	5445	tags=59%, list=40%, signal=98%
ORGANELLAR SMALL RIBOSOMAL SUBUNIT%GOCC%GO:0000314	25	0.500345	1.53377	0.0188679	0.116991	1	5458	tags=76%, list=40%, signal=127%
DEGRADATION OF BETA-CATENIN BY THE DESTRUCTION COMPLEX%REACTOME DATABASE ID RELEASE 68%195253	76	0.423928	1.53365	0.00353179	0.116874	1	4472	tags=58%, list=33%, signal=86%
ENTRY INTO HOST%GOBP%GO:0044409	28	0.487878	1.53342	0.0149493	0.1169	1	4105	tags=54%, list=30%, signal=77%
POSITIVE REGULATION OF LEUKOCYTE MEDIATED IMMUNITY%GOBP%GO:0002705	49	0.448636	1.5333	0.00666325	0.116798	1	2182	tags=33%, list=16%, signal=39%
SCF-DEPENDENT PROTEASOMAL UBIQUITIN-DEPENDENT PROTEIN CATABOLIC PROCESS%GOBP%GO:0031146	75	0.427345	1.53312	0.00303183	0.11678	1	4472	tags=55%, list=33%, signal=81%
IL1 AND MEGAKARYOCYTES IN OBESITY%WIKIPATHWAYS_20190310%WP2865%HOMO SAPIENS	18	0.530012	1.53303	0.0248869	0.116656	1	3382	tags=56%, list=25%, signal=74%
PEPTIDE CHAIN ELONGATION%REACTOME%R-HSA-156902.2	78	0.424081	1.53275	0.00101215	0.116771	1	6745	tags=81%, list=50%, signal=161%
SENESCENCE-ASSOCIATED SECRETORY PHENOTYPE (SASP)%REACTOME DATABASE ID RELEASE 68%2559582	72	0.425267	1.53272	0.00302877	0.116581	1	6096	tags=69%, list=45%, signal=126%
NEGATIVE REGULATION OF SIGNALING RECEPTOR ACTIVITY%GOBP%GO:2000272	15	0.559862	1.53245	0.0221339	0.11669	1	2606	tags=47%, list=19%, signal=58%
GLYCOLIPID METABOLIC PROCESS%GOBP%GO:0006664	78	0.423733	1.53231	0	0.116646	1	4162	tags=50%, list=31%, signal=72%
MITOCHONDRIAL SMALL RIBOSOMAL SUBUNIT%GOCC%GO:0005763	25	0.500345	1.53217	0.016129	0.116582	1	5458	tags=76%, list=40%, signal=127%
REGULATION OF TUMOR NECROSIS FACTOR-MEDIATED SIGNALING PATHWAY%GOBP%GO:0010803	41	0.456737	1.53176	0.0114943	0.116846	1	2549	tags=39%, list=19%, signal=48%
CHROMATIN SILENCING%GOBP%GO:0006342	49	0.448289	1.53175	0.00721278	0.116634	1	5184	tags=61%, list=38%, signal=99%
ISOMERASE ACTIVITY%GOMF%GO:0016853	94	0.416271	1.53136	0.00201207	0.116906	1	3180	tags=37%, list=24%, signal=48%
CYTOPLASMIC RIBOSOMAL PROTEINS%WIKIPATHWAYS_20190310%WP477%HOMO SAPIENS	79	0.420199	1.53129	0.00403023	0.116782	1	6318	tags=75%, list=47%, signal=140%
SUMOYLATION OF RNA BINDING PROTEINS%REACTOME%R-HSA-4570464.2	38	0.466859	1.531	0.0152471	0.116898	1	4682	tags=61%, list=35%, signal=92%
GLYCOSPHINGOLIPID METABOLIC PROCESS%GOBP%GO:0006687	44	0.452153	1.5308	0.00831601	0.116916	1	3756	tags=50%, list=28%, signal=69%
AMYLOID FIBER FORMATION%REACTOME%R-HSA-977225.5	63	0.431497	1.53015	0.00611933	0.11749	1	4754	tags=60%, list=35%, signal=93%
SEPARATION OF SISTER CHROMATIDS%REACTOME%R-HSA-2467813.1	135	0.40617	1.53008	0	0.117351	1	4608	tags=52%, list=34%, signal=78%
IMMUNOREGULATORY INTERACTIONS BETWEEN A LYMPHOID AND A NON-LYMPHOID CELL%REACTOME%R-HSA-198933.5	41	0.458141	1.52962	0.0052356	0.117696	1	5416	tags=68%, list=40%, signal=114%
REGULATION OF GLUCOKINASE BY GLUCOKINASE REGULATORY PROTEIN%REACTOME DATABASE ID RELEASE 68%170822	25	0.497595	1.52958	0.0142077	0.117517	1	4594	tags=60%, list=34%, signal=91%
PROTEIN DEGLYCOSYLATION%GOBP%GO:0006517	28	0.486022	1.5289	0.0167749	0.118102	1	5013	tags=68%, list=37%, signal=108%
ENTRY INTO OTHER ORGANISM INVOLVED IN SYMBIOTIC INTERACTION%GOBP%GO:0051828	28	0.487878	1.52872	0.02	0.118086	1	4105	tags=54%, list=30%, signal=77%
PRE-MRNA SPLICING%REACTOME%R-HSA-72163.2	162	0.401125	1.5286	0	0.118012	1	4785	tags=52%, list=35%, signal=80%
MRNA TRANSPORT%GOBP%GO:0051028	95	0.41595	1.5282	0.00100654	0.118331	1	4594	tags=53%, list=34%, signal=79%
PURINE NTP-DEPENDENT HELICASE ACTIVITY%GOMF%GO:0070035	58	0.436547	1.52787	0.00611933	0.118511	1	5749	tags=64%, list=43%, signal=111%
DEFENSE RESPONSE%GOBP%GO:0006952	374	0.386108	1.52752	0	0.11872	1	3330	tags=37%, list=25%, signal=48%
PROTEIN EXPORT FROM NUCLEUS%GOBP%GO:0006611	128	0.408662	1.5274	0.000500751	0.118647	1	4855	tags=55%, list=36%, signal=86%
DISULFIDE OXIDOREDUCTASE ACTIVITY%GOMF%GO:0015036	27	0.485642	1.52673	0.0183387	0.119242	1	6161	tags=78%, list=46%, signal=143%
RETINOIC ACID RECEPTOR BINDING%GOMF%GO:0042974	15	0.552361	1.5267	0.022805	0.119064	1	2507	tags=53%, list=19%, signal=65%
ENDOPLASMIC RETICULUM UNFOLDED PROTEIN RESPONSE%GOBP%GO:0030968	80	0.421307	1.52611	0.00303183	0.119584	1	5269	tags=63%, list=39%, signal=102%
ENDOPLASMIC RETICULUM-GOLGI INTERMEDIATE COMPARTMENT MEMBRANE%GOCC%GO:0033116	32	0.477245	1.52596	0.0106838	0.119547	1	3765	tags=53%, list=28%, signal=74%
MICROTUBULE CYTOSKELETON ORGANIZATION INVOLVED IN MITOSIS%GOBP%GO:1902850	65	0.426379	1.52535	0.00355872	0.120088	1	4006	tags=46%, list=30%, signal=65%
DNA REPLICATION-DEPENDENT NUCLEOSOME ORGANIZATION%GOBP%GO:0034723	18	0.525597	1.52523	0.0227904	0.120014	1	4712	tags=67%, list=35%, signal=102%
3'-5' RNA HELICASE ACTIVITY%GOMF%GO:0034458	16	0.54334	1.52394	0.0275901	0.121464	1	5344	tags=81%, list=40%, signal=134%
GLYCOPROTEIN BIOSYNTHETIC PROCESS%GOBP%GO:0009101	193	0.396657	1.52285	0	0.122652	1	2850	tags=37%, list=21%, signal=47%
POSITIVE REGULATION OF GENE EXPRESSION, EPIGENETIC%GOBP%GO:0045815	48	0.44549	1.52259	0.0140187	0.122754	1	3001	tags=42%, list=22%, signal=53%
REGULATION OF CELL KILLING%GOBP%GO:0031341	23	0.504611	1.52153	0.0190114	0.12389	1	4530	tags=65%, list=34%, signal=98%
ATP-DEPENDENT HELICASE ACTIVITY%GOMF%GO:0008026	58	0.436547	1.52139	0.00917431	0.123865	1	5749	tags=64%, list=43%, signal=111%
ATP-DEPENDENT RNA HELICASE ACTIVITY%GOMF%GO:0004004	32	0.471585	1.52078	0.0149493	0.124416	1	5344	tags=66%, list=40%, signal=108%
EPHRIN RECEPTOR BINDING%GOMF%GO:0046875	15	0.556126	1.52067	0.0288462	0.12432	1	3283	tags=53%, list=24%, signal=70%
PRECATALYTIC SPLICEOSOME%GOCC%GO:0071011	39	0.465055	1.51991	0.0135346	0.125049	1	4254	tags=54%, list=32%, signal=78%
NONSENSE MEDIATED DECAY (NMD) INDEPENDENT OF THE EXON JUNCTION COMPLEX (EJC)%REACTOME DATABASE ID RELEASE 68%975956	83	0.418509	1.519	0.00151362	0.126027	1	6745	tags=78%, list=50%, signal=156%
FOCAL ADHESION ASSEMBLY%GOBP%GO:0048041	17	0.531696	1.51899	0.0274356	0.125813	1	1404	tags=29%, list=10%, signal=33%
NUCLEAR PORE COMPLEX (NPC) DISASSEMBLY%REACTOME DATABASE ID RELEASE 68%3301854	29	0.486443	1.5189	0.0159659	0.125679	1	4594	tags=59%, list=34%, signal=89%
GPI ANCHOR BIOSYNTHETIC PROCESS%GOBP%GO:0006506	25	0.496513	1.51847	0.0166936	0.126016	1	5827	tags=72%, list=43%, signal=126%
MITOTIC ANAPHASE%REACTOME DATABASE ID RELEASE 68%68882	142	0.399124	1.51763	0.000500501	0.126849	1	5482	tags=58%, list=41%, signal=97%
PROTEIN DEMANNOSYLATION%GOBP%GO:0036507	19	0.521308	1.51739	0.0271018	0.126918	1	4003	tags=63%, list=30%, signal=90%
RNA POLYMERASE II CORE PROMOTER SEQUENCE-SPECIFIC DNA BINDING%GOMF%GO:0000979	25	0.48861	1.5168	0.0259881	0.127478	1	4953	tags=60%, list=37%, signal=95%
TRNA TRANSPORT%GOBP%GO:0051031	33	0.472567	1.51639	0.0148699	0.127808	1	4855	tags=64%, list=36%, signal=99%
U2-TYPE SPLICEOSOMAL COMPLEX%GOCC%GO:0005684	73	0.423631	1.5163	0.00353893	0.1277	1	4310	tags=49%, list=32%, signal=72%
SITE OF DNA DAMAGE%GOCC%GO:0090734	61	0.430742	1.51607	0.00559796	0.127769	1	2939	tags=34%, list=22%, signal=44%
REGULATION OF RESPONSE TO CYTOKINE STIMULUS%GOBP%GO:0060759	103	0.410958	1.51606	0.00201106	0.127555	1	5281	tags=54%, list=39%, signal=89%
MITOTIC METAPHASE AND ANAPHASE%REACTOME%R-HSA-2555396.2	143	0.401575	1.51606	0.000500751	0.127328	1	5482	tags=59%, list=41%, signal=98%
REGULATION OF INNATE IMMUNE RESPONSE%GOBP%GO:0045088	269	0.38886	1.51488	0	0.128683	1	5222	tags=55%, list=39%, signal=87%
PROTEIN PROCESSING%GOBP%GO:0016485	83	0.416311	1.51353	0.00556399	0.130287	1	4427	tags=49%, list=33%, signal=73%
CARBOXYPEPTIDASE ACTIVITY%GOMF%GO:0004180	23	0.50055	1.51297	0.0249729	0.130811	1	4188	tags=57%, list=31%, signal=82%
APOPTOSIS MODULATION AND SIGNALING%WIKIPATHWAYS_20190310%WP1772%HOMO SAPIENS	73	0.41939	1.51234	0.00356961	0.131451	1	4011	tags=42%, list=30%, signal=60%
POLYSOME%GOCC%GO:0005844	57	0.43199	1.51207	0.00613811	0.131591	1	5864	tags=67%, list=43%, signal=117%
MEIOSIS%REACTOME%R-HSA-1500620.2	67	0.424793	1.51096	0.0055668	0.132836	1	4953	tags=57%, list=37%, signal=89%
EXTRINSIC COMPONENT OF ORGANELLE MEMBRANE%GOCC%GO:0031312	25	0.496228	1.51083	0.0249187	0.132776	1	3437	tags=48%, list=25%, signal=64%
MITOTIC NUCLEAR DIVISION%GOBP%GO:0140014	96	0.409995	1.51057	0.00301659	0.132878	1	5848	tags=65%, list=43%, signal=113%
EBV LMP1 SIGNALING%WIKIPATHWAYS_20190310%WP262%HOMO SAPIENS	16	0.542295	1.5103	0.0264789	0.133024	1	2947	tags=44%, list=22%, signal=56%
PROTEIN ALPHA-1,2-DEMANNOSYLATION%GOBP%GO:0036508	19	0.521308	1.50991	0.0256553	0.133283	1	4003	tags=63%, list=30%, signal=90%
SNRNP ASSEMBLY%REACTOME DATABASE ID RELEASE 68%191859	48	0.44073	1.50977	0.0108303	0.133254	1	4594	tags=56%, list=34%, signal=85%
UNFOLDED PROTEIN RESPONSE (UPR)%REACTOME%R-HSA-381119.2	80	0.415972	1.50945	0.00506073	0.133446	1	5082	tags=56%, list=38%, signal=90%
POSITIVE REGULATION OF REGULATED SECRETORY PATHWAY%GOBP%GO:1903307	21	0.509746	1.50913	0.0197911	0.133637	1	4675	tags=67%, list=35%, signal=102%
REGULATION OF IMMUNE EFFECTOR PROCESS%GOBP%GO:0002697	172	0.396508	1.50876	0.000501002	0.133937	1	4675	tags=48%, list=35%, signal=72%
NON-CODING RNA METABOLISM%REACTOME DATABASE ID RELEASE 68%194441	48	0.44073	1.50662	0.00672182	0.136643	1	4594	tags=56%, list=34%, signal=85%
REGULATION OF MULTI-ORGANISM PROCESS%GOBP%GO:0043900	233	0.387124	1.50571	0	0.137664	1	4239	tags=45%, list=31%, signal=65%
EXTRINSIC APOPTOTIC SIGNALING PATHWAY VIA DEATH DOMAIN RECEPTORS%GOBP%GO:0008625	22	0.501869	1.50571	0.0272926	0.137423	1	3833	tags=45%, list=28%, signal=63%
HISTONE METHYLTRANSFERASE ACTIVITY%GOMF%GO:0042054	43	0.447573	1.50559	0.00926879	0.137333	1	4424	tags=44%, list=33%, signal=66%
REGULATION OF TRANSCRIPTION FROM RNA POLYMERASE II PROMOTER IN RESPONSE TO STRESS%GOBP%GO:0043618	96	0.40712	1.50552	0.00352645	0.137215	1	4914	tags=56%, list=36%, signal=88%
REGULATION OF B CELL ACTIVATION%GOBP%GO:0050864	52	0.435371	1.50539	0.00767263	0.137152	1	4190	tags=42%, list=31%, signal=61%
CYTOPLASMIC VESICLE LUMEN%GOCC%GO:0060205	229	0.386792	1.50535	0	0.136977	1	4767	tags=51%, list=35%, signal=77%
PLASMA LIPOPROTEIN PARTICLE CLEARANCE%GOBP%GO:0034381	24	0.49888	1.50453	0.0209452	0.137902	1	2086	tags=42%, list=15%, signal=49%
INFLAMMATORY RESPONSE PATHWAY%WIKIPATHWAYS_20190310%WP453%HOMO SAPIENS	15	0.54534	1.50377	0.0325901	0.138706	1	5366	tags=80%, list=40%, signal=133%
VESICLE BUDDING FROM MEMBRANE%GOBP%GO:0006900	82	0.413283	1.5032	0.00403023	0.139229	1	3765	tags=45%, list=28%, signal=62%
RNA LOCALIZATION%GOBP%GO:0006403	144	0.397468	1.50305	0	0.139211	1	4855	tags=53%, list=36%, signal=82%
CELL-SUBSTRATE ADHERENS JUNCTION ASSEMBLY%GOBP%GO:0007045	17	0.531696	1.50284	0.0306748	0.139284	1	1404	tags=29%, list=10%, signal=33%
MRNA SPLICING%REACTOME%R-HSA-72172.3	170	0.392181	1.50185	0	0.140467	1	4785	tags=51%, list=35%, signal=78%
POSITIVE REGULATION OF B CELL ACTIVATION%GOBP%GO:0050871	32	0.477097	1.50155	0.0214018	0.140661	1	2950	tags=38%, list=22%, signal=48%
ESTABLISHMENT OF PROTEIN LOCALIZATION TO ENDOPLASMIC RETICULUM%GOBP%GO:0072599	100	0.4098	1.50095	0.00201207	0.141307	1	6745	tags=78%, list=50%, signal=155%
NUCLEOBASE-CONTAINING COMPOUND TRANSPORT%GOBP%GO:0015931	142	0.397377	1.50064	0.0010015	0.141476	1	5006	tags=55%, list=37%, signal=86%
POSITIVE REGULATION OF INNATE IMMUNE RESPONSE%GOBP%GO:0045089	210	0.3911	1.50028	0	0.141755	1	5454	tags=58%, list=40%, signal=95%
DISEASES OF GLYCOSYLATION%REACTOME%R-HSA-3781865.1	99	0.40816	1.50027	0.00150602	0.141518	1	4870	tags=53%, list=36%, signal=82%
VIRAL MESSENGER RNA SYNTHESIS%REACTOME DATABASE ID RELEASE 68%168325	39	0.455432	1.50004	0.013151	0.141597	1	4708	tags=62%, list=35%, signal=94%
DNA REPLICATION-DEPENDENT NUCLEOSOME ASSEMBLY%GOBP%GO:0006335	18	0.525597	1.49962	0.0335758	0.141983	1	4712	tags=67%, list=35%, signal=102%
MYELOID CELL ACTIVATION INVOLVED IN IMMUNE RESPONSE%GOBP%GO:0002275	359	0.378511	1.49865	0	0.143119	1	4629	tags=48%, list=34%, signal=72%
E3 UBIQUITIN LIGASES UBIQUITINATE TARGET PROTEINS%REACTOME%R-HSA-8866654.3	51	0.436209	1.49855	0.0123648	0.143015	1	4901	tags=59%, list=36%, signal=92%
ESTABLISHMENT OF MITOTIC SPINDLE LOCALIZATION%GOBP%GO:0040001	18	0.519485	1.49826	0.0308296	0.143185	1	3878	tags=50%, list=29%, signal=70%
EXPORT OF VIRAL RIBONUCLEOPROTEINS FROM NUCLEUS%REACTOME%R-HSA-168274.3	27	0.484195	1.49727	0.0221263	0.144422	1	4594	tags=59%, list=34%, signal=90%
REGULATION OF DNA-TEMPLATED TRANSCRIPTION IN RESPONSE TO STRESS%GOBP%GO:0043620	101	0.404723	1.49672	0.00150527	0.144967	1	4914	tags=56%, list=36%, signal=88%
INTERACTOME OF POLYCOMB REPRESSIVE COMPLEX 2 (PRC2) %WIKIPATHWAYS_20190310%WP2916%HOMO SAPIENS	16	0.534844	1.4957	0.031443	0.146205	1	1948	tags=31%, list=14%, signal=36%
TRANSPORT OF MATURE MRNAS DERIVED FROM INTRONLESS TRANSCRIPTS%REACTOME DATABASE ID RELEASE 68%159234	36	0.456845	1.49565	0.0178291	0.146022	1	4785	tags=58%, list=35%, signal=90%
REGULATION OF COMPLEMENT ACTIVATION%GOBP%GO:0030449	23	0.498606	1.49545	0.0207877	0.146059	1	4767	tags=65%, list=35%, signal=101%
PCNA-DEPENDENT LONG PATCH BASE EXCISION REPAIR%REACTOME%R-HSA-5651801.1	19	0.514699	1.49534	0.0363331	0.145969	1	3947	tags=53%, list=29%, signal=74%
RNA-DEPENDENT ATPASE ACTIVITY%GOMF%GO:0008186	34	0.461506	1.4952	0.0215903	0.145913	1	5344	tags=65%, list=40%, signal=107%
TRNA METABOLIC PROCESS%GOBP%GO:0006399	142	0.396573	1.49493	0	0.14608	1	6213	tags=68%, list=46%, signal=124%
VPR-MEDIATED NUCLEAR IMPORT OF PICS%REACTOME%R-HSA-180910.2	29	0.47082	1.4949	0.0245072	0.145886	1	4594	tags=55%, list=34%, signal=83%
ADAPTIVE IMMUNE RESPONSE%GOBP%GO:0002250	49	0.437139	1.49467	0.0143663	0.145961	1	3145	tags=43%, list=23%, signal=56%
EXOCYTIC VESICLE MEMBRANE%GOCC%GO:0099501	24	0.487458	1.49404	0.0223677	0.146627	1	3447	tags=42%, list=26%, signal=56%
NEP NS2 INTERACTS WITH THE CELLULAR EXPORT MACHINERY%REACTOME DATABASE ID RELEASE 68%168333	27	0.484195	1.49394	0.0193861	0.146525	1	4594	tags=59%, list=34%, signal=90%
M PHASE%REACTOME DATABASE ID RELEASE 68%68886	284	0.381558	1.49306	0	0.147542	1	6347	tags=64%, list=47%, signal=118%
CORE PROMOTER SEQUENCE-SPECIFIC DNA BINDING%GOMF%GO:0001046	35	0.45874	1.49289	0.0189673	0.147552	1	4953	tags=60%, list=37%, signal=95%
POSITIVE REGULATION OF TYPE I INTERFERON PRODUCTION%GOBP%GO:0032481	58	0.43074	1.49285	0.00973859	0.147353	1	5688	tags=62%, list=42%, signal=107%
DNA REPLICATION%REACTOME%R-HSA-69306.4	105	0.40161	1.49277	0.000502513	0.147237	1	6822	tags=73%, list=51%, signal=147%
TRANSCRIPTION-COUPLED NUCLEOTIDE EXCISION REPAIR (TC-NER)%REACTOME DATABASE ID RELEASE 68%6781827	73	0.415932	1.49252	0.0035533	0.147354	1	5086	tags=60%, list=38%, signal=96%
TRNA-CONTAINING RIBONUCLEOPROTEIN COMPLEX EXPORT FROM NUCLEUS%GOBP%GO:0071431	32	0.46606	1.49213	0.02	0.147695	1	4855	tags=63%, list=36%, signal=97%
MRNA 3'-END PROCESSING%REACTOME DATABASE ID RELEASE 68%72187	51	0.434611	1.49181	0.00930714	0.147949	1	4478	tags=55%, list=33%, signal=82%
CLEC7A (DECTIN-1) SIGNALING%REACTOME DATABASE ID RELEASE 68%5607764	90	0.407075	1.49172	0.00302725	0.147828	1	4574	tags=57%, list=34%, signal=85%
PROTEIN HETEROTETRAMERIZATION%GOBP%GO:0051290	29	0.472713	1.49142	0.0276743	0.148027	1	4712	tags=59%, list=35%, signal=90%
NUCLEOSOME DISASSEMBLY%GOBP%GO:0006337	15	0.536597	1.49131	0.0340909	0.14796	1	4918	tags=67%, list=36%, signal=105%
UBIQUITIN PROTEASOME PATHWAY%PANTHER PATHWAY%P00060	37	0.452979	1.49103	0.0185087	0.148107	1	5042	tags=65%, list=37%, signal=103%
REGULATION OF PROTEIN EXIT FROM ENDOPLASMIC RETICULUM%GOBP%GO:0070861	18	0.516357	1.49094	0.0284598	0.148018	1	3265	tags=50%, list=24%, signal=66%
HELICASE ACTIVITY%GOMF%GO:0004386	73	0.413453	1.49091	0.00456389	0.147808	1	6233	tags=66%, list=46%, signal=122%
GRANULOCYTE ACTIVATION%GOBP%GO:0036230	356	0.376838	1.49059	0	0.148053	1	4629	tags=48%, list=34%, signal=71%
CHROMATIN ORGANIZATION%GOBP%GO:0006325	386	0.375814	1.49027	0	0.148282	1	4953	tags=49%, list=37%, signal=75%
SELENOAMINO ACID METABOLISM%REACTOME%R-HSA-2408522.3	102	0.401671	1.48988	0.00200803	0.148632	1	6191	tags=74%, list=46%, signal=135%
HALLMARK_E2F_TARGETS%MSIGDB_C2%HALLMARK_E2F_TARGETS	152	0.391406	1.48988	0.000500751	0.148404	1	6504	tags=64%, list=48%, signal=123%
ACTIVATION OF INNATE IMMUNE RESPONSE%GOBP%GO:0002218	176	0.388739	1.48922	0.0005	0.149135	1	5901	tags=63%, list=44%, signal=111%
TRANSPORT OF THE SLBP DEPENDANT MATURE MRNA%REACTOME%R-HSA-159230.2	30	0.471733	1.48867	0.0185283	0.149714	1	4594	tags=57%, list=34%, signal=86%
POSITIVE REGULATION OF IMMUNE RESPONSE%GOBP%GO:0050778	383	0.376254	1.48836	0	0.149904	1	4574	tags=46%, list=34%, signal=68%
IL9%NETPATH%IL9	21	0.50066	1.48811	0.0311987	0.150045	1	4554	tags=62%, list=34%, signal=93%
REGULATION OF EPIDERMAL GROWTH FACTOR RECEPTOR SIGNALING PATHWAY%GOBP%GO:0042058	57	0.428927	1.48798	0.0112647	0.149991	1	2022	tags=35%, list=15%, signal=41%
TRNA EXPORT FROM NUCLEUS%GOBP%GO:0006409	32	0.46606	1.48735	0.0220936	0.150694	1	4855	tags=63%, list=36%, signal=97%
RESOLUTION OF AP SITES VIA THE MULTIPLE-NUCLEOTIDE PATCH REPLACEMENT PATHWAY%REACTOME DATABASE ID RELEASE 68%110373	22	0.501646	1.48733	0.0261723	0.150488	1	3947	tags=50%, list=29%, signal=71%
NEUTROPHIL ACTIVATION INVOLVED IN IMMUNE RESPONSE%GOBP%GO:0002283	350	0.375675	1.48715	0	0.150498	1	4629	tags=48%, list=34%, signal=72%
NEUTROPHIL ACTIVATION%GOBP%GO:0042119	354	0.375789	1.48663	0	0.151037	1	4629	tags=48%, list=34%, signal=71%
CATALYTIC ACTIVITY, ACTING ON RNA%GOMF%GO:0140098	283	0.379899	1.48626	0	0.151348	1	5788	tags=59%, list=43%, signal=101%
REGULATION OF PROTEIN ACTIVATION CASCADE%GOBP%GO:2000257	23	0.498606	1.48582	0.0298913	0.151765	1	4767	tags=65%, list=35%, signal=101%
PEPTIDE TRANSMEMBRANE TRANSPORTER ACTIVITY%GOMF%GO:1904680	20	0.50438	1.48552	0.0309392	0.151993	1	3241	tags=60%, list=24%, signal=79%
POSTTRANSCRIPTIONAL GENE SILENCING%GOBP%GO:0016441	51	0.43014	1.48547	0.0123267	0.151825	1	5026	tags=57%, list=37%, signal=90%
RESPIRATORY CHAIN COMPLEX IV ASSEMBLY%GOBP%GO:0008535	21	0.497963	1.48525	0.0303867	0.151907	1	4720	tags=67%, list=35%, signal=102%
POSITIVE REGULATION OF TRANSLATION%GOBP%GO:0045727	74	0.411216	1.48465	0.00808081	0.152529	1	4885	tags=55%, list=36%, signal=86%
NON-GENOMIC ACTIONS OF 1,25 DIHYDROXYVITAMIN D3%WIKIPATHWAYS_20190310%WP4341%HOMO SAPIENS	53	0.428932	1.48463	0.00967414	0.15231	1	3385	tags=40%, list=25%, signal=53%
ATP-DEPENDENT 3'-5' RNA HELICASE ACTIVITY%GOMF%GO:0034459	15	0.53779	1.48406	0.0319817	0.152916	1	5344	tags=80%, list=40%, signal=132%
SMALL RIBOSOMAL SUBUNIT%GOCC%GO:0015935	62	0.424245	1.48385	0.0107198	0.152992	1	6337	tags=73%, list=47%, signal=136%
EUKARYOTIC TRANSCRIPTION INITIATION%WIKIPATHWAYS_20190310%WP405%HOMO SAPIENS	37	0.44923	1.48378	0.0262605	0.152854	1	6307	tags=84%, list=47%, signal=157%
REGULATION OF PTEN GENE TRANSCRIPTION%REACTOME%R-HSA-8943724.1	49	0.430804	1.4835	0.0139032	0.153051	1	6075	tags=65%, list=45%, signal=118%
CELL ACTIVATION INVOLVED IN IMMUNE RESPONSE%GOBP%GO:0002263	393	0.374603	1.48348	0	0.152843	1	4629	tags=48%, list=34%, signal=70%
LATE PHASE OF HIV LIFE CYCLE%REACTOME DATABASE ID RELEASE 68%162599	119	0.395752	1.48334	0.000501253	0.152809	1	6333	tags=71%, list=47%, signal=132%
TELOMERE ORGANIZATION%GOBP%GO:0032200	95	0.402496	1.48324	0.00452716	0.152705	1	5756	tags=58%, list=43%, signal=100%
NEGATIVE REGULATION OF CELL CYCLE PHASE TRANSITION%GOBP%GO:1901988	169	0.389004	1.48306	0	0.152757	1	4977	tags=54%, list=37%, signal=85%
NF-KAPPAB BINDING%GOMF%GO:0051059	24	0.488689	1.48224	0.0280929	0.153784	1	2432	tags=42%, list=18%, signal=51%
HIV LIFE CYCLE%REACTOME%R-HSA-162587.2	131	0.393445	1.48207	0.00200501	0.153809	1	6795	tags=75%, list=50%, signal=149%
MLL1 COMPLEX%GOCC%GO:0071339	23	0.491299	1.4818	0.0255296	0.154	1	5995	tags=78%, list=44%, signal=141%
POSITIVE REGULATION OF INTERLEUKIN-8 PRODUCTION%GOBP%GO:0032757	29	0.46714	1.48177	0.028072	0.153806	1	2182	tags=38%, list=16%, signal=45%
POSITIVE REGULATION OF I-KAPPAB KINASE/NF-KAPPAB SIGNALING%GOBP%GO:0043123	134	0.395778	1.48168	0	0.15371	1	5759	tags=59%, list=43%, signal=102%
CELLULAR RESPONSE TO INTERLEUKIN-1%GOBP%GO:0071347	113	0.395476	1.48161	0.00200501	0.153567	1	4472	tags=48%, list=33%, signal=71%
FICOLIN-1-RICH GRANULE LUMEN%GOCC%GO:1904813	104	0.400963	1.48156	0.00551655	0.153417	1	4415	tags=50%, list=33%, signal=74%
PID_P75_NTR_PATHWAY%MSIGDB_C2%PID_P75_NTR_PATHWAY	53	0.42867	1.48133	0.0112302	0.15351	1	4343	tags=51%, list=32%, signal=75%
REGULATION OF GLYCOLYTIC PROCESS%GOBP%GO:0006110	53	0.425381	1.48073	0.0159219	0.154197	1	4814	tags=53%, list=36%, signal=82%
NEGATIVE REGULATION OF MITOTIC CELL CYCLE PHASE TRANSITION%GOBP%GO:1901991	159	0.386828	1.48043	0	0.154393	1	4779	tags=53%, list=35%, signal=81%
LEUKOCYTE ACTIVATION INVOLVED IN IMMUNE RESPONSE%GOBP%GO:0002366	389	0.373575	1.48032	0	0.154332	1	4629	tags=48%, list=34%, signal=70%
INTRINSIC COMPONENT OF ORGANELLE MEMBRANE%GOCC%GO:0031300	134	0.390351	1.48031	0.00150225	0.154126	1	5457	tags=60%, list=40%, signal=99%
MATURATION OF LSU-RRNA%GOBP%GO:0000470	16	0.534001	1.4794	0.0313212	0.155261	1	5769	tags=88%, list=43%, signal=153%
EXOPEPTIDASE ACTIVITY%GOMF%GO:0008238	67	0.416949	1.47892	0.0106925	0.155717	1	2624	tags=36%, list=19%, signal=44%
NEUTROPHIL DEGRANULATION%REACTOME DATABASE ID RELEASE 68%6798695	344	0.374961	1.47892	0	0.155485	1	4629	tags=48%, list=34%, signal=72%
DEUBIQUITINATION%REACTOME DATABASE ID RELEASE 68%5688426	222	0.382275	1.4786	0.00050025	0.155759	1	5068	tags=52%, list=38%, signal=82%
DOLICHOL-LINKED OLIGOSACCHARIDE BIOSYNTHETIC PROCESS%GOBP%GO:0006488	16	0.529941	1.47766	0.0376927	0.156924	1	3711	tags=63%, list=27%, signal=86%
RNA POLYMERASE II TRANSCRIPTION INITIATION AND PROMOTER CLEARANCE%REACTOME DATABASE ID RELEASE 68%76042	40	0.440334	1.47737	0.0239583	0.157127	1	6307	tags=80%, list=47%, signal=150%
VACUOLAR LUMEN%GOCC%GO:0005775	118	0.39596	1.47725	0.002003	0.157085	1	4920	tags=53%, list=36%, signal=83%
ESTABLISHMENT OF MITOTIC SPINDLE ORIENTATION%GOBP%GO:0000132	15	0.537774	1.47692	0.0325714	0.157369	1	3878	tags=47%, list=29%, signal=65%
SYNAPTIC VESICLE MEMBRANE%GOCC%GO:0030672	24	0.487458	1.47642	0.0301399	0.157884	1	3447	tags=42%, list=26%, signal=56%
VESICLE FUSION%GOBP%GO:0006906	46	0.435869	1.47612	0.0243776	0.158091	1	2761	tags=39%, list=20%, signal=49%
MEMBRANE PROTEIN ECTODOMAIN PROTEOLYSIS%GOBP%GO:0006509	17	0.515528	1.476	0.0447177	0.158047	1	5664	tags=88%, list=42%, signal=152%
REGULATION OF PROTEIN LOCALIZATION TO NUCLEUS%GOBP%GO:1900180	56	0.419426	1.47576	0.0143076	0.158195	1	5733	tags=64%, list=42%, signal=111%
NEUTROPHIL DEGRANULATION%GOBP%GO:0043312	348	0.373958	1.47549	0	0.15838	1	4629	tags=48%, list=34%, signal=71%
NEGATIVE REGULATION OF TYPE I INTERFERON PRODUCTION%GOBP%GO:0032480	34	0.456273	1.47538	0.0177824	0.158324	1	4179	tags=53%, list=31%, signal=76%
REGULATION OF NUCLEOTIDE CATABOLIC PROCESS%GOBP%GO:0030811	53	0.425381	1.47536	0.0148566	0.158129	1	4814	tags=53%, list=36%, signal=82%
MLL1/2 COMPLEX%GOCC%GO:0044665	23	0.491299	1.475	0.0370977	0.158436	1	5995	tags=78%, list=44%, signal=141%
NEUTROPHIL MEDIATED IMMUNITY%GOBP%GO:0002446	351	0.373478	1.47485	0	0.158431	1	4629	tags=48%, list=34%, signal=71%
RESOLUTION OF ABASIC SITES (AP SITES)%REACTOME%R-HSA-73933.1	32	0.45792	1.4741	0.027027	0.15935	1	3947	tags=50%, list=29%, signal=70%
LEUKOCYTE MEDIATED IMMUNITY%GOBP%GO:0002443	389	0.37281	1.47375	0	0.159644	1	4762	tags=48%, list=35%, signal=73%
RNA POLYMERASE II HIV PROMOTER ESCAPE%REACTOME DATABASE ID RELEASE 68%167162	40	0.440334	1.47333	0.0213987	0.160067	1	6307	tags=80%, list=47%, signal=150%
HIV TRANSCRIPTION INITIATION%REACTOME DATABASE ID RELEASE 68%167161	40	0.440334	1.47292	0.0181159	0.160465	1	6307	tags=80%, list=47%, signal=150%
TCF DEPENDENT SIGNALING IN RESPONSE TO WNT%REACTOME DATABASE ID RELEASE 68%201681	163	0.386756	1.47289	0	0.160262	1	4996	tags=56%, list=37%, signal=89%
POSITIVE REGULATION OF B CELL PROLIFERATION%GOBP%GO:0030890	17	0.516814	1.47281	0.0461624	0.160153	1	2950	tags=41%, list=22%, signal=53%
INNATE IMMUNE RESPONSE-ACTIVATING SIGNAL TRANSDUCTION%GOBP%GO:0002758	160	0.38495	1.4721	0	0.160917	1	5454	tags=58%, list=40%, signal=96%
POSITIVE REGULATION OF CELLULAR AMIDE METABOLIC PROCESS%GOBP%GO:0034250	88	0.404849	1.47205	0.00303337	0.160752	1	4720	tags=53%, list=35%, signal=82%
IMMUNE RESPONSE-ACTIVATING SIGNAL TRANSDUCTION%GOBP%GO:0002757	268	0.375076	1.47164	0	0.161184	1	5460	tags=54%, list=40%, signal=88%
REGULATION OF CELL CYCLE G2/M PHASE TRANSITION%GOBP%GO:1902749	158	0.385683	1.47112	0.000500751	0.161763	1	4977	tags=54%, list=37%, signal=85%
CATALYTIC STEP 2 SPLICEOSOME%GOCC%GO:0071013	79	0.408673	1.4705	0.00813008	0.162493	1	4447	tags=48%, list=33%, signal=71%
INTERLEUKIN-10 SIGNALING%REACTOME%R-HSA-6783783.3	24	0.486209	1.46997	0.0355987	0.163124	1	3081	tags=46%, list=23%, signal=59%
ATP-DEPENDENT CHROMATIN REMODELING%GOBP%GO:0043044	58	0.416915	1.46982	0.0131913	0.163114	1	3951	tags=48%, list=29%, signal=68%
RIBOSOME ASSEMBLY%GOBP%GO:0042255	47	0.429758	1.46959	0.0165034	0.163225	1	6981	tags=83%, list=52%, signal=171%
RESPONSE TO ENDOPLASMIC RETICULUM STRESS%GOBP%GO:0034976	190	0.381934	1.46952	0	0.163114	1	5361	tags=54%, list=40%, signal=89%
POSITIVE REGULATION OF ADAPTIVE IMMUNE RESPONSE%GOBP%GO:0002821	43	0.436464	1.46882	0.0165631	0.163998	1	4684	tags=44%, list=35%, signal=67%
VESICLE LUMEN%GOCC%GO:0031983	230	0.378931	1.46878	0.0010005	0.163834	1	4767	tags=50%, list=35%, signal=77%
DEFENSE RESPONSE TO GRAM-POSITIVE BACTERIUM%GOBP%GO:0050830	21	0.49273	1.46873	0.0432166	0.163678	1	6140	tags=81%, list=45%, signal=148%
MITOCHONDRIAL PROTEIN IMPORT%REACTOME%R-HSA-1268020.3	58	0.420509	1.46824	0.00873587	0.16422	1	5439	tags=60%, list=40%, signal=101%
INTERSPECIES INTERACTION BETWEEN ORGANISMS%GOBP%GO:0044419	322	0.371424	1.46823	0	0.163998	1	4632	tags=48%, list=34%, signal=72%
OXIDOREDUCTASE ACTIVITY, ACTING ON A SULFUR GROUP OF DONORS%GOMF%GO:0016667	43	0.435098	1.46813	0.0214211	0.163925	1	6573	tags=74%, list=49%, signal=145%
REGULATION OF ERAD PATHWAY%GOBP%GO:1904292	24	0.482556	1.46805	0.0373377	0.163801	1	5361	tags=71%, list=40%, signal=117%
LEUKOCYTE DEGRANULATION%GOBP%GO:0043299	356	0.370085	1.46794	0	0.163762	1	4629	tags=47%, list=34%, signal=70%
TRANSCRIPTIONAL REGULATION BY RUNX2%REACTOME%R-HSA-8878166.2	96	0.400384	1.4678	0.00250752	0.163758	1	4567	tags=55%, list=34%, signal=83%
CHROMATIN DISASSEMBLY%GOBP%GO:0031498	15	0.536597	1.46754	0.0374927	0.163935	1	4918	tags=67%, list=36%, signal=105%
COPI-DEPENDENT GOLGI-TO-ER RETROGRADE TRAFFIC%REACTOME DATABASE ID RELEASE 68%6811434	63	0.413676	1.46733	0.0146984	0.164056	1	2534	tags=33%, list=19%, signal=41%
COMPLEMENT CASCADE%REACTOME DATABASE ID RELEASE 68%166658	19	0.50938	1.46727	0.0308469	0.163917	1	3868	tags=58%, list=29%, signal=81%
POSITIVE REGULATION OF CELL KILLING%GOBP%GO:0031343	15	0.539705	1.46719	0.0449119	0.163801	1	4277	tags=67%, list=32%, signal=97%
GLYCOSAMINOGLYCAN METABOLISM%REACTOME%R-HSA-1630316.2	87	0.402146	1.46701	0.00454545	0.163862	1	4870	tags=53%, list=36%, signal=82%
PROTEIN FOLDING IN ENDOPLASMIC RETICULUM%GOBP%GO:0034975	16	0.521149	1.46602	0.0397314	0.165166	1	4329	tags=63%, list=32%, signal=92%
IMMUNE RESPONSE-REGULATING CELL SURFACE RECEPTOR SIGNALING PATHWAY%GOBP%GO:0002768	211	0.380258	1.46569	0	0.165497	1	4472	tags=45%, list=33%, signal=66%
TRANSCRIPTION OF THE HIV GENOME%REACTOME DATABASE ID RELEASE 68%167172	61	0.419686	1.46485	0.0122637	0.166675	1	6743	tags=80%, list=50%, signal=160%
HISTONE H4-K16 ACETYLATION%GOBP%GO:0043984	17	0.517754	1.46434	0.0389462	0.167243	1	4424	tags=65%, list=33%, signal=96%
SPHINGOLIPID METABOLISM%REACTOME%R-HSA-428157.4	62	0.415619	1.46414	0.0112245	0.167313	1	4371	tags=48%, list=32%, signal=71%
VIRAL ENTRY INTO HOST CELL%GOBP%GO:0046718	20	0.497877	1.46271	0.0457805	0.169341	1	4105	tags=60%, list=30%, signal=86%
EPIDERMAL CELL DIFFERENTIATION%GOBP%GO:0009913	33	0.454122	1.46267	0.0308183	0.169171	1	2398	tags=33%, list=18%, signal=40%
NONSENSE MEDIATED DECAY (NMD) ENHANCED BY THE EXON JUNCTION COMPLEX (EJC)%REACTOME DATABASE ID RELEASE 68%975957	101	0.395711	1.46252	0.00402212	0.169185	1	6644	tags=72%, list=49%, signal=141%
GENE SILENCING BY RNA%GOBP%GO:0031047	54	0.419154	1.46236	0.0158974	0.169204	1	5150	tags=56%, list=38%, signal=89%
TYROBP CAUSAL NETWORK%WIKIPATHWAYS_20190310%WP3945%HOMO SAPIENS	55	0.422645	1.46235	0.0132721	0.168982	1	5595	tags=60%, list=41%, signal=102%
CASPASE ACTIVATION VIA EXTRINSIC APOPTOTIC SIGNALLING PATHWAY%REACTOME%R-HSA-5357769.3	20	0.499107	1.46213	0.040154	0.16909	1	3568	tags=45%, list=26%, signal=61%
REGULATION OF MRNA STABILITY%GOBP%GO:0043488	139	0.387795	1.46145	0.00200501	0.170024	1	4928	tags=51%, list=37%, signal=80%
RNA POLYMERASE II TRANSCRIPTION INITIATION%REACTOME DATABASE ID RELEASE 68%75953	40	0.440334	1.46114	0.024948	0.170249	1	6307	tags=80%, list=47%, signal=150%
PROTEIN SECRETION%GOBP%GO:0009306	60	0.414731	1.46091	0.0157922	0.170359	1	2855	tags=35%, list=21%, signal=44%
TRANSCRIPTION-COUPLED NUCLEOTIDE-EXCISION REPAIR%GOBP%GO:0006283	69	0.410021	1.46042	0.00808081	0.170955	1	5086	tags=61%, list=38%, signal=97%
REGULATION OF ADAPTIVE IMMUNE RESPONSE%GOBP%GO:0002819	67	0.411106	1.4602	0.0126263	0.171084	1	4684	tags=43%, list=35%, signal=66%
ENDOPLASMIC RETICULUM CALCIUM ION HOMEOSTASIS%GOBP%GO:0032469	15	0.531636	1.46006	0.0408046	0.171096	1	3923	tags=67%, list=29%, signal=94%
RNA POLYMERASE II PROMOTER ESCAPE%REACTOME%R-HSA-73776.3	40	0.440334	1.46	0.0223842	0.170929	1	6307	tags=80%, list=47%, signal=150%
G2 M TRANSITION%REACTOME DATABASE ID RELEASE 68%69275	150	0.38581	1.45981	0.000500751	0.171022	1	6307	tags=66%, list=47%, signal=123%
POSITIVE REGULATION OF PROTEIN LOCALIZATION TO NUCLEUS%GOBP%GO:1900182	43	0.436103	1.45916	0.0212325	0.171851	1	5733	tags=67%, list=42%, signal=117%
INTEGRAL COMPONENT OF ORGANELLE MEMBRANE%GOCC%GO:0031301	126	0.387483	1.45854	0.000501253	0.172659	1	5457	tags=60%, list=40%, signal=99%
POSTTRANSCRIPTIONAL GENE SILENCING BY RNA%GOBP%GO:0035194	50	0.425918	1.45812	0.0196382	0.173125	1	5026	tags=56%, list=37%, signal=89%
NABA_ECM_REGULATORS%MSIGDB_C2%NABA_ECM_REGULATORS	101	0.396011	1.45796	0.0060241	0.173157	1	2928	tags=37%, list=22%, signal=46%
P75(NTR)-MEDIATED SIGNALING%PATHWAY INTERACTION DATABASE NCI-NATURE CURATED DATA%P75(NTR)-MEDIATED SIGNALING	52	0.422334	1.4579	0.0164779	0.173025	1	4343	tags=50%, list=32%, signal=73%
FGFR2 ALTERNATIVE SPLICING%REACTOME%R-HSA-6803529.2	24	0.480531	1.45741	0.0375408	0.173604	1	5941	tags=79%, list=44%, signal=141%
HISTONE METHYLTRANSFERASE COMPLEX%GOCC%GO:0035097	73	0.408547	1.45697	0.0090955	0.174069	1	6042	tags=58%, list=45%, signal=104%
ACTIVATION OF IMMUNE RESPONSE%GOBP%GO:0002253	295	0.372245	1.45664	0	0.174353	1	4472	tags=47%, list=33%, signal=68%
RESPONSE TO AMYLOID-BETA%GOBP%GO:1904645	29	0.459941	1.45657	0.0341698	0.174246	1	2606	tags=38%, list=19%, signal=47%
PROTEIN-DNA COMPLEX DISASSEMBLY%GOBP%GO:0032986	17	0.522351	1.45645	0.0431131	0.174184	1	4918	tags=65%, list=36%, signal=102%
GALACTOSYLTRANSFERASE ACTIVITY%GOMF%GO:0008378	18	0.505897	1.45645	0.0426966	0.173948	1	4727	tags=61%, list=35%, signal=94%
NUCLEOLAR PART%GOCC%GO:0044452	146	0.38505	1.4563	0.001001	0.173979	1	4816	tags=54%, list=36%, signal=83%
NONSENSE-MEDIATED DECAY (NMD)%REACTOME%R-HSA-927802.2	101	0.395711	1.45629	0.00603622	0.173753	1	6644	tags=72%, list=49%, signal=141%
PEPTIDE SECRETION%GOBP%GO:0002790	62	0.411338	1.4554	0.00663604	0.17501	1	2855	tags=35%, list=21%, signal=45%
INHIBITION OF EXOSOME BIOGENESIS AND SECRETION BY MANUMYCIN A IN CRPC CELLS%WIKIPATHWAYS_20190310%WP4301%HOMO SAPIENS	16	0.521176	1.45523	0.0445205	0.175055	1	3272	tags=50%, list=24%, signal=66%
PROTEIN HYDROXYLATION%GOBP%GO:0018126	17	0.515544	1.45512	0.0514415	0.175006	1	2202	tags=47%, list=16%, signal=56%
MYELOID LEUKOCYTE ACTIVATION%GOBP%GO:0002274	378	0.36753	1.45509	0	0.17481	1	4629	tags=48%, list=34%, signal=70%
TRNA PROCESSING%GOBP%GO:0008033	89	0.395795	1.45491	0.00855561	0.174885	1	6213	tags=66%, list=46%, signal=122%
TRANSPORT OF THE SLBP INDEPENDENT MATURE MRNA%REACTOME DATABASE ID RELEASE 68%159227	29	0.460877	1.45459	0.0333686	0.175192	1	4594	tags=55%, list=34%, signal=83%
RNA POLYMERASE II TRANSCRIPTION PRE-INITIATION AND PROMOTER OPENING%REACTOME%R-HSA-73779.2	40	0.440334	1.45412	0.0255075	0.175719	1	6307	tags=80%, list=47%, signal=150%
REGULATION OF CYTOKINE PRODUCTION INVOLVED IN IMMUNE RESPONSE%GOBP%GO:0002718	39	0.4406	1.4533	0.0285863	0.176848	1	3194	tags=41%, list=24%, signal=54%
ENDOLYSOSOME%GOCC%GO:0036019	16	0.518887	1.45324	0.0476725	0.176707	1	5407	tags=75%, list=40%, signal=125%
TRANSCRIPTIONAL REGULATION BY RUNX3%REACTOME%R-HSA-8878159.2	85	0.400674	1.45315	0.0101112	0.176629	1	3540	tags=44%, list=26%, signal=59%
REGULATION OF G2/M TRANSITION OF MITOTIC CELL CYCLE%GOBP%GO:0010389	144	0.383391	1.45289	0.002003	0.176838	1	6338	tags=67%, list=47%, signal=126%
RRNA METHYLTRANSFERASE ACTIVITY%GOMF%GO:0008649	15	0.523234	1.45255	0.0425043	0.177184	1	3300	tags=53%, list=24%, signal=71%
SUMOYLATION OF DNA DAMAGE RESPONSE AND REPAIR PROTEINS%REACTOME DATABASE ID RELEASE 68%3108214	63	0.411382	1.45253	0.0122262	0.176997	1	5799	tags=63%, list=43%, signal=111%
CELL CYCLE CHECKPOINTS%REACTOME%R-HSA-69620.1	219	0.375637	1.45239	0.0005	0.176997	1	5482	tags=56%, list=41%, signal=92%
PROTEIN LOCALIZATION TO ENDOPLASMIC RETICULUM%GOBP%GO:0070972	116	0.388294	1.45237	0.00401003	0.176793	1	6745	tags=74%, list=50%, signal=147%
METALLOENDOPEPTIDASE ACTIVITY%GOMF%GO:0004222	29	0.45468	1.45192	0.0326378	0.177304	1	2408	tags=38%, list=18%, signal=46%
INTERACTION WITH HOST%GOBP%GO:0051701	69	0.407089	1.45177	0.0106707	0.177348	1	4227	tags=46%, list=31%, signal=67%
PEPTIDYL-LYSINE MODIFICATION%GOBP%GO:0018205	186	0.37881	1.45169	0.00050025	0.177233	1	4776	tags=48%, list=35%, signal=73%
RRNA MODIFICATION%GOBP%GO:0000154	22	0.478423	1.45165	0.0351455	0.177062	1	3798	tags=55%, list=28%, signal=76%
REGULATION OF PROTEIN MATURATION%GOBP%GO:1903317	47	0.427434	1.45115	0.0175348	0.177694	1	4767	tags=53%, list=35%, signal=82%
VIRAL PROCESS%GOBP%GO:0016032	253	0.372129	1.45039	0	0.17878	1	5249	tags=55%, list=39%, signal=88%
NEGATIVE REGULATORS OF RIG-I MDA5 SIGNALING%REACTOME%R-HSA-936440.4	32	0.45057	1.45037	0.0335606	0.17857	1	4118	tags=53%, list=31%, signal=76%
PROCESSING OF DNA DOUBLE-STRAND BREAK ENDS%REACTOME DATABASE ID RELEASE 68%5693607	72	0.405445	1.45033	0.0127162	0.178391	1	5897	tags=64%, list=44%, signal=113%
REGULATION OF GENE SILENCING%GOBP%GO:0060968	110	0.391031	1.45028	0.0015083	0.178228	1	5051	tags=55%, list=37%, signal=88%
REGULATION OF MRNA CATABOLIC PROCESS%GOBP%GO:0061013	156	0.382221	1.45028	0.0015	0.178005	1	4928	tags=49%, list=37%, signal=77%
TRANSPORT OF MATURE MRNA DERIVED FROM AN INTRONLESS TRANSCRIPT%REACTOME DATABASE ID RELEASE 68%159231	35	0.447981	1.45014	0.0310526	0.177999	1	4785	tags=57%, list=35%, signal=88%
BETA-CATENIN INDEPENDENT WNT SIGNALING%REACTOME%R-HSA-3858494.3	114	0.388294	1.44981	0.00351759	0.178322	1	4091	tags=46%, list=30%, signal=66%
PROTEIN REFOLDING%GOBP%GO:0042026	24	0.478576	1.44951	0.0322052	0.17858	1	2585	tags=33%, list=19%, signal=41%
TRANSLATION FACTORS%WIKIPATHWAYS_20190310%WP107%HOMO SAPIENS	47	0.427991	1.44947	0.0207361	0.178424	1	4921	tags=57%, list=36%, signal=90%
GAP-FILLING DNA REPAIR SYNTHESIS AND LIGATION IN GG-NER%REACTOME DATABASE ID RELEASE 68%5696397	23	0.480801	1.44883	0.0365788	0.17924	1	4091	tags=52%, list=30%, signal=75%
MITOTIC G2-G2 M PHASES%REACTOME DATABASE ID RELEASE 68%453274	151	0.38169	1.44872	0.002001	0.1792	1	6307	tags=66%, list=47%, signal=122%
DNA REPLICATION-INDEPENDENT NUCLEOSOME ORGANIZATION%GOBP%GO:0034724	39	0.438038	1.44856	0.0243776	0.17922	1	5323	tags=59%, list=39%, signal=97%
BIOSYNTHESIS OF THE N-GLYCAN PRECURSOR (DOLICHOL LIPID-LINKED OLIGOSACCHARIDE, LLO) AND TRANSFER TO A NASCENT PROTEIN%REACTOME DATABASE ID RELEASE 68%446193	67	0.411128	1.44779	0.00963489	0.180291	1	4817	tags=55%, list=36%, signal=85%
POSITIVE REGULATION OF DEFENSE RESPONSE%GOBP%GO:0031349	260	0.368971	1.44745	0	0.180664	1	5454	tags=54%, list=40%, signal=89%
REGULATION OF TELOMERASE RNA LOCALIZATION TO CAJAL BODY%GOBP%GO:1904872	17	0.507027	1.44729	0.0521593	0.180703	1	5518	tags=76%, list=41%, signal=129%
POSITIVE REGULATION OF LYMPHOCYTE MIGRATION%GOBP%GO:2000403	17	0.513269	1.44728	0.0410427	0.180504	1	4680	tags=47%, list=35%, signal=72%
DNA DAMAGE RESPONSE, SIGNAL TRANSDUCTION BY P53 CLASS MEDIATOR RESULTING IN CELL CYCLE ARREST%GOBP%GO:0006977	43	0.428084	1.447	0.0237481	0.180759	1	4202	tags=51%, list=31%, signal=74%
NONHOMOLOGOUS END-JOINING (NHEJ)%REACTOME%R-HSA-5693571.1	52	0.418952	1.44685	0.0224719	0.180788	1	5192	tags=58%, list=38%, signal=93%
MYELOID LEUKOCYTE MEDIATED IMMUNITY%GOBP%GO:0002444	359	0.368051	1.44637	0	0.18136	1	4629	tags=47%, list=34%, signal=70%
MITOCHONDRIAL PROTEIN COMPLEX%GOCC%GO:0098798	210	0.37408	1.4463	0.001	0.181248	1	5458	tags=55%, list=40%, signal=91%
PROMOTER-SPECIFIC CHROMATIN BINDING%GOMF%GO:1990841	25	0.471352	1.44584	0.0344642	0.181785	1	6612	tags=88%, list=49%, signal=172%
DNA REPAIR COMPLEX%GOCC%GO:1990391	29	0.457254	1.44546	0.0341698	0.182213	1	3662	tags=48%, list=27%, signal=66%
CARBOXY-LYASE ACTIVITY%GOMF%GO:0016831	17	0.511405	1.44469	0.0478334	0.18329	1	5931	tags=76%, list=44%, signal=136%
INTEGRAL COMPONENT OF ENDOPLASMIC RETICULUM MEMBRANE%GOCC%GO:0030176	98	0.392298	1.44436	0.00551655	0.183624	1	5191	tags=56%, list=38%, signal=91%
MACROMOLECULE TRANSMEMBRANE TRANSPORTER ACTIVITY%GOMF%GO:0022884	15	0.529074	1.44418	0.0453772	0.183702	1	3181	tags=53%, list=24%, signal=70%
CATALYTIC ACTIVITY, ACTING ON A RRNA%GOMF%GO:0140102	15	0.523234	1.44308	0.0516351	0.185365	1	3300	tags=53%, list=24%, signal=71%
LATE ENDOSOME MEMBRANE%GOCC%GO:0031902	49	0.420495	1.44306	0.0266667	0.185143	1	5441	tags=65%, list=40%, signal=109%
CELL GROWTH%GOBP%GO:0016049	39	0.434037	1.44272	0.0295797	0.185527	1	1328	tags=26%, list=10%, signal=28%
PROTEIN METHYLTRANSFERASE ACTIVITY%GOMF%GO:0008276	66	0.405008	1.44226	0.013198	0.186133	1	4055	tags=39%, list=30%, signal=56%
DOUBLE-STRANDED RNA BINDING%GOMF%GO:0003725	59	0.410461	1.44174	0.0163016	0.186779	1	5415	tags=56%, list=40%, signal=93%
MITOTIC SISTER CHROMATID SEGREGATION%GOBP%GO:0000070	71	0.403781	1.44129	0.0121396	0.187325	1	5992	tags=68%, list=44%, signal=121%
GOLGI ORGANIZATION%GOBP%GO:0007030	97	0.390844	1.44111	0.0055332	0.187423	1	3762	tags=42%, list=28%, signal=58%
MANNOSIDASE ACTIVITY%GOMF%GO:0015923	15	0.524036	1.44106	0.0489192	0.187254	1	5334	tags=80%, list=40%, signal=132%
GOLGI VESICLE TRANSPORT%GOBP%GO:0048193	283	0.367677	1.44018	0	0.188627	1	4309	tags=45%, list=32%, signal=65%
PYRIMIDINE METABOLISM%WIKIPATHWAYS_20190310%WP4022%HOMO SAPIENS	70	0.399517	1.44011	0.015744	0.188504	1	6565	tags=70%, list=49%, signal=136%
REGULATION OF CELL ADHESION MEDIATED BY INTEGRIN%GOBP%GO:0033628	25	0.467226	1.43999	0.0439678	0.188478	1	5141	tags=56%, list=38%, signal=90%
NUCLEOTIDE-EXCISION REPAIR%GOBP%GO:0006289	95	0.393025	1.43989	0.00702811	0.188402	1	6394	tags=71%, list=47%, signal=133%
CYTOPLASMIC VESICLE MEMBRANE%GOCC%GO:0030659	377	0.361509	1.43936	0	0.189084	1	4174	tags=44%, list=31%, signal=61%
PEPTIDE METABOLIC PROCESS%GOBP%GO:0006518	373	0.36335	1.43933	0	0.188908	1	6393	tags=66%, list=47%, signal=121%
U2-TYPE CATALYTIC STEP 2 SPLICEOSOME%GOCC%GO:0071007	29	0.454746	1.43917	0.0497297	0.188934	1	1982	tags=34%, list=15%, signal=40%
REGULATION OF RNA STABILITY%GOBP%GO:0043487	142	0.3795	1.439	0.000501002	0.189007	1	4928	tags=50%, list=37%, signal=78%
RNA HELICASE ACTIVITY%GOMF%GO:0003724	37	0.441942	1.43878	0.0307452	0.189147	1	5344	tags=62%, list=40%, signal=103%
GPI ANCHOR METABOLIC PROCESS%GOBP%GO:0006505	26	0.469791	1.43872	0.0393531	0.189027	1	5827	tags=69%, list=43%, signal=122%
MICRORNA (MIRNA) BIOGENESIS%REACTOME DATABASE ID RELEASE 68%203927	24	0.473297	1.43869	0.0383576	0.188839	1	5941	tags=79%, list=44%, signal=141%
PROTEIN ADP-RIBOSYLATION%GOBP%GO:0006471	22	0.478728	1.43861	0.0474891	0.188745	1	879	tags=23%, list=7%, signal=24%
REGULATION OF RYANODINE-SENSITIVE CALCIUM-RELEASE CHANNEL ACTIVITY%GOBP%GO:0060314	15	0.523702	1.43837	0.0574053	0.188939	1	3431	tags=47%, list=25%, signal=63%
NEGATIVE REGULATION OF DNA RECOMBINATION%GOBP%GO:0045910	31	0.451191	1.43818	0.0444088	0.189012	1	5749	tags=58%, list=43%, signal=101%
PROTEIN IMPORT INTO NUCLEUS%GOBP%GO:0006606	56	0.411423	1.43764	0.023374	0.189747	1	5537	tags=59%, list=41%, signal=100%
DNA DAMAGE RECOGNITION IN GG-NER%REACTOME DATABASE ID RELEASE 68%5696394	36	0.436874	1.43753	0.0387232	0.189714	1	7038	tags=86%, list=52%, signal=179%
G2 M DNA DAMAGE CHECKPOINT%REACTOME%R-HSA-69473.4	68	0.402598	1.43713	0.0152749	0.190227	1	5746	tags=62%, list=43%, signal=107%
ESTROGEN-DEPENDENT GENE EXPRESSION%REACTOME DATABASE ID RELEASE 68%9018519	108	0.386916	1.43662	0.00401003	0.190925	1	5026	tags=50%, list=37%, signal=79%
REGULATION OF GENE SILENCING BY RNA%GOBP%GO:0060966	81	0.395274	1.43637	0.00807673	0.191089	1	4953	tags=57%, list=37%, signal=89%
PROTEIN-DNA COMPLEX ASSEMBLY%GOBP%GO:0065004	112	0.386244	1.43621	0.00300601	0.191157	1	6518	tags=68%, list=48%, signal=130%
NUCLEAR NUCLEOSOME%GOCC%GO:0000788	16	0.515663	1.43599	0.0510614	0.19129	1	4953	tags=69%, list=37%, signal=108%
REGULATION OF TYPE I INTERFERON PRODUCTION%GOBP%GO:0032479	94	0.394825	1.43554	0.00803213	0.191879	1	5113	tags=52%, list=38%, signal=83%
SISTER CHROMATID SEGREGATION%GOBP%GO:0000819	85	0.394818	1.43552	0.00809717	0.191673	1	6455	tags=69%, list=48%, signal=132%
TUMOR NECROSIS FACTOR RECEPTOR SUPERFAMILY BINDING%GOMF%GO:0032813	20	0.489623	1.43527	0.0475927	0.191892	1	522	tags=20%, list=4%, signal=21%
REGULATION OF MITOCHONDRIAL TRANSLATION%GOBP%GO:0070129	21	0.479361	1.43471	0.0507726	0.192681	1	4720	tags=62%, list=35%, signal=95%
REGULATION OF B CELL MEDIATED IMMUNITY%GOBP%GO:0002712	18	0.494323	1.43319	0.0504484	0.195089	1	4090	tags=44%, list=30%, signal=64%
MAPK6 MAPK4 SIGNALING%REACTOME%R-HSA-5687128.3	77	0.396019	1.43271	0.0116162	0.195711	1	4501	tags=52%, list=33%, signal=77%
RNA SPLICING, VIA TRANSESTERIFICATION REACTIONS WITH BULGED ADENOSINE AS NUCLEOPHILE%GOBP%GO:0000377	248	0.366524	1.43247	0	0.195919	1	4785	tags=49%, list=35%, signal=74%
PROTON-TRANSPORTING TWO-SECTOR ATPASE COMPLEX%GOCC%GO:0016469	30	0.448852	1.43246	0.0385852	0.195696	1	4871	tags=60%, list=36%, signal=94%
ACETYLGLUCOSAMINYLTRANSFERASE ACTIVITY%GOMF%GO:0008375	29	0.454956	1.43222	0.0390374	0.195879	1	4699	tags=55%, list=35%, signal=84%
HEDGEHOG 'OFF' STATE%REACTOME%R-HSA-5610787.1	91	0.3924	1.43211	0.00603318	0.195834	1	4573	tags=56%, list=34%, signal=84%
RNA SPLICING, VIA TRANSESTERIFICATION REACTIONS%GOBP%GO:0000375	251	0.367595	1.43205	0	0.195715	1	4785	tags=49%, list=35%, signal=75%
REGULATION OF ADAPTIVE IMMUNE RESPONSE BASED ON SOMATIC RECOMBINATION OF IMMUNE RECEPTORS BUILT FROM IMMUNOGLOBULIN SUPERFAMILY DOMAINS%GOBP%GO:0002822	57	0.41149	1.43117	0.021058	0.197137	1	4684	tags=42%, list=35%, signal=64%
SUMOYLATION OF SUMOYLATION PROTEINS%REACTOME DATABASE ID RELEASE 68%4085377	30	0.449874	1.43087	0.0436635	0.197414	1	4682	tags=57%, list=35%, signal=87%
REGULATION OF PROTEIN PROCESSING%GOBP%GO:0070613	46	0.420778	1.43086	0.025481	0.197193	1	4767	tags=52%, list=35%, signal=80%
RESPONSE TO INTERLEUKIN-1%GOBP%GO:0070555	126	0.379782	1.43086	0.00301659	0.196963	1	4472	tags=45%, list=33%, signal=67%
RNA POLYMERASE II PRE-TRANSCRIPTION EVENTS%REACTOME DATABASE ID RELEASE 68%674695	72	0.401404	1.43072	0.0121581	0.196963	1	6604	tags=76%, list=49%, signal=149%
N-GLYCAN ANTENNAE ELONGATION IN THE MEDIAL TRANS-GOLGI%REACTOME DATABASE ID RELEASE 68%975576	20	0.486001	1.43029	0.0521978	0.197512	1	4820	tags=65%, list=36%, signal=101%
RNA MODIFICATION%GOBP%GO:0009451	106	0.386262	1.42972	0.00603015	0.198312	1	5874	tags=61%, list=44%, signal=108%
MEMBRANE PROTEIN PROTEOLYSIS%GOBP%GO:0033619	29	0.452299	1.42965	0.040447	0.198196	1	6179	tags=76%, list=46%, signal=140%
DNA REPAIR%REACTOME DATABASE ID RELEASE 68%73894	268	0.365548	1.42944	0	0.198351	1	6345	tags=65%, list=47%, signal=120%
PROTEIN TARGETING TO MEMBRANE%GOBP%GO:0006612	137	0.381325	1.42925	0.00150225	0.198428	1	6795	tags=74%, list=50%, signal=147%
SYMBIONT PROCESS%GOBP%GO:0044403	313	0.363719	1.42902	0	0.198603	1	4632	tags=48%, list=34%, signal=71%
APOPTOSIS MODULATION BY HSP70%WIKIPATHWAYS_20190310%WP384%HOMO SAPIENS	17	0.509436	1.42864	0.054657	0.199045	1	3568	tags=53%, list=26%, signal=72%
DISEASES ASSOCIATED WITH GLYCOSYLATION PRECURSOR BIOSYNTHESIS%REACTOME DATABASE ID RELEASE 68%5609975	16	0.512854	1.42831	0.0602478	0.199409	1	5550	tags=75%, list=41%, signal=127%
DNA REPLICATION-INDEPENDENT NUCLEOSOME ASSEMBLY%GOBP%GO:0006336	38	0.432142	1.42824	0.0444096	0.199289	1	5323	tags=58%, list=39%, signal=95%
HISTONE ACETYLTRANSFERASE COMPLEX%GOCC%GO:0000123	73	0.396071	1.4275	0.0116633	0.200384	1	4424	tags=51%, list=33%, signal=75%
DNA DAMAGE RESPONSE, SIGNAL TRANSDUCTION BY P53 CLASS MEDIATOR%GOBP%GO:0030330	58	0.407196	1.42737	0.0167768	0.200361	1	4202	tags=48%, list=31%, signal=70%
MRNA SPLICING, VIA SPLICEOSOME%GOBP%GO:0000398	248	0.366524	1.42715	0.0005	0.200518	1	4785	tags=49%, list=35%, signal=74%
INTRINSIC COMPONENT OF ENDOPLASMIC RETICULUM MEMBRANE%GOCC%GO:0031227	105	0.385916	1.42711	0.00651303	0.200348	1	5191	tags=54%, list=38%, signal=88%
TRNA AMINOACYLATION%REACTOME%R-HSA-379724.1	40	0.42495	1.42703	0.0404624	0.200258	1	7113	tags=88%, list=53%, signal=184%
RHO GTPASES ACTIVATE PKNS%REACTOME%R-HSA-5625740.1	57	0.406981	1.42666	0.030722	0.200706	1	4712	tags=56%, list=35%, signal=86%
FICOLIN-1-RICH GRANULE%GOCC%GO:0101002	148	0.377042	1.42662	0.002002	0.20055	1	5161	tags=53%, list=38%, signal=85%
PRE-NOTCH EXPRESSION AND PROCESSING%REACTOME%R-HSA-1912422.1	72	0.402033	1.42661	0.0172152	0.200316	1	5026	tags=54%, list=37%, signal=86%
VESICLE ORGANIZATION%GOBP%GO:0016050	215	0.36927	1.42659	0	0.200113	1	4137	tags=44%, list=31%, signal=62%
PROTEIN TARGETING TO MITOCHONDRION%GOBP%GO:0006626	46	0.420901	1.42642	0.0284679	0.200188	1	5731	tags=61%, list=42%, signal=105%
CYTOKINE SECRETION%GOBP%GO:0050663	18	0.496816	1.42566	0.0559638	0.201359	1	2360	tags=39%, list=17%, signal=47%
REGULATION OF POSTTRANSCRIPTIONAL GENE SILENCING%GOBP%GO:0060147	81	0.395274	1.42556	0.0131048	0.201296	1	4953	tags=57%, list=37%, signal=89%
DUAL INCISION IN TC-NER%REACTOME DATABASE ID RELEASE 68%6782135	60	0.406604	1.42554	0.0193779	0.201086	1	4910	tags=57%, list=36%, signal=89%
TELOMERE MAINTENANCE%GOBP%GO:0000723	90	0.390113	1.42548	0.00652938	0.200973	1	5756	tags=56%, list=43%, signal=96%
HDR THROUGH HOMOLOGOUS RECOMBINATION (HRR) OR SINGLE STRAND ANNEALING (SSA)%REACTOME DATABASE ID RELEASE 68%5693567	101	0.385858	1.42498	0.00804829	0.201652	1	5756	tags=62%, list=43%, signal=108%
NUCLEAR-TRANSCRIBED MRNA CATABOLIC PROCESS, NONSENSE-MEDIATED DECAY%GOBP%GO:0000184	101	0.38516	1.42471	0.00753769	0.201865	1	6591	tags=69%, list=49%, signal=134%
CELLULAR RESPONSE TO AMYLOID-BETA%GOBP%GO:1904646	28	0.449099	1.42401	0.0522348	0.202932	1	2527	tags=36%, list=19%, signal=44%
EPIDERMAL GROWTH FACTOR RECEPTOR BINDING%GOMF%GO:0005154	15	0.520467	1.4234	0.0568312	0.203862	1	4617	tags=60%, list=34%, signal=91%
HALLMARK_UNFOLDED_PROTEIN_RESPONSE%MSIGDB_C2%HALLMARK_UNFOLDED_PROTEIN_RESPONSE	104	0.384882	1.42277	0.00702459	0.204756	1	4875	tags=52%, list=36%, signal=81%
LYSOSOMAL LUMEN%GOCC%GO:0043202	67	0.403387	1.42264	0.0167089	0.204753	1	5340	tags=58%, list=40%, signal=96%
VESICLE MEMBRANE%GOCC%GO:0012506	388	0.358682	1.42251	0	0.20475	1	4174	tags=43%, list=31%, signal=61%
SITE OF DOUBLE-STRAND BREAK%GOCC%GO:0035861	50	0.416497	1.42222	0.0278926	0.205046	1	2939	tags=34%, list=22%, signal=43%
BIOCARTA_RHO_PATHWAY%MSIGDB_C2%BIOCARTA_RHO_PATHWAY	27	0.45821	1.42198	0.0465739	0.205278	1	2720	tags=44%, list=20%, signal=56%
TRNA AMINOACYLATION%GOBP%GO:0043039	43	0.417879	1.42147	0.038001	0.20597	1	6128	tags=74%, list=45%, signal=136%
RNA POLYMERASE III TRANSCRIPTION INITIATION FROM TYPE 1 PROMOTER%REACTOME DATABASE ID RELEASE 68%76061	23	0.463668	1.42144	0.0524283	0.205799	1	3001	tags=48%, list=22%, signal=61%
CLASS I MHC MEDIATED ANTIGEN PROCESSING & PRESENTATION%REACTOME DATABASE ID RELEASE 68%983169	301	0.363231	1.42128	0.0005	0.205872	1	4609	tags=46%, list=34%, signal=68%
MRNA METABOLIC PROCESS%GOBP%GO:0016071	486	0.354862	1.42063	0	0.206826	1	7089	tags=69%, list=53%, signal=140%
LEUKOCYTE ACTIVATION%GOBP%GO:0045321	483	0.355032	1.42059	0	0.206665	1	4629	tags=45%, list=34%, signal=66%
CARBOHYDRATE DERIVATIVE TRANSPORT%GOBP%GO:1901264	30	0.449324	1.42053	0.0495471	0.206536	1	5705	tags=70%, list=42%, signal=121%
REGULATION OF IMMUNOGLOBULIN MEDIATED IMMUNE RESPONSE%GOBP%GO:0002889	18	0.494323	1.42048	0.0519911	0.206393	1	4090	tags=44%, list=30%, signal=64%
S PHASE%REACTOME DATABASE ID RELEASE 68%69242	135	0.377088	1.41987	0.00250752	0.207275	1	6308	tags=64%, list=47%, signal=120%
VESICLE DOCKING INVOLVED IN EXOCYTOSIS%GOBP%GO:0006904	22	0.481021	1.41978	0.0576606	0.20721	1	2843	tags=45%, list=21%, signal=57%
INTRINSIC COMPONENT OF GOLGI MEMBRANE%GOCC%GO:0031228	45	0.416475	1.4197	0.0324241	0.207128	1	5440	tags=69%, list=40%, signal=115%
NUCLEOTIDE EXCISION REPAIR%REACTOME%R-HSA-5696398.2	101	0.385206	1.41936	0.0100251	0.207551	1	6046	tags=65%, list=45%, signal=117%
MEMBRANE PROTEIN INTRACELLULAR DOMAIN PROTEOLYSIS%GOBP%GO:0031293	18	0.490546	1.41935	0.0605556	0.20734	1	3434	tags=50%, list=25%, signal=67%
CELLULAR RESPONSE TO CYTOKINE STIMULUS%GOBP%GO:0071345	486	0.355443	1.41914	0	0.207489	1	4684	tags=44%, list=35%, signal=66%
GENERAL TRANSCRIPTION INITIATION FACTOR ACTIVITY%GOMF%GO:0140223	16	0.506924	1.41844	0.0558971	0.208647	1	6508	tags=94%, list=48%, signal=181%
PRE-NOTCH TRANSCRIPTION AND TRANSLATION%REACTOME DATABASE ID RELEASE 68%1912408	58	0.405254	1.4181	0.027027	0.209055	1	5026	tags=53%, list=37%, signal=85%
G13 SIGNALING PATHWAY%WIKIPATHWAYS_20190310%WP524%HOMO SAPIENS	34	0.437673	1.41768	0.0438226	0.209608	1	4076	tags=50%, list=30%, signal=71%
MEIOTIC SYNAPSIS%REACTOME DATABASE ID RELEASE 68%1221632	47	0.421501	1.41758	0.0286006	0.209565	1	4712	tags=57%, list=35%, signal=88%
PATHOGENIC ESCHERICHIA COLI INFECTION%WIKIPATHWAYS_20190310%WP2272%HOMO SAPIENS	42	0.422214	1.41755	0.032376	0.209389	1	2410	tags=36%, list=18%, signal=43%
RNA POLYMERASE ACTIVITY%GOMF%GO:0097747	34	0.438508	1.41696	0.0449556	0.210241	1	7082	tags=82%, list=52%, signal=173%
PEPTIDASE ACTIVITY, ACTING ON L-AMINO ACID PEPTIDES%GOMF%GO:0070011	276	0.36186	1.41668	0	0.210527	1	4957	tags=49%, list=37%, signal=75%
REGULATION OF GENE SILENCING BY MIRNA%GOBP%GO:0060964	80	0.392363	1.41659	0.0111223	0.210462	1	4953	tags=56%, list=37%, signal=88%
CALCIUM-RELEASE CHANNEL ACTIVITY%GOMF%GO:0015278	16	0.506158	1.41625	0.0639731	0.210902	1	562	tags=25%, list=4%, signal=26%
O-GLYCAN PROCESSING%GOBP%GO:0016266	31	0.443772	1.41593	0.0526039	0.211291	1	3894	tags=42%, list=29%, signal=59%
5'-3' RNA POLYMERASE ACTIVITY%GOMF%GO:0034062	34	0.438508	1.41583	0.0390295	0.211251	1	7082	tags=82%, list=52%, signal=173%
CELLULAR RESPONSE TO MISFOLDED PROTEIN%GOBP%GO:0071218	19	0.492114	1.41542	0.0580111	0.211783	1	1247	tags=32%, list=9%, signal=35%
INTEGRIN BINDING%GOMF%GO:0005178	78	0.393123	1.41537	0.0156883	0.211631	1	4975	tags=53%, list=37%, signal=83%
IL5%NETPATH%IL5	50	0.409754	1.41368	0.0326087	0.214664	1	4895	tags=50%, list=36%, signal=78%
AMINO ACID ACTIVATION%GOBP%GO:0043038	43	0.417879	1.41366	0.0341615	0.214441	1	6128	tags=74%, list=45%, signal=136%
REGULATION OF VIRAL ENTRY INTO HOST CELL%GOBP%GO:0046596	17	0.498559	1.41352	0.0707521	0.214471	1	3078	tags=53%, list=23%, signal=68%
DDX58 IFIH1-MEDIATED INDUCTION OF INTERFERON-ALPHA BETA%REACTOME DATABASE ID RELEASE 68%168928	55	0.402407	1.4129	0.0308483	0.215433	1	5998	tags=62%, list=44%, signal=111%
SNAP RECEPTOR ACTIVITY%GOMF%GO:0005484	27	0.452256	1.41262	0.051955	0.21573	1	2754	tags=41%, list=20%, signal=51%
MACROMOLECULE METHYLATION%GOBP%GO:0043414	138	0.375559	1.41253	0.00450902	0.215649	1	5721	tags=56%, list=42%, signal=96%
TELOMERE C-STRAND (LAGGING STRAND) SYNTHESIS%REACTOME DATABASE ID RELEASE 68%174417	22	0.467387	1.41241	0.0567376	0.215643	1	3947	tags=50%, list=29%, signal=71%
POSTTRANSCRIPTIONAL REGULATION OF GENE EXPRESSION%GOBP%GO:0010608	365	0.356772	1.41182	0	0.216503	1	5026	tags=50%, list=37%, signal=78%
SPINDLE ORGANIZATION%GOBP%GO:0007051	86	0.385339	1.41145	0.0136295	0.216988	1	5796	tags=57%, list=43%, signal=99%
PID_INTEGRIN2_PATHWAY%MSIGDB_C2%PID_INTEGRIN2_PATHWAY	17	0.493162	1.41128	0.0655367	0.217048	1	5299	tags=65%, list=39%, signal=106%
VIRAL LIFE CYCLE%GOBP%GO:0019058	112	0.377907	1.41121	0.00452261	0.21695	1	4594	tags=50%, list=34%, signal=75%
AMIDE BIOSYNTHETIC PROCESS%GOBP%GO:0043604	370	0.357144	1.41112	0	0.216877	1	5501	tags=56%, list=41%, signal=93%
DEGRADATION OF THE EXTRACELLULAR MATRIX%REACTOME%R-HSA-1474228.4	61	0.402668	1.41109	0.0213523	0.216709	1	4932	tags=52%, list=37%, signal=82%
CASPASE CASCADE IN APOPTOSIS%PATHWAY INTERACTION DATABASE NCI-NATURE CURATED DATA%CASPASE CASCADE IN APOPTOSIS	41	0.419219	1.41096	0.0416884	0.216722	1	4076	tags=44%, list=30%, signal=63%
HISTONE LYSINE METHYLATION%GOBP%GO:0034968	31	0.443456	1.41059	0.0476191	0.217188	1	4733	tags=52%, list=35%, signal=79%
POSITIVE REGULATION OF PEPTIDASE ACTIVITY%GOBP%GO:0010952	111	0.37632	1.41052	0.00601504	0.217086	1	4179	tags=42%, list=31%, signal=61%
G1 S TRANSITION%REACTOME DATABASE ID RELEASE 68%69206	109	0.378987	1.41052	0.00654582	0.216845	1	4936	tags=52%, list=37%, signal=82%
PROTEIN-CONTAINING COMPLEX DISASSEMBLY%GOBP%GO:0032984	201	0.363947	1.41042	0.0015	0.216795	1	4996	tags=51%, list=37%, signal=80%
ROUGH ENDOPLASMIC RETICULUM%GOCC%GO:0005791	34	0.437488	1.41023	0.0490506	0.216896	1	2765	tags=38%, list=20%, signal=48%
TRANSCRIPTION ELONGATION FROM RNA POLYMERASE I PROMOTER%GOBP%GO:0006362	24	0.464473	1.40896	0.0536295	0.219125	1	3001	tags=54%, list=22%, signal=70%
EXOSOME (RNASE COMPLEX)%GOCC%GO:0000178	23	0.467741	1.40893	0.0569106	0.218939	1	2017	tags=35%, list=15%, signal=41%
NUCLEOTIDE-EXCISION REPAIR, DNA DAMAGE RECOGNITION%GOBP%GO:0000715	22	0.471159	1.40889	0.0567686	0.218777	1	6194	tags=77%, list=46%, signal=143%
NANOMATERIAL INDUCED APOPTOSIS%WIKIPATHWAYS_20190310%WP2507%HOMO SAPIENS	18	0.481625	1.40819	0.0662215	0.219907	1	3833	tags=50%, list=28%, signal=70%
DNA-TEMPLATED TRANSCRIPTION, ELONGATION%GOBP%GO:0006354	77	0.394659	1.40819	0.018668	0.219667	1	6495	tags=75%, list=48%, signal=144%
REPRODUCTION%REACTOME%R-HSA-1474165.3	72	0.389346	1.40738	0.0222672	0.221033	1	4953	tags=54%, list=37%, signal=85%
VESICLE-MEDIATED TRANSPORT BETWEEN ENDOSOMAL COMPARTMENTS%GOBP%GO:0098927	20	0.476945	1.40717	0.0576606	0.221199	1	1490	tags=25%, list=11%, signal=28%
AMINOPEPTIDASE ACTIVITY%GOMF%GO:0004177	33	0.436505	1.40703	0.0480211	0.22123	1	2612	tags=36%, list=19%, signal=45%
MRNA 3'-END PROCESSING%GOBP%GO:0031124	72	0.390255	1.40677	0.0211694	0.221486	1	4478	tags=49%, list=33%, signal=72%
HISTONE ACETYLATION%GOBP%GO:0016573	67	0.394303	1.40657	0.023374	0.221653	1	4869	tags=54%, list=36%, signal=84%
PAUSING AND RECOVERY OF HIV ELONGATION%REACTOME%R-HSA-167290.2	31	0.440353	1.4061	0.045285	0.222345	1	6333	tags=81%, list=47%, signal=152%
U5 SNRNP%GOCC%GO:0005682	16	0.4995	1.4053	0.064117	0.223658	1	1982	tags=38%, list=15%, signal=44%
PEPTIDYL-LYSINE TRIMETHYLATION%GOBP%GO:0018023	17	0.500198	1.4053	0.068323	0.223428	1	5446	tags=65%, list=40%, signal=108%
SECRETORY GRANULE%GOCC%GO:0030141	469	0.35226	1.4051	0	0.223564	1	4767	tags=47%, list=35%, signal=70%
CYTOKINE RECEPTOR ACTIVITY%GOMF%GO:0004896	40	0.422716	1.4051	0.0395421	0.223331	1	2255	tags=33%, list=17%, signal=39%
PROTEIN INSERTION INTO MEMBRANE%GOBP%GO:0051205	15	0.513775	1.40501	0.0630631	0.223245	1	1266	tags=40%, list=9%, signal=44%
ELASTIC FIBRE FORMATION%REACTOME DATABASE ID RELEASE 68%1566948	30	0.441899	1.40436	0.0477707	0.224299	1	3632	tags=40%, list=27%, signal=55%
NUCLEOTIDE-SUGAR BIOSYNTHETIC PROCESS%GOBP%GO:0009226	21	0.467891	1.4043	0.0610433	0.224174	1	5315	tags=71%, list=39%, signal=118%
CELL CYCLE, MITOTIC%REACTOME%R-HSA-69278.4	393	0.354788	1.40368	0	0.225124	1	6313	tags=60%, list=47%, signal=109%
ENDOPLASMIC RETICULUM EXIT SITE%GOCC%GO:0070971	17	0.499564	1.40354	0.0628127	0.225159	1	2995	tags=47%, list=22%, signal=60%
GLYCOSAMINOGLYCAN METABOLIC PROCESS%GOBP%GO:0030203	94	0.384347	1.40353	0.011072	0.224926	1	4870	tags=49%, list=36%, signal=76%
DNA DOUBLE-STRAND BREAK REPAIR%REACTOME DATABASE ID RELEASE 68%5693532	129	0.372549	1.40352	0.00551655	0.224714	1	5764	tags=60%, list=43%, signal=105%
PROTEIN MATURATION%GOBP%GO:0051604	135	0.373981	1.40336	0.00550826	0.22479	1	4602	tags=47%, list=34%, signal=71%
MEMBRANE LIPID METABOLIC PROCESS%GOBP%GO:0006643	130	0.37459	1.40299	0.00851703	0.225268	1	4823	tags=48%, list=36%, signal=75%
LATE ENDOSOME%GOCC%GO:0005770	141	0.369483	1.40278	0.00450902	0.225464	1	4420	tags=48%, list=33%, signal=70%
GAP-FILLING DNA REPAIR SYNTHESIS AND LIGATION IN TC-NER%REACTOME DATABASE ID RELEASE 68%6782210	59	0.399589	1.40252	0.0331633	0.225722	1	5941	tags=66%, list=44%, signal=118%
KERATAN SULFATE BIOSYNTHESIS%REACTOME DATABASE ID RELEASE 68%2022854	20	0.472434	1.4022	0.0630482	0.226091	1	4813	tags=65%, list=36%, signal=101%
PEPTIDYL-LYSINE ACETYLATION%GOBP%GO:0018394	70	0.393661	1.40162	0.0207805	0.226997	1	4869	tags=53%, list=36%, signal=82%
COVALENT CHROMATIN MODIFICATION%GOBP%GO:0016569	226	0.360844	1.40159	0.00050025	0.226823	1	4787	tags=46%, list=35%, signal=70%
NEGATIVE REGULATION OF RESPONSE TO CYTOKINE STIMULUS%GOBP%GO:0060761	33	0.434902	1.40145	0.0504202	0.226857	1	1951	tags=30%, list=14%, signal=35%
HEPARAN SULFATE PROTEOGLYCAN METABOLIC PROCESS%GOBP%GO:0030201	20	0.483234	1.40137	0.0620198	0.226769	1	3654	tags=45%, list=27%, signal=62%
NON-CANONICAL WNT SIGNALING PATHWAY%GOBP%GO:0035567	99	0.380507	1.40136	0.00904523	0.226566	1	3488	tags=42%, list=26%, signal=57%
OLIGOSACCHARIDE-LIPID INTERMEDIATE BIOSYNTHETIC PROCESS%GOBP%GO:0006490	17	0.498674	1.40136	0.0699774	0.226325	1	4266	tags=65%, list=32%, signal=94%
PROTEIN FOLDING%GOBP%GO:0006457	144	0.36806	1.40122	0.0035035	0.226363	1	3567	tags=40%, list=26%, signal=53%
HIV ELONGATION ARREST AND RECOVERY%REACTOME DATABASE ID RELEASE 68%167287	31	0.440353	1.40064	0.0489883	0.227315	1	6333	tags=81%, list=47%, signal=152%
INTERNAL PEPTIDYL-LYSINE ACETYLATION%GOBP%GO:0018393	67	0.394303	1.40062	0.0299492	0.227101	1	4869	tags=54%, list=36%, signal=84%
FOCAL ADHESION%GOCC%GO:0005925	320	0.355628	1.39996	0	0.228186	1	4416	tags=45%, list=33%, signal=65%
HALLMARK_PROTEIN_SECRETION%MSIGDB_C2%HALLMARK_PROTEIN_SECRETION	84	0.388751	1.39979	0.0136089	0.228261	1	4061	tags=46%, list=30%, signal=66%
MITOCHONDRIAL GENOME MAINTENANCE%GOBP%GO:0000002	19	0.481805	1.39963	0.0588895	0.228338	1	2594	tags=42%, list=19%, signal=52%
PEPTIDASE ACTIVITY%GOMF%GO:0008233	287	0.357565	1.39919	0	0.228951	1	4957	tags=48%, list=37%, signal=74%
PID_CERAMIDE_PATHWAY%MSIGDB_C2%PID_CERAMIDE_PATHWAY	44	0.412964	1.39915	0.0326087	0.228795	1	6183	tags=61%, list=46%, signal=113%
EXONUCLEASE ACTIVITY, ACTIVE WITH EITHER RIBO- OR DEOXYRIBONUCLEIC ACIDS AND PRODUCING 5'-PHOSPHOMONOESTERS%GOMF%GO:0016796	48	0.407822	1.399	0.0386001	0.228889	1	6737	tags=69%, list=50%, signal=137%
EXORIBONUCLEASE COMPLEX%GOCC%GO:1905354	23	0.467741	1.39884	0.0657174	0.228974	1	2017	tags=35%, list=15%, signal=41%
GENE SILENCING BY MIRNA%GOBP%GO:0035195	42	0.418798	1.39859	0.0418388	0.229224	1	5026	tags=55%, list=37%, signal=87%
ESTABLISHMENT OF PROTEIN LOCALIZATION TO MITOCHONDRION%GOBP%GO:0072655	58	0.400621	1.39851	0.0315201	0.229157	1	5731	tags=59%, list=42%, signal=101%
CELLULAR SENESCENCE%REACTOME%R-HSA-2559583.4	144	0.368282	1.3985	0.0045045	0.228933	1	6096	tags=58%, list=45%, signal=104%
NUCLEAR ENVELOPE BREAKDOWN%REACTOME%R-HSA-2980766.2	41	0.417715	1.39831	0.040146	0.229062	1	5107	tags=54%, list=38%, signal=86%
KERATAN SULFATE BIOSYNTHETIC PROCESS%GOBP%GO:0018146	20	0.472434	1.3981	0.0615213	0.22924	1	4813	tags=65%, list=36%, signal=101%
DUAL INCISION IN GG-NER%REACTOME DATABASE ID RELEASE 68%5696400	36	0.426518	1.39805	0.0483701	0.229093	1	4091	tags=47%, list=30%, signal=68%
PROTEIN-DNA COMPLEX%GOCC%GO:0032993	98	0.380289	1.39805	0.0120846	0.228856	1	5933	tags=58%, list=44%, signal=103%
C-TYPE LECTIN RECEPTORS (CLRS)%REACTOME DATABASE ID RELEASE 68%5621481	107	0.374963	1.39786	0.00852985	0.228994	1	4574	tags=51%, list=34%, signal=77%
RIBONUCLEASE ACTIVITY%GOMF%GO:0004540	89	0.385568	1.39779	0.0135883	0.22892	1	4875	tags=49%, list=36%, signal=77%
TRYPTOPHAN METABOLISM%WIKIPATHWAYS_20190310%WP465%HOMO SAPIENS	26	0.452071	1.39774	0.0508565	0.228784	1	1682	tags=31%, list=12%, signal=35%
SIGNAL TRANSDUCTION INVOLVED IN MITOTIC DNA DAMAGE CHECKPOINT%GOBP%GO:1902402	44	0.411463	1.39739	0.0473712	0.229238	1	4202	tags=50%, list=31%, signal=72%
CHROMOSOME SEGREGATION%GOBP%GO:0007059	138	0.370169	1.39729	0.00701403	0.229192	1	6069	tags=63%, list=45%, signal=113%
RNA SPLICING%GOBP%GO:0008380	275	0.356979	1.39694	0	0.22967	1	4785	tags=48%, list=35%, signal=73%
SULFUR COMPOUND CATABOLIC PROCESS%GOBP%GO:0044273	35	0.426354	1.39674	0.0502618	0.229838	1	2868	tags=40%, list=21%, signal=51%
POSITIVE REGULATION OF CYTOKINESIS%GOBP%GO:0032467	20	0.479887	1.39673	0.0631638	0.229616	1	3499	tags=45%, list=26%, signal=61%
HOMOLOGY DIRECTED REPAIR%REACTOME DATABASE ID RELEASE 68%5693538	106	0.377968	1.39583	0.0120542	0.231192	1	5756	tags=61%, list=43%, signal=106%
SWI/SNF SUPERFAMILY-TYPE COMPLEX%GOCC%GO:0070603	62	0.393699	1.39536	0.0290076	0.231911	1	5184	tags=56%, list=38%, signal=91%
CHROMATIN REMODELING AT CENTROMERE%GOBP%GO:0031055	33	0.432955	1.39476	0.0517423	0.232888	1	5323	tags=58%, list=39%, signal=95%
CELLULAR PROTEIN COMPLEX DISASSEMBLY%GOBP%GO:0043624	120	0.375015	1.39469	0.00802005	0.232779	1	6710	tags=68%, list=50%, signal=133%
CYTOSOLIC SENSORS OF PATHOGEN-ASSOCIATED DNA%REACTOME%R-HSA-1834949.1	53	0.402683	1.39465	0.0348361	0.232622	1	5612	tags=60%, list=42%, signal=103%
INTERACTIONS OF VPR WITH HOST CELLULAR PROTEINS%REACTOME DATABASE ID RELEASE 68%176033	32	0.439824	1.39434	0.0523256	0.233017	1	4826	tags=53%, list=36%, signal=82%
NANOPARTICLE TRIGGERED AUTOPHAGIC CELL DEATH%WIKIPATHWAYS_20190310%WP2509%HOMO SAPIENS	21	0.471915	1.39397	0.0682314	0.233502	1	4237	tags=52%, list=31%, signal=76%
FORMATION OF TC-NER PRE-INCISION COMPLEX%REACTOME%R-HSA-6781823.1	50	0.407399	1.3939	0.0389944	0.233405	1	6307	tags=76%, list=47%, signal=142%
GLOBAL GENOME NUCLEOTIDE EXCISION REPAIR (GG-NER)%REACTOME%R-HSA-5696399.1	75	0.386886	1.39381	0.0227503	0.233362	1	6456	tags=69%, list=48%, signal=132%
TRANSCRIPTION ELONGATION FROM RNA POLYMERASE II PROMOTER%GOBP%GO:0006368	64	0.397579	1.39363	0.0269857	0.233484	1	6471	tags=75%, list=48%, signal=143%
SIGNAL TRANSDUCTION INVOLVED IN MITOTIC CELL CYCLE CHECKPOINT%GOBP%GO:0072413	44	0.411463	1.39332	0.0476191	0.233882	1	4202	tags=50%, list=31%, signal=72%
POSITIVE REGULATION OF MYELOID CELL DIFFERENTIATION%GOBP%GO:0045639	42	0.417825	1.39308	0.0503634	0.234134	1	3379	tags=43%, list=25%, signal=57%
PID_CASPASE_PATHWAY%MSIGDB_C2%PID_CASPASE_PATHWAY	43	0.416729	1.39306	0.0451713	0.233935	1	4076	tags=44%, list=30%, signal=63%
NEGATIVE REGULATION OF LEUKOCYTE APOPTOTIC PROCESS%GOBP%GO:2000107	16	0.499351	1.39255	0.0807453	0.234752	1	5189	tags=75%, list=38%, signal=122%
PROTEIN QUALITY CONTROL FOR MISFOLDED OR INCOMPLETELY SYNTHESIZED PROTEINS%GOBP%GO:0006515	22	0.462032	1.39252	0.0641304	0.234581	1	1247	tags=32%, list=9%, signal=35%
AMINOGLYCAN METABOLIC PROCESS%GOBP%GO:0006022	98	0.378455	1.3924	0.0110386	0.234592	1	4870	tags=48%, list=36%, signal=74%
PLASMA LIPOPROTEIN CLEARANCE%REACTOME DATABASE ID RELEASE 68%8964043	21	0.470388	1.39239	0.0557703	0.234371	1	2086	tags=38%, list=15%, signal=45%
CELL-SUBSTRATE ADHERENS JUNCTION%GOCC%GO:0005924	320	0.355628	1.39235	0.0005	0.234224	1	4416	tags=45%, list=33%, signal=65%
TRANSPORT OF VIRUS%GOBP%GO:0046794	48	0.408545	1.39209	0.0376095	0.234501	1	4594	tags=52%, list=34%, signal=79%
ABORTIVE ELONGATION OF HIV-1 TRANSCRIPT IN THE ABSENCE OF TAT%REACTOME%R-HSA-167242.2	22	0.465691	1.39174	0.07369	0.234976	1	7082	tags=95%, list=52%, signal=201%
RNA CATABOLIC PROCESS%GOBP%GO:0006401	199	0.36055	1.39174	0.002	0.234742	1	6745	tags=65%, list=50%, signal=128%
POSITIVE REGULATION OF TRANSLATIONAL INITIATION%GOBP%GO:0045948	20	0.479595	1.39169	0.0684705	0.234618	1	3312	tags=50%, list=25%, signal=66%
EBOLA VIRUS PATHWAY ON HOST%WIKIPATHWAYS_20190310%WP4217%HOMO SAPIENS	92	0.378279	1.39152	0.0165913	0.234721	1	5113	tags=57%, list=38%, signal=90%
POST-TRANSLATIONAL PROTEIN MODIFICATION%GOBP%GO:0043687	274	0.355206	1.3914	0.0005	0.234711	1	4472	tags=45%, list=33%, signal=66%
REGULATION OF ACUTE INFLAMMATORY RESPONSE%GOBP%GO:0002673	35	0.421001	1.39123	0.0530184	0.234816	1	5204	tags=57%, list=39%, signal=93%
BIOCARTA_CERAMIDE_PATHWAY%MSIGDB_C2%BIOCARTA_CERAMIDE_PATHWAY	22	0.462311	1.3909	0.0684182	0.23527	1	6183	tags=73%, list=46%, signal=134%
DNA REPLICATION%GOBP%GO:0006260	140	0.36861	1.39083	0.005005	0.235187	1	6407	tags=64%, list=47%, signal=121%
POSITIVE REGULATION OF ADAPTIVE IMMUNE RESPONSE BASED ON SOMATIC RECOMBINATION OF IMMUNE RECEPTORS BUILT FROM IMMUNOGLOBULIN SUPERFAMILY DOMAINS%GOBP%GO:0002824	38	0.422332	1.39007	0.0551181	0.236493	1	4684	tags=42%, list=35%, signal=64%
FIBRIN COMPLEMENT RECEPTOR 3 SIGNALING PATHWAY%WIKIPATHWAYS_20190310%WP4136%HOMO SAPIENS	24	0.450322	1.38995	0.0690948	0.236477	1	5270	tags=58%, list=39%, signal=96%
IMMUNE RESPONSE-REGULATING SIGNALING PATHWAY%GOBP%GO:0002764	287	0.355219	1.38994	0.0005	0.236259	1	4472	tags=44%, list=33%, signal=64%
NEGATIVE REGULATION OF PEPTIDYL-TYROSINE PHOSPHORYLATION%GOBP%GO:0050732	35	0.426959	1.3898	0.0571878	0.236303	1	3746	tags=46%, list=28%, signal=63%
CELLULAR COMPONENT DISASSEMBLY%GOBP%GO:0022411	302	0.353791	1.38969	0	0.236298	1	4996	tags=49%, list=37%, signal=76%
O-METHYLTRANSFERASE ACTIVITY%GOMF%GO:0008171	16	0.494232	1.38966	0.0700456	0.23613	1	5363	tags=69%, list=40%, signal=114%
BLOC COMPLEX%GOCC%GO:0031082	20	0.47151	1.38953	0.0652655	0.236136	1	4137	tags=65%, list=31%, signal=94%
DNA-DIRECTED 5'-3' RNA POLYMERASE ACTIVITY%GOMF%GO:0003899	32	0.436208	1.38946	0.0606383	0.23605	1	7082	tags=81%, list=52%, signal=171%
RRNA TRANSCRIPTION%GOBP%GO:0009303	15	0.506034	1.38903	0.0815376	0.23669	1	4417	tags=67%, list=33%, signal=99%
REGULATION OF DEFENSE RESPONSE%GOBP%GO:0031347	409	0.349271	1.38901	0	0.236495	1	5222	tags=50%, list=39%, signal=79%
BIOCARTA_CASPASE_PATHWAY%MSIGDB_C2%BIOCARTA_CASPASE_PATHWAY	21	0.47332	1.38894	0.0619127	0.2364	1	4076	tags=57%, list=30%, signal=82%
TELOMERASE HOLOENZYME COMPLEX%GOCC%GO:0005697	18	0.483686	1.38828	0.0764474	0.237517	1	1979	tags=33%, list=15%, signal=39%
MITOCHONDRIAL TRNA AMINOACYLATION%REACTOME%R-HSA-379726.1	20	0.472326	1.38809	0.0722101	0.23765	1	5761	tags=75%, list=43%, signal=131%
BETA2 INTEGRIN CELL SURFACE INTERACTIONS%PATHWAY INTERACTION DATABASE NCI-NATURE CURATED DATA%BETA2 INTEGRIN CELL SURFACE INTERACTIONS	17	0.493163	1.3871	0.0741157	0.239494	1	5299	tags=65%, list=39%, signal=106%
CELL-SUBSTRATE JUNCTION%GOCC%GO:0030055	322	0.353231	1.387	0.0005	0.239449	1	4416	tags=45%, list=33%, signal=65%
PROTEIN MODIFICATION BY SMALL PROTEIN REMOVAL%GOBP%GO:0070646	225	0.356547	1.38695	0.001	0.239317	1	5068	tags=51%, list=38%, signal=80%
PAUSING AND RECOVERY OF TAT-MEDIATED HIV ELONGATION%REACTOME%R-HSA-167238.2	29	0.435359	1.38693	0.0687267	0.239108	1	6333	tags=79%, list=47%, signal=149%
REGULATION OF I-KAPPAB KINASE/NF-KAPPAB SIGNALING%GOBP%GO:0043122	164	0.363925	1.38653	0.0025	0.239686	1	5430	tags=52%, list=40%, signal=86%
INTRACELLULAR TRANSPORT OF VIRUS%GOBP%GO:0075733	45	0.409734	1.38618	0.0446058	0.240168	1	4594	tags=51%, list=34%, signal=77%
AMIDE TRANSMEMBRANE TRANSPORTER ACTIVITY%GOMF%GO:0042887	28	0.440925	1.38582	0.0625	0.240698	1	3241	tags=54%, list=24%, signal=70%
CONDENSED CHROMOSOME, CENTROMERIC REGION%GOCC%GO:0000779	20	0.464903	1.38488	0.0680571	0.24239	1	3515	tags=50%, list=26%, signal=68%
METHYLATION%GOBP%GO:0032259	151	0.365873	1.38478	0.00600601	0.242352	1	5721	tags=55%, list=42%, signal=94%
CELLULAR RESPONSE TO TOPOLOGICALLY INCORRECT PROTEIN%GOBP%GO:0035967	113	0.372283	1.38392	0.00902708	0.243894	1	5300	tags=55%, list=39%, signal=90%
SNARE COMPLEX%GOCC%GO:0031201	38	0.415743	1.38335	0.0568893	0.244917	1	1312	tags=29%, list=10%, signal=32%
CHROMATIN DNA BINDING%GOMF%GO:0031490	61	0.392021	1.38318	0.0407747	0.245041	1	5051	tags=57%, list=37%, signal=91%
I-KAPPAB KINASE/NF-KAPPAB SIGNALING%GOBP%GO:0007249	49	0.402065	1.38257	0.0389544	0.246092	1	5047	tags=47%, list=37%, signal=75%
REGULATION OF VIRAL TRANSCRIPTION%GOBP%GO:0046782	56	0.398906	1.38251	0.0331633	0.245987	1	6440	tags=70%, list=48%, signal=133%
POSITIVE REGULATION OF INTERLEUKIN-1 SECRETION%GOBP%GO:0050716	19	0.475667	1.38249	0.0786392	0.245793	1	4179	tags=53%, list=31%, signal=76%
PHOTODYNAMIC THERAPY-INDUCED UNFOLDED PROTEIN RESPONSE%WIKIPATHWAYS_20190310%WP3613%HOMO SAPIENS	24	0.455744	1.38233	0.0713899	0.245893	1	5859	tags=71%, list=43%, signal=125%
SPLICEOSOMAL COMPLEX%GOCC%GO:0005681	139	0.364267	1.382	0.00750751	0.246343	1	4331	tags=42%, list=32%, signal=62%
METAPHASE PLATE CONGRESSION%GOBP%GO:0051310	38	0.422481	1.38189	0.0518053	0.246333	1	4833	tags=58%, list=36%, signal=90%
TRANSCRIPTIONAL REGULATION BY E2F6%REACTOME DATABASE ID RELEASE 68%8953750	29	0.437141	1.38182	0.0624663	0.246226	1	5922	tags=59%, list=44%, signal=104%
CUL4-RING E3 UBIQUITIN LIGASE COMPLEX%GOCC%GO:0080008	29	0.436479	1.38181	0.0658524	0.246005	1	5331	tags=62%, list=39%, signal=102%
SIGNAL TRANSDUCTION INVOLVED IN MITOTIC G1 DNA DAMAGE CHECKPOINT%GOBP%GO:0072431	44	0.411463	1.3817	0.0426861	0.245985	1	4202	tags=50%, list=31%, signal=72%
EPO RECEPTOR SIGNALING%WIKIPATHWAYS_20190310%WP581%HOMO SAPIENS	22	0.464801	1.38161	0.0691927	0.245939	1	4554	tags=55%, list=34%, signal=82%
DENDRITIC SHAFT%GOCC%GO:0043198	15	0.502492	1.38122	0.0832861	0.246541	1	2732	tags=40%, list=20%, signal=50%
EARLY ENDOSOME TO LATE ENDOSOME TRANSPORT%GOBP%GO:0045022	19	0.479642	1.3812	0.0760201	0.246324	1	1490	tags=26%, list=11%, signal=30%
ESTABLISHMENT OF PROTEIN LOCALIZATION TO MEMBRANE%GOBP%GO:0090150	207	0.355211	1.38078	0.001	0.247033	1	6619	tags=66%, list=49%, signal=128%
SIGNALING BY HEDGEHOG%REACTOME DATABASE ID RELEASE 68%5358351	121	0.370104	1.38045	0.00904068	0.247482	1	4573	tags=51%, list=34%, signal=77%
HYDROLASE ACTIVITY, HYDROLYZING O-GLYCOSYL COMPOUNDS%GOMF%GO:0004553	50	0.402103	1.3804	0.0437693	0.247348	1	4078	tags=50%, list=30%, signal=71%
COLLAGEN CATABOLIC PROCESS%GOBP%GO:0030574	17	0.490058	1.38033	0.0807277	0.247244	1	5258	tags=76%, list=39%, signal=125%
POSITIVE REGULATION OF TRANSCRIPTION ELONGATION FROM RNA POLYMERASE II PROMOTER%GOBP%GO:0032968	16	0.487975	1.38017	0.0854072	0.247366	1	4901	tags=69%, list=36%, signal=108%
CORE PROMOTER BINDING%GOMF%GO:0001047	44	0.405555	1.37996	0.0468348	0.247551	1	4953	tags=52%, list=37%, signal=82%
OXIDATIVE STRESS INDUCED SENESCENCE%REACTOME%R-HSA-2559580.3	86	0.380662	1.37974	0.0176678	0.247771	1	6096	tags=59%, list=45%, signal=107%
POSITIVE REGULATION OF INTERLEUKIN-1 BETA SECRETION%GOBP%GO:0050718	19	0.475667	1.37943	0.0817012	0.24817	1	4179	tags=53%, list=31%, signal=76%
SPECIFIC GRANULE LUMEN%GOCC%GO:0035580	31	0.429996	1.37877	0.0701009	0.249294	1	3944	tags=45%, list=29%, signal=64%
NCRNA EXPORT FROM NUCLEUS%GOBP%GO:0097064	37	0.423351	1.37865	0.0514706	0.249288	1	4855	tags=57%, list=36%, signal=88%
LYSOSOME VESICLE BIOGENESIS%REACTOME%R-HSA-432720.2	32	0.431134	1.37861	0.0573553	0.24913	1	4615	tags=59%, list=34%, signal=90%
BARD1 SIGNALING EVENTS%PATHWAY INTERACTION DATABASE NCI-NATURE CURATED DATA%BARD1 SIGNALING EVENTS	25	0.447455	1.37818	0.0623291	0.249777	1	6551	tags=76%, list=49%, signal=147%
3'-5'-EXORIBONUCLEASE ACTIVITY%GOMF%GO:0000175	30	0.431828	1.3781	0.0707823	0.249697	1	5558	tags=60%, list=41%, signal=102%
TRNA AMINOACYLATION FOR PROTEIN TRANSLATION%GOBP%GO:0006418	41	0.412204	1.37797	0.0528519	0.249725	1	7294	tags=88%, list=54%, signal=190%
INTRACELLULAR SIGNAL TRANSDUCTION INVOLVED IN G1 DNA DAMAGE CHECKPOINT%GOBP%GO:1902400	44	0.411463	1.37779	0.048062	0.249875	1	4202	tags=50%, list=31%, signal=72%
REGULATION OF CELLULAR KETONE METABOLIC PROCESS%GOBP%GO:0010565	107	0.370996	1.37761	0.0130522	0.249983	1	4444	tags=47%, list=33%, signal=69%
SMN-SM PROTEIN COMPLEX%GOCC%GO:0034719	16	0.496381	1.37739	0.0746014	0.250208	1	5468	tags=81%, list=41%, signal=136%
DNA HELICASE ACTIVITY%GOMF%GO:0003678	42	0.407058	1.37698	0.0519412	0.250817	1	5749	tags=57%, list=43%, signal=99%
PROTEIN SUMOYLATION%GOBP%GO:0016925	47	0.403277	1.3769	0.0440415	0.25075	1	4682	tags=51%, list=35%, signal=78%
FC RECEPTOR SIGNALING PATHWAY%GOBP%GO:0038093	141	0.361638	1.37689	0.0105053	0.250525	1	4472	tags=44%, list=33%, signal=65%
NUCLEAR-TRANSCRIBED MRNA CATABOLIC PROCESS%GOBP%GO:0000956	168	0.358616	1.37649	0.003	0.251158	1	7420	tags=72%, list=55%, signal=158%
HISTONE MODIFICATION%GOBP%GO:0016570	220	0.355444	1.37642	0.001	0.251072	1	4787	tags=45%, list=35%, signal=69%
BASAL RNA POLYMERASE II TRANSCRIPTION MACHINERY BINDING%GOMF%GO:0001099	48	0.40354	1.37554	0.0529835	0.252663	1	4589	tags=52%, list=34%, signal=79%
SIGNAL TRANSDUCTION INVOLVED IN MITOTIC DNA INTEGRITY CHECKPOINT%GOBP%GO:1902403	44	0.411463	1.37543	0.0470284	0.252664	1	4202	tags=50%, list=31%, signal=72%
MRNA 5'-UTR BINDING%GOMF%GO:0048027	21	0.463486	1.37521	0.0727571	0.252894	1	5344	tags=67%, list=40%, signal=110%
REGULATION OF MEMBRANE PROTEIN ECTODOMAIN PROTEOLYSIS%GOBP%GO:0051043	16	0.493026	1.37517	0.0683616	0.252733	1	3420	tags=50%, list=25%, signal=67%
RESPONSE TO BACTERIUM%GOBP%GO:0009617	154	0.360443	1.37493	0.0050025	0.252997	1	6179	tags=55%, list=46%, signal=99%
BASAL TRANSCRIPTION MACHINERY BINDING%GOMF%GO:0001098	48	0.40354	1.37493	0.0427615	0.252757	1	4589	tags=52%, list=34%, signal=79%
MITOTIC G1-G1 S PHASES%REACTOME%R-HSA-453279.3	124	0.36712	1.37488	0.0135271	0.252631	1	6307	tags=64%, list=47%, signal=118%
CHONDROITIN SULFATE METABOLIC PROCESS%GOBP%GO:0030204	22	0.459644	1.37466	0.0765027	0.252844	1	2701	tags=36%, list=20%, signal=45%
VACUOLAR PART%GOCC%GO:0044437	367	0.347432	1.37412	0	0.253758	1	4633	tags=46%, list=34%, signal=68%
DNA REPAIR%GOBP%GO:0006281	327	0.349272	1.37401	0	0.253745	1	5941	tags=57%, list=44%, signal=100%
CARBOHYDRATE DERIVATIVE TRANSMEMBRANE TRANSPORTER ACTIVITY%GOMF%GO:1901505	33	0.426237	1.37398	0.0646022	0.253566	1	5457	tags=64%, list=40%, signal=107%
PIGMENT CELL DIFFERENTIATION%GOBP%GO:0050931	16	0.489391	1.37338	0.0894171	0.2546	1	4939	tags=75%, list=37%, signal=118%
HUMAN COMPLEMENT SYSTEM%WIKIPATHWAYS_20190310%WP2806%HOMO SAPIENS	50	0.396508	1.37298	0.0449668	0.255234	1	4932	tags=54%, list=37%, signal=85%
RECEPTOR CATABOLIC PROCESS%GOBP%GO:0032801	20	0.473512	1.37268	0.0666299	0.255637	1	1627	tags=30%, list=12%, signal=34%
MRNA CATABOLIC PROCESS%GOBP%GO:0006402	178	0.357766	1.37226	0.00450225	0.256317	1	7220	tags=70%, list=53%, signal=148%
REGULATION OF ANIMAL ORGAN MORPHOGENESIS%GOBP%GO:2000027	118	0.367508	1.37222	0.0135678	0.256149	1	4004	tags=45%, list=30%, signal=63%
ERAD PATHWAY%GOBP%GO:0036503	75	0.379694	1.37184	0.0283544	0.256722	1	5361	tags=53%, list=40%, signal=88%
SIGNAL TRANSDUCTION IN RESPONSE TO DNA DAMAGE%GOBP%GO:0042770	77	0.38039	1.37117	0.0323559	0.257926	1	4209	tags=45%, list=31%, signal=66%
CELLULAR RESPONSES TO STRESS%REACTOME DATABASE ID RELEASE 68%2262752	326	0.348717	1.37105	0	0.257952	1	6096	tags=57%, list=45%, signal=102%
THE ROLE OF NEF IN HIV-1 REPLICATION AND DISEASE PATHOGENESIS%REACTOME DATABASE ID RELEASE 68%164952	19	0.46965	1.37085	0.0877585	0.258139	1	1611	tags=32%, list=12%, signal=36%
NEGATIVE REGULATION OF EXTRINSIC APOPTOTIC SIGNALING PATHWAY VIA DEATH DOMAIN RECEPTORS%GOBP%GO:1902042	22	0.455615	1.37082	0.0856052	0.257959	1	1048	tags=23%, list=8%, signal=25%
ENDOSOME ORGANIZATION%GOBP%GO:0007032	56	0.394667	1.36988	0.0403679	0.259716	1	6795	tags=73%, list=50%, signal=147%
INFLAMMASOMES%REACTOME%R-HSA-622312.1	16	0.491187	1.36982	0.0871298	0.259596	1	6342	tags=75%, list=47%, signal=141%
PROTEIN LOCALIZATION TO NUCLEUS%GOBP%GO:0034504	106	0.37085	1.36974	0.0175703	0.259548	1	5537	tags=55%, list=41%, signal=92%
AMINOGLYCAN BIOSYNTHETIC PROCESS%GOBP%GO:0006023	74	0.381537	1.36965	0.0298886	0.259488	1	4870	tags=49%, list=36%, signal=76%
INTRACELLULAR PH REDUCTION%GOBP%GO:0051452	31	0.425403	1.36925	0.0768008	0.260147	1	6204	tags=65%, list=46%, signal=119%
REGULATION OF IMMUNOGLOBULIN PRODUCTION%GOBP%GO:0002637	20	0.470315	1.36906	0.0845689	0.260314	1	2150	tags=30%, list=16%, signal=36%
RIBOSOMAL LARGE SUBUNIT ASSEMBLY%GOBP%GO:0000027	24	0.449549	1.36731	0.0796316	0.264006	1	6981	tags=88%, list=52%, signal=181%
REGULATION OF CHROMOSOME SEPARATION%GOBP%GO:1905818	41	0.408698	1.36613	0.0589463	0.266417	1	5627	tags=63%, list=42%, signal=108%
CELLULAR DEFENSE RESPONSE%GOBP%GO:0006968	18	0.478861	1.36593	0.0814607	0.266603	1	4190	tags=50%, list=31%, signal=72%
DNA DOUBLE STRAND BREAK RESPONSE%REACTOME DATABASE ID RELEASE 68%5693606	55	0.390713	1.3657	0.0451051	0.266843	1	5420	tags=58%, list=40%, signal=97%
DNA-DIRECTED RNA POLYMERASE COMPLEX%GOCC%GO:0000428	85	0.375251	1.36563	0.0277078	0.266761	1	6307	tags=66%, list=47%, signal=123%
PROTEIN DEUBIQUITINATION%GOBP%GO:0016579	209	0.351086	1.36502	0.004	0.267855	1	5190	tags=50%, list=38%, signal=80%
NEGATIVE REGULATION OF CELL CYCLE PROCESS%GOBP%GO:0010948	232	0.352465	1.36486	0.0025	0.267977	1	4977	tags=48%, list=37%, signal=74%
EPIBOLY INVOLVED IN WOUND HEALING%GOBP%GO:0090505	15	0.49491	1.3648	0.09447	0.267851	1	3660	tags=53%, list=27%, signal=73%
REGULATION OF SIGNALING RECEPTOR ACTIVITY%GOBP%GO:0010469	70	0.381713	1.36479	0.0343608	0.267623	1	4027	tags=40%, list=30%, signal=57%
POSITIVE REGULATION OF MYELOID LEUKOCYTE DIFFERENTIATION%GOBP%GO:0002763	21	0.462691	1.36473	0.0833333	0.267527	1	2255	tags=38%, list=17%, signal=46%
CYCLIN BINDING%GOMF%GO:0030332	25	0.444337	1.36411	0.0851064	0.268668	1	3774	tags=44%, list=28%, signal=61%
AMB2 INTEGRIN SIGNALING%PATHWAY INTERACTION DATABASE NCI-NATURE CURATED DATA%AMB2 INTEGRIN SIGNALING	21	0.451572	1.36399	0.0843836	0.26869	1	4895	tags=57%, list=36%, signal=90%
NEUROMUSCULAR JUNCTION%GOCC%GO:0031594	27	0.441193	1.36387	0.0743134	0.268726	1	3382	tags=41%, list=25%, signal=54%
TRANSLATION INITIATION FACTOR BINDING%GOMF%GO:0031369	19	0.467858	1.36379	0.0917176	0.268664	1	4379	tags=58%, list=32%, signal=86%
PROTEIN-CONTAINING COMPLEX LOCALIZATION%GOBP%GO:0031503	183	0.35301	1.36359	0.004002	0.268893	1	5797	tags=54%, list=43%, signal=93%
CELL CYCLE%REACTOME%R-HSA-1640170.3	464	0.342312	1.36356	0	0.268705	1	6313	tags=59%, list=47%, signal=107%
METALLOPROTEASE DUBS%REACTOME DATABASE ID RELEASE 68%5689901	22	0.452131	1.36353	0.0897227	0.268527	1	6287	tags=73%, list=47%, signal=136%
ATP-DEPENDENT DNA HELICASE ACTIVITY%GOMF%GO:0004003	31	0.422796	1.36348	0.0694445	0.268392	1	6089	tags=61%, list=45%, signal=111%
GLYCEROPHOSPHOLIPID BIOSYNTHETIC PATHWAY%WIKIPATHWAYS_20190310%WP2533%HOMO SAPIENS	19	0.470088	1.36305	0.0862549	0.269091	1	5852	tags=63%, list=43%, signal=111%
PKMTS METHYLATE HISTONE LYSINES%REACTOME%R-HSA-3214841.3	51	0.397074	1.36266	0.0476191	0.269737	1	4712	tags=41%, list=35%, signal=63%
REGULATION OF MYELOID LEUKOCYTE MEDIATED IMMUNITY%GOBP%GO:0002886	27	0.439769	1.36262	0.0813008	0.269562	1	6353	tags=74%, list=47%, signal=140%
TRNA MODIFICATION IN THE NUCLEUS AND CYTOSOL%REACTOME%R-HSA-6782315.5	38	0.415406	1.36258	0.0631195	0.269411	1	6182	tags=71%, list=46%, signal=131%
MITOTIC SPINDLE ORGANIZATION%GOBP%GO:0007052	49	0.397525	1.36233	0.0604027	0.269729	1	5796	tags=61%, list=43%, signal=107%
NUCLEOTIDE-EXCISION REPAIR, DNA INCISION, 5'-TO LESION%GOBP%GO:0006296	32	0.4211	1.36222	0.0719577	0.269734	1	4888	tags=53%, list=36%, signal=83%
GLYCOSAMINOGLYCAN BIOSYNTHETIC PROCESS%GOBP%GO:0006024	72	0.381183	1.36217	0.0336049	0.269584	1	4870	tags=49%, list=36%, signal=76%
CATALYTIC ACTIVITY, ACTING ON A TRNA%GOMF%GO:0140101	96	0.36714	1.36202	0.0170512	0.269681	1	6213	tags=64%, list=46%, signal=117%
GOLGI-TO-ER RETROGRADE TRANSPORT%REACTOME%R-HSA-8856688.1	96	0.369194	1.36188	0.0196078	0.26976	1	4157	tags=42%, list=31%, signal=60%
PROTEASOMAL PROTEIN CATABOLIC PROCESS%GOBP%GO:0010498	283	0.347859	1.36171	0.001	0.269902	1	6823	tags=64%, list=51%, signal=127%
VXPX CARGO-TARGETING TO CILIUM%REACTOME%R-HSA-5620916.1	17	0.483236	1.36142	0.0842634	0.270306	1	3150	tags=47%, list=23%, signal=61%
POSITIVE REGULATION OF INTERFERON-GAMMA PRODUCTION%GOBP%GO:0032729	24	0.449677	1.36136	0.0818777	0.270206	1	4684	tags=58%, list=35%, signal=89%
PROTEIN TETRAMERIZATION%GOBP%GO:0051262	82	0.376095	1.36128	0.0316583	0.270132	1	3205	tags=35%, list=24%, signal=46%
HEPARAN SULFATE PROTEOGLYCAN BIOSYNTHETIC PROCESS%GOBP%GO:0015012	15	0.488945	1.36115	0.103488	0.270188	1	1163	tags=27%, list=9%, signal=29%
REGULATION OF MORPHOGENESIS OF AN EPITHELIUM%GOBP%GO:1905330	100	0.373688	1.36093	0.0130851	0.270448	1	3488	tags=42%, list=26%, signal=56%
SUMOYLATION OF UBIQUITINYLATION PROTEINS%REACTOME DATABASE ID RELEASE 68%3232142	32	0.427933	1.36074	0.0628632	0.270622	1	4594	tags=53%, list=34%, signal=80%
ALPHA ADRENERGIC RECEPTOR SIGNALING PATHWAY%PANTHER PATHWAY%P00002	16	0.484417	1.36054	0.0925407	0.270845	1	2509	tags=38%, list=19%, signal=46%
REGULATION OF LEUKOCYTE DEGRANULATION%GOBP%GO:0043300	25	0.444101	1.36049	0.0778799	0.270717	1	6353	tags=76%, list=47%, signal=143%
SPHINGOLIPID METABOLIC PROCESS%GOBP%GO:0006665	93	0.369599	1.36028	0.0221217	0.270939	1	4734	tags=47%, list=35%, signal=72%
EPH-EPHRIN SIGNALING%REACTOME DATABASE ID RELEASE 68%2682334	73	0.377737	1.36018	0.0324051	0.270902	1	3434	tags=36%, list=25%, signal=48%
CYTOCHROME COMPLEX ASSEMBLY%GOBP%GO:0017004	30	0.42689	1.35992	0.0843437	0.271223	1	4720	tags=57%, list=35%, signal=87%
PLATELET AGGREGATION%GOBP%GO:0070527	27	0.432451	1.35984	0.0738758	0.27114	1	3797	tags=48%, list=28%, signal=67%
CENTROMERE COMPLEX ASSEMBLY%GOBP%GO:0034508	37	0.415956	1.35936	0.0687303	0.271937	1	5323	tags=57%, list=39%, signal=93%
CHROMATIN REMODELING%GOBP%GO:0006338	114	0.365548	1.35924	0.0165496	0.271962	1	5323	tags=52%, list=39%, signal=85%
MITOTIC METAPHASE PLATE CONGRESSION%GOBP%GO:0007080	33	0.42416	1.35843	0.0724102	0.273531	1	4309	tags=55%, list=32%, signal=80%
GLYCOLIPID BIOSYNTHETIC PROCESS%GOBP%GO:0009247	47	0.401005	1.35841	0.0556128	0.273321	1	5147	tags=55%, list=38%, signal=89%
REGULATION OF CHROMATIN SILENCING%GOBP%GO:0031935	28	0.430739	1.3582	0.0715438	0.273556	1	5760	tags=61%, list=43%, signal=106%
TRANS-GOLGI NETWORK MEMBRANE%GOCC%GO:0032588	70	0.383966	1.35819	0.0334516	0.273345	1	5966	tags=63%, list=44%, signal=112%
TAT-MEDIATED HIV ELONGATION ARREST AND RECOVERY%REACTOME DATABASE ID RELEASE 68%167243	29	0.435359	1.35809	0.0736619	0.273338	1	6333	tags=79%, list=47%, signal=149%
DEVELOPMENTAL CELL GROWTH%GOBP%GO:0048588	38	0.410008	1.35782	0.0687142	0.273682	1	1328	tags=24%, list=10%, signal=26%
MITOTIC G1/S TRANSITION CHECKPOINT%GOBP%GO:0044819	49	0.390997	1.35774	0.0694586	0.273618	1	4202	tags=47%, list=31%, signal=68%
SUMO TRANSFERASE ACTIVITY%GOMF%GO:0019789	16	0.484739	1.35763	0.0918484	0.27364	1	1597	tags=25%, list=12%, signal=28%
REGULATION OF G0 TO G1 TRANSITION%GOBP%GO:0070316	32	0.418803	1.35744	0.0690754	0.273845	1	5922	tags=56%, list=44%, signal=100%
REGULATION OF DEFENSE RESPONSE TO VIRUS%GOBP%GO:0050688	43	0.403071	1.35733	0.05861	0.27384	1	4656	tags=49%, list=34%, signal=74%
FIBRONECTIN BINDING%GOMF%GO:0001968	15	0.495262	1.35706	0.10034	0.274222	1	4975	tags=67%, list=37%, signal=105%
MAINTENANCE OF PROTEIN LOCALIZATION IN ORGANELLE%GOBP%GO:0072595	30	0.427608	1.357	0.0724638	0.27411	1	2234	tags=33%, list=17%, signal=40%
PHAGOCYTIC VESICLE MEMBRANE%GOCC%GO:0030670	23	0.450029	1.35688	0.0814978	0.27413	1	4711	tags=61%, list=35%, signal=93%
FORMATION OF RNA POL II ELONGATION COMPLEX%REACTOME%R-HSA-112382.2	53	0.389871	1.35676	0.0457113	0.274162	1	6471	tags=75%, list=48%, signal=144%
PH REDUCTION%GOBP%GO:0045851	31	0.425403	1.35668	0.0787526	0.274104	1	6204	tags=65%, list=46%, signal=119%
REGULATED EXOCYTOSIS%GOBP%GO:0045055	474	0.340236	1.35658	0	0.274102	1	4767	tags=45%, list=35%, signal=67%
POSITIVE REGULATION OF RESPONSE TO ENDOPLASMIC RETICULUM STRESS%GOBP%GO:1905898	28	0.43281	1.35653	0.0763889	0.273961	1	6494	tags=79%, list=48%, signal=151%
RECRUITMENT AND ATM-MEDIATED PHOSPHORYLATION OF REPAIR AND SIGNALING PROTEINS AT DNA DOUBLE STRAND BREAKS%REACTOME%R-HSA-5693565.2	55	0.390713	1.35625	0.0493573	0.274316	1	5420	tags=58%, list=40%, signal=97%
ESTABLISHMENT OF PROTEIN LOCALIZATION TO ORGANELLE%GOBP%GO:0072594	324	0.346132	1.35535	0.0005	0.276152	1	6795	tags=67%, list=50%, signal=132%
CELLULAR RESPONSE TO UNFOLDED PROTEIN%GOBP%GO:0034620	96	0.370128	1.35482	0.0200702	0.277122	1	5269	tags=56%, list=39%, signal=92%
REGULATION OF INTERLEUKIN-1 BETA PRODUCTION%GOBP%GO:0032651	34	0.416573	1.35482	0.0687104	0.276891	1	4179	tags=44%, list=31%, signal=64%
PROTEASOME-MEDIATED UBIQUITIN-DEPENDENT PROTEIN CATABOLIC PROCESS%GOBP%GO:0043161	259	0.346348	1.35458	0.0025	0.277168	1	6822	tags=64%, list=51%, signal=127%
RNA POLYMERASE COMPLEX%GOCC%GO:0030880	87	0.371976	1.35424	0.0291457	0.277709	1	7082	tags=74%, list=52%, signal=154%
SYNAPTIC VESICLE%GOCC%GO:0008021	66	0.383649	1.35424	0.0391459	0.277469	1	3640	tags=38%, list=27%, signal=52%
TP53 REGULATES TRANSCRIPTION OF DNA REPAIR GENES%REACTOME%R-HSA-6796648.3	56	0.390471	1.35421	0.0493639	0.277274	1	6333	tags=70%, list=47%, signal=131%
MODULATION BY HOST OF SYMBIONT TRANSCRIPTION%GOBP%GO:0052472	24	0.444909	1.35408	0.0862916	0.277338	1	4499	tags=50%, list=33%, signal=75%
CELLULAR PROTEIN CATABOLIC PROCESS%GOBP%GO:0044257	432	0.341122	1.3537	0	0.27798	1	4920	tags=45%, list=36%, signal=69%
WOUND HEALING, SPREADING OF CELLS%GOBP%GO:0044319	15	0.49491	1.35351	0.0990269	0.278153	1	3660	tags=53%, list=27%, signal=73%
DISEASES OF CARBOHYDRATE METABOLISM%REACTOME DATABASE ID RELEASE 68%5663084	24	0.442219	1.35332	0.0869093	0.278347	1	3474	tags=54%, list=26%, signal=73%
POSITIVE REGULATION OF CANONICAL WNT SIGNALING PATHWAY%GOBP%GO:0090263	104	0.365661	1.35309	0.0235825	0.278626	1	3969	tags=47%, list=29%, signal=66%
DNA-DIRECTED DNA POLYMERASE ACTIVITY%GOMF%GO:0003887	16	0.485442	1.35259	0.100454	0.279526	1	3947	tags=56%, list=29%, signal=79%
O-GLYCOSYLATION OF TSR DOMAIN-CONTAINING PROTEINS%REACTOME%R-HSA-5173214.1	22	0.450323	1.35188	0.0942982	0.280875	1	3948	tags=45%, list=29%, signal=64%
ZBP1(DAI) MEDIATED INDUCTION OF TYPE I IFNS%REACTOME%R-HSA-1606322.1	16	0.482338	1.35114	0.103933	0.282322	1	5047	tags=63%, list=37%, signal=100%
EUCHROMATIN%GOCC%GO:0000791	18	0.466634	1.35047	0.10034	0.283623	1	4263	tags=56%, list=32%, signal=81%
POSITIVE REGULATION OF CYTOKINE PRODUCTION%GOBP%GO:0001819	203	0.347843	1.34924	0.00150075	0.286155	1	5415	tags=49%, list=40%, signal=81%
REGULATION OF GENERATION OF PRECURSOR METABOLITES AND ENERGY%GOBP%GO:0043467	91	0.367145	1.34915	0.031754	0.286127	1	4814	tags=48%, list=36%, signal=75%
RIG-I-LIKE RECEPTOR SIGNALING%WIKIPATHWAYS_20190310%WP3865%HOMO SAPIENS	45	0.39825	1.34905	0.0668048	0.286086	1	5152	tags=53%, list=38%, signal=86%
TELOMERASE RNA BINDING%GOMF%GO:0070034	20	0.456464	1.34903	0.0921909	0.285892	1	1979	tags=30%, list=15%, signal=35%
MULTIVESICULAR BODY ORGANIZATION%GOBP%GO:0036257	27	0.439335	1.349	0.0850267	0.285705	1	6795	tags=85%, list=50%, signal=171%
PROTEIN O-LINKED GLYCOSYLATION%GOBP%GO:0006493	68	0.380079	1.34898	0.0376974	0.28552	1	4813	tags=47%, list=36%, signal=73%
MRNA PROCESSING%GOBP%GO:0006397	301	0.344062	1.34871	0.001	0.285913	1	4785	tags=48%, list=35%, signal=72%
RNA 3'-END PROCESSING%GOBP%GO:0031123	101	0.365411	1.34862	0.024157	0.285872	1	4875	tags=49%, list=36%, signal=75%
BETA-CATENIN-TCF COMPLEX ASSEMBLY%GOBP%GO:1904837	25	0.438719	1.34852	0.0883469	0.285866	1	3951	tags=44%, list=29%, signal=62%
RECOGNITION OF DNA DAMAGE BY PCNA-CONTAINING REPLICATION COMPLEX%REACTOME DATABASE ID RELEASE 68%110314	27	0.433759	1.34827	0.0827512	0.286192	1	4091	tags=48%, list=30%, signal=69%
INTERFERON TYPE I SIGNALING PATHWAYS%WIKIPATHWAYS_20190310%WP585%HOMO SAPIENS	47	0.394474	1.34818	0.0545455	0.286154	1	3081	tags=34%, list=23%, signal=44%
MULTIVESICULAR BODY ASSEMBLY%GOBP%GO:0036258	26	0.43563	1.34775	0.0923738	0.286898	1	6795	tags=85%, list=50%, signal=170%
POSITIVE REGULATION OF ENDOPEPTIDASE ACTIVITY%GOBP%GO:0010950	103	0.366819	1.34738	0.0221217	0.287466	1	4179	tags=42%, list=31%, signal=60%
RNA POLYMERASE II, HOLOENZYME%GOCC%GO:0016591	66	0.381041	1.34699	0.0473042	0.288107	1	6307	tags=67%, list=47%, signal=125%
MITOCHONDRIAL INTERMEMBRANE SPACE%GOCC%GO:0005758	47	0.395779	1.34695	0.0590046	0.28796	1	4265	tags=51%, list=32%, signal=74%
NUCLEAR DNA-DIRECTED RNA POLYMERASE COMPLEX%GOCC%GO:0055029	84	0.373132	1.34663	0.0297829	0.288455	1	6307	tags=65%, list=47%, signal=122%
POSITIVE REGULATION OF TELOMERE MAINTENANCE%GOBP%GO:0032206	43	0.39813	1.34649	0.061658	0.288532	1	6193	tags=67%, list=46%, signal=124%
MITOTIC CYTOKINETIC PROCESS%GOBP%GO:1902410	17	0.473952	1.34619	0.107533	0.288983	1	4833	tags=71%, list=36%, signal=110%
EXORIBONUCLEASE ACTIVITY%GOMF%GO:0004532	37	0.415089	1.34589	0.0774059	0.28945	1	5829	tags=59%, list=43%, signal=104%
PID_TNF_PATHWAY%MSIGDB_C2%PID_TNF_PATHWAY	42	0.403489	1.34579	0.0716139	0.289416	1	3709	tags=43%, list=27%, signal=59%
RNA POLYMERASE I TRANSCRIPTION TERMINATION%REACTOME DATABASE ID RELEASE 68%73863	26	0.431184	1.34576	0.0878594	0.289237	1	3001	tags=50%, list=22%, signal=64%
ENDONUCLEASE COMPLEX%GOCC%GO:1905348	23	0.448986	1.34563	0.0900604	0.289278	1	5788	tags=65%, list=43%, signal=114%
DEVELOPMENTAL PIGMENTATION%GOBP%GO:0048066	20	0.460575	1.34561	0.102941	0.289079	1	4939	tags=70%, list=37%, signal=110%
MODULATION BY HOST OF VIRAL TRANSCRIPTION%GOBP%GO:0043921	24	0.444909	1.34532	0.0886966	0.289537	1	4499	tags=50%, list=33%, signal=75%
FORMATION OF FIBRIN CLOT (CLOTTING CASCADE)%REACTOME%R-HSA-140877.2	15	0.492126	1.34495	0.0938914	0.290169	1	547	tags=27%, list=4%, signal=28%
CYSTEINE-TYPE ENDOPEPTIDASE ACTIVITY%GOMF%GO:0004197	67	0.377181	1.34491	0.0406298	0.290016	1	4923	tags=51%, list=36%, signal=79%
PID_NECTIN_PATHWAY%MSIGDB_C2%PID_NECTIN_PATHWAY	30	0.418024	1.34445	0.0851064	0.290891	1	3721	tags=40%, list=28%, signal=55%
CELLULAR COMPONENT MAINTENANCE%GOBP%GO:0043954	21	0.452935	1.34414	0.0932298	0.291365	1	4065	tags=52%, list=30%, signal=75%
NEGATIVE REGULATION OF NF-KAPPAB TRANSCRIPTION FACTOR ACTIVITY%GOBP%GO:0032088	55	0.388985	1.34401	0.0573183	0.291417	1	5276	tags=53%, list=39%, signal=86%
INTRA-GOLGI VESICLE-MEDIATED TRANSPORT%GOBP%GO:0006891	28	0.428796	1.34388	0.0920213	0.291469	1	4467	tags=54%, list=33%, signal=80%
INTEGRAL COMPONENT OF GOLGI MEMBRANE%GOCC%GO:0030173	42	0.403568	1.34367	0.0688217	0.29171	1	5180	tags=64%, list=38%, signal=104%
ENDORIBONUCLEASE COMPLEX%GOCC%GO:1902555	23	0.448986	1.34347	0.0935135	0.291942	1	5788	tags=65%, list=43%, signal=114%
REGULATION OF PEPTIDASE ACTIVITY%GOBP%GO:0052547	193	0.349607	1.34329	0.007	0.292123	1	4179	tags=40%, list=31%, signal=58%
NUCLEOTIDYLTRANSFERASE ACTIVITY%GOMF%GO:0016779	98	0.364125	1.34316	0.0276382	0.292188	1	5741	tags=57%, list=43%, signal=99%
DNA-DEPENDENT ATPASE ACTIVITY%GOMF%GO:0008094	62	0.37871	1.34233	0.0477642	0.293928	1	6307	tags=61%, list=47%, signal=115%
DNA IR-DAMAGE AND CELLULAR RESPONSE VIA ATR%WIKIPATHWAYS_20190310%WP4016%HOMO SAPIENS	62	0.382918	1.34219	0.0526047	0.293979	1	5456	tags=55%, list=40%, signal=92%
MRNA CIS SPLICING, VIA SPLICEOSOME%GOBP%GO:0045292	25	0.442149	1.34196	0.0868167	0.294275	1	2847	tags=40%, list=21%, signal=51%
CYCLOSPORIN A BINDING%GOMF%GO:0016018	17	0.471482	1.34193	0.103273	0.29411	1	2585	tags=35%, list=19%, signal=44%
GOLGI SUBCOMPARTMENT%GOCC%GO:0098791	448	0.33691	1.34155	0	0.294756	1	4822	tags=45%, list=36%, signal=68%
PROTEOLYSIS INVOLVED IN CELLULAR PROTEIN CATABOLIC PROCESS%GOBP%GO:0051603	412	0.338175	1.34154	0	0.294532	1	4920	tags=45%, list=36%, signal=69%
MODULATION OF TRANSCRIPTION IN OTHER ORGANISM INVOLVED IN SYMBIOTIC INTERACTION%GOBP%GO:0052312	24	0.444909	1.34144	0.0845987	0.294544	1	4499	tags=50%, list=33%, signal=75%
PROTEIN CATABOLIC PROCESS%GOBP%GO:0030163	463	0.33656	1.34136	0	0.294477	1	4920	tags=44%, list=36%, signal=68%
DNA METABOLIC PROCESS%GOBP%GO:0006259	495	0.336124	1.34083	0	0.295516	1	5941	tags=55%, list=44%, signal=95%
PROTEIN TARGETING%GOBP%GO:0006605	283	0.34298	1.34072	0.0015	0.295524	1	5592	tags=55%, list=41%, signal=92%
RNA CAPPING%GOBP%GO:0036260	30	0.422596	1.34042	0.090274	0.295977	1	6743	tags=87%, list=50%, signal=173%
CERAMIDE BIOSYNTHETIC PROCESS%GOBP%GO:0046513	28	0.430735	1.34035	0.0876068	0.295888	1	3301	tags=39%, list=24%, signal=52%
TETHERING COMPLEX%GOCC%GO:0099023	53	0.385732	1.33949	0.0576428	0.297764	1	3992	tags=47%, list=30%, signal=67%
POSITIVE REGULATION OF TUMOR NECROSIS FACTOR SUPERFAMILY CYTOKINE PRODUCTION%GOBP%GO:1903557	37	0.407603	1.33933	0.0711669	0.29791	1	5688	tags=57%, list=42%, signal=98%
NUCLEOTIDE-EXCISION REPAIR, DNA INCISION%GOBP%GO:0033683	34	0.413894	1.33926	0.0749203	0.297847	1	4888	tags=53%, list=36%, signal=83%
PROTEIN HOMOTETRAMERIZATION%GOBP%GO:0051289	42	0.398102	1.3391	0.0773624	0.297959	1	2785	tags=33%, list=21%, signal=42%
VACUOLAR TRANSPORT%GOBP%GO:0007034	104	0.361158	1.33909	0.0270541	0.297741	1	4233	tags=44%, list=31%, signal=64%
RNA POLYMERASE II BASAL TRANSCRIPTION FACTOR BINDING%GOMF%GO:0001091	15	0.477954	1.33904	0.112803	0.297608	1	6276	tags=80%, list=46%, signal=149%
TRNA BINDING%GOMF%GO:0000049	35	0.412967	1.33889	0.078628	0.297699	1	5643	tags=63%, list=42%, signal=108%
REGULATION OF RESPONSE TO BIOTIC STIMULUS%GOBP%GO:0002831	70	0.374208	1.33874	0.0346762	0.297795	1	2549	tags=30%, list=19%, signal=37%
ENDOCYTIC VESICLE MEMBRANE%GOCC%GO:0030666	79	0.369406	1.33868	0.0398789	0.297697	1	4494	tags=47%, list=33%, signal=70%
SPINDLE ASSEMBLY%GOBP%GO:0051225	53	0.386639	1.33835	0.0592744	0.298229	1	6432	tags=62%, list=48%, signal=118%
ALZHEIMER DISEASE-AMYLOID SECRETASE PATHWAY%PANTHER PATHWAY%P00003	45	0.394635	1.33829	0.0776851	0.298135	1	4343	tags=40%, list=32%, signal=59%
TRANSLATION INITIATION FACTOR ACTIVITY%GOMF%GO:0003743	37	0.405456	1.3379	0.0833768	0.298801	1	5396	tags=62%, list=40%, signal=103%
GOLGI MEMBRANE%GOCC%GO:0000139	353	0.337176	1.33789	0.0005	0.29857	1	5013	tags=47%, list=37%, signal=73%
RNA POLYMERASE II TRANSCRIPTION ELONGATION%REACTOME DATABASE ID RELEASE 68%75955	53	0.389871	1.33787	0.0517153	0.298393	1	6471	tags=75%, list=48%, signal=144%
ADHERENS JUNCTIONS INTERACTIONS%REACTOME DATABASE ID RELEASE 68%418990	20	0.457446	1.3375	0.0950549	0.299055	1	3505	tags=45%, list=26%, signal=61%
IFN-ALPHA%IOB%IFN-ALPHA	33	0.416157	1.33734	0.0777423	0.299181	1	3081	tags=36%, list=23%, signal=47%
SIGNALING BY INTERLEUKINS%REACTOME%R-HSA-449147.11	310	0.340903	1.33689	0.001	0.300042	1	4118	tags=40%, list=31%, signal=56%
EXORIBONUCLEASE ACTIVITY, PRODUCING 5'-PHOSPHOMONOESTERS%GOMF%GO:0016896	32	0.41358	1.3361	0.0918206	0.301705	1	6737	tags=69%, list=50%, signal=137%
POSITIVE REGULATION OF CELL CYCLE ARREST%GOBP%GO:0071158	58	0.382566	1.33608	0.0596026	0.30152	1	4426	tags=47%, list=33%, signal=69%
ORGANELLE MEMBRANE FUSION%GOBP%GO:0090174	51	0.386117	1.336	0.0630446	0.301431	1	2761	tags=35%, list=20%, signal=44%
GTP BINDING%GOMF%GO:0005525	136	0.352776	1.33593	0.0190381	0.301363	1	3844	tags=42%, list=28%, signal=58%
REGULATION OF MITOTIC SISTER CHROMATID SEPARATION%GOBP%GO:0010965	38	0.404001	1.33569	0.0819328	0.301702	1	5627	tags=63%, list=42%, signal=108%
FORMATION OF THE HIV-1 EARLY ELONGATION COMPLEX%REACTOME DATABASE ID RELEASE 68%167158	29	0.418597	1.33558	0.0891247	0.301732	1	6743	tags=86%, list=50%, signal=172%
NEDDYLATION%REACTOME%R-HSA-8951664.2	197	0.347412	1.33557	0.0035	0.301514	1	5061	tags=48%, list=37%, signal=76%
REGULATION OF CYSTEINE-TYPE ENDOPEPTIDASE ACTIVITY%GOBP%GO:2000116	136	0.354659	1.33556	0.0175263	0.301274	1	4179	tags=40%, list=31%, signal=58%
FIBRILLAR CENTER%GOCC%GO:0001650	112	0.357939	1.33553	0.0291019	0.301111	1	6259	tags=63%, list=46%, signal=117%
TRNA MODIFICATION%GOBP%GO:0006400	63	0.379781	1.33484	0.0500767	0.30248	1	6213	tags=65%, list=46%, signal=120%
PIGMENT GRANULE ORGANIZATION%GOBP%GO:0048753	18	0.465427	1.33471	0.104757	0.302535	1	4939	tags=67%, list=37%, signal=105%
EPHB-MEDIATED FORWARD SIGNALING%REACTOME%R-HSA-3928662.2	30	0.41667	1.3343	0.0895602	0.303298	1	1842	tags=27%, list=14%, signal=31%
INTRA-GOLGI AND RETROGRADE GOLGI-TO-ER TRAFFIC%REACTOME%R-HSA-6811442.1	158	0.349795	1.33401	0.00950951	0.303745	1	3937	tags=39%, list=29%, signal=54%
FORMATION OF HIV ELONGATION COMPLEX IN THE ABSENCE OF HIV TAT%REACTOME DATABASE ID RELEASE 68%167152	40	0.400779	1.33359	0.0725091	0.304475	1	6471	tags=78%, list=48%, signal=148%
TERMINATION OF RNA POLYMERASE I TRANSCRIPTION%GOBP%GO:0006363	26	0.431184	1.33357	0.0956475	0.304294	1	3001	tags=50%, list=22%, signal=64%
RNA POLYMERASE III TRANSCRIPTION INITIATION%REACTOME DATABASE ID RELEASE 68%76046	31	0.421626	1.33335	0.0892571	0.304612	1	3115	tags=42%, list=23%, signal=54%
P53 PATHWAY BY GLUCOSE DEPRIVATION%PANTHER PATHWAY%P04397	18	0.462815	1.33329	0.107778	0.304487	1	1462	tags=28%, list=11%, signal=31%
PEPTIDYL-LYSINE METHYLATION%GOBP%GO:0018022	44	0.393549	1.33309	0.0756869	0.304717	1	5046	tags=48%, list=37%, signal=76%
PID_MYC_ACTIV_PATHWAY%MSIGDB_C2%PID_MYC_ACTIV_PATHWAY	64	0.373377	1.33295	0.0566327	0.304798	1	4931	tags=53%, list=37%, signal=83%
REGULATION OF TP53 ACTIVITY THROUGH METHYLATION%REACTOME DATABASE ID RELEASE 68%6804760	16	0.477647	1.33232	0.109644	0.306074	1	4091	tags=50%, list=30%, signal=72%
REGULATION OF TRANSLATIONAL INITIATION%GOBP%GO:0006446	61	0.379469	1.33219	0.0617662	0.306153	1	4921	tags=51%, list=36%, signal=80%
PROTEIN LOCALIZATION TO MITOCHONDRION%GOBP%GO:0070585	62	0.376823	1.33145	0.0571137	0.307697	1	5731	tags=56%, list=42%, signal=98%
POSITIVE REGULATION OF TUMOR NECROSIS FACTOR PRODUCTION%GOBP%GO:0032760	36	0.407447	1.33103	0.0840778	0.308457	1	4630	tags=47%, list=34%, signal=72%
NUCLEOTIDE METABOLISM%WIKIPATHWAYS_20190310%WP404%HOMO SAPIENS	18	0.466806	1.33083	0.104377	0.30871	1	6088	tags=78%, list=45%, signal=141%
CYTOSOLIC SULFONATION OF SMALL MOLECULES%REACTOME DATABASE ID RELEASE 68%156584	15	0.485991	1.33074	0.10684	0.308666	1	4129	tags=53%, list=31%, signal=77%
POSITIVE REGULATION OF CYSTEINE-TYPE ENDOPEPTIDASE ACTIVITY%GOBP%GO:2001056	91	0.367398	1.33054	0.0337872	0.308929	1	4179	tags=42%, list=31%, signal=60%
NUCLEAR REPLISOME%GOCC%GO:0043601	23	0.436802	1.33031	0.0968971	0.309212	1	3023	tags=35%, list=22%, signal=45%
MELANOSOME ORGANIZATION%GOBP%GO:0032438	18	0.465427	1.33029	0.108002	0.309002	1	4939	tags=67%, list=37%, signal=105%
POSITIVE REGULATION OF VIRAL TRANSCRIPTION%GOBP%GO:0050434	39	0.405908	1.33025	0.0824635	0.308845	1	5941	tags=67%, list=44%, signal=119%
REGULATION OF JAK-STAT CASCADE%GOBP%GO:0046425	50	0.389708	1.32988	0.0633042	0.309515	1	5145	tags=56%, list=38%, signal=90%
ENDORIBONUCLEASE ACTIVITY, PRODUCING 5'-PHOSPHOMONOESTERS%GOMF%GO:0016891	24	0.436795	1.32986	0.0932476	0.30931	1	5119	tags=63%, list=38%, signal=101%
LYSOSOMAL MEMBRANE%GOCC%GO:0005765	233	0.341935	1.32935	0.0055	0.310318	1	4292	tags=42%, list=32%, signal=61%
VACUOLAR MEMBRANE%GOCC%GO:0005774	263	0.339822	1.32933	0.002	0.310127	1	4292	tags=43%, list=32%, signal=61%
HALLMARK_MYC_TARGETS_V2%MSIGDB_C2%HALLMARK_MYC_TARGETS_V2	54	0.384035	1.32912	0.0781893	0.310396	1	5531	tags=61%, list=41%, signal=103%
POSITIVE REGULATION OF EXOCYTOSIS%GOBP%GO:0045921	42	0.400643	1.32902	0.0834637	0.310359	1	4675	tags=57%, list=35%, signal=87%
REGULATION OF HISTONE METHYLATION%GOBP%GO:0031060	33	0.409035	1.3288	0.091623	0.310694	1	4640	tags=52%, list=34%, signal=78%
SNRNA PROCESSING%GOBP%GO:0016180	22	0.442772	1.32869	0.107591	0.310713	1	4404	tags=55%, list=33%, signal=81%
VACUOLE%GOCC%GO:0005773	474	0.331878	1.32859	0.0005	0.3107	1	5056	tags=47%, list=37%, signal=73%
SUMOYLATION OF DNA REPLICATION PROTEINS%REACTOME%R-HSA-4615885.3	36	0.409074	1.32859	0.0900052	0.310464	1	4682	tags=53%, list=35%, signal=81%
NCRNA TRANSCRIPTION%GOBP%GO:0098781	79	0.366418	1.32856	0.0518369	0.310283	1	6518	tags=63%, list=48%, signal=122%
LIGASE ACTIVITY, FORMING CARBON-OXYGEN BONDS%GOMF%GO:0016875	37	0.40545	1.32842	0.0915751	0.310364	1	6128	tags=70%, list=45%, signal=128%
MITOTIC G1 DNA DAMAGE CHECKPOINT%GOBP%GO:0031571	49	0.390997	1.32834	0.0741504	0.310323	1	4202	tags=47%, list=31%, signal=68%
EPIBOLY%GOBP%GO:0090504	16	0.474223	1.3282	0.106286	0.310419	1	3660	tags=50%, list=27%, signal=69%
TRNA CHARGING%HUMANCYC%TRNA-CHARGING-PWY	36	0.410561	1.32701	0.0805195	0.313129	1	6128	tags=72%, list=45%, signal=132%
REGULATION OF ENDOPEPTIDASE ACTIVITY%GOBP%GO:0052548	180	0.344678	1.32634	0.012	0.314529	1	4179	tags=40%, list=31%, signal=57%
CUL3-RING UBIQUITIN LIGASE COMPLEX%GOCC%GO:0031463	34	0.411049	1.32618	0.093453	0.314683	1	4302	tags=44%, list=32%, signal=65%
HISTONE EXCHANGE%GOBP%GO:0043486	37	0.404897	1.326	0.100315	0.314875	1	5323	tags=54%, list=39%, signal=89%
NEGATIVE REGULATION OF DNA METABOLIC PROCESS%GOBP%GO:0051053	102	0.358776	1.32598	0.0357323	0.314694	1	6496	tags=62%, list=48%, signal=118%
FORMATION OF THE EARLY ELONGATION COMPLEX%REACTOME%R-HSA-113418.3	29	0.418597	1.32502	0.102688	0.316885	1	6743	tags=86%, list=50%, signal=172%
POSITIVE REGULATION OF VIRAL PROCESS%GOBP%GO:0048524	90	0.362408	1.32484	0.0462312	0.317057	1	6394	tags=66%, list=47%, signal=124%
ANCHORED COMPONENT OF MEMBRANE%GOCC%GO:0031225	17	0.471353	1.32468	0.106502	0.317178	1	3968	tags=47%, list=29%, signal=67%
TELOMERE MAINTENANCE VIA SEMI-CONSERVATIVE REPLICATION%GOBP%GO:0032201	24	0.435051	1.32464	0.100543	0.317026	1	6232	tags=67%, list=46%, signal=124%
MIRNA REGULATION OF P53 PATHWAY IN PROSTATE CANCER%WIKIPATHWAYS_20190310%WP3982%HOMO SAPIENS	20	0.449814	1.32438	0.110685	0.317424	1	3833	tags=40%, list=28%, signal=56%
REGULATION OF MEGAKARYOCYTE DIFFERENTIATION%GOBP%GO:0045652	51	0.384966	1.32433	0.0710242	0.317295	1	5730	tags=55%, list=42%, signal=95%
REGULATION OF AMYLOID PRECURSOR PROTEIN CATABOLIC PROCESS%GOBP%GO:1902991	22	0.443051	1.32427	0.109161	0.317189	1	951	tags=27%, list=7%, signal=29%
POSITIVE REGULATION OF CELL CYCLE PROCESS%GOBP%GO:0090068	163	0.344117	1.32421	0.016	0.317074	1	4749	tags=46%, list=35%, signal=70%
NEGATIVE REGULATION OF STAT CASCADE%GOBP%GO:1904893	15	0.478838	1.32385	0.109091	0.317732	1	5607	tags=73%, list=42%, signal=125%
RETROGRADE TRANSPORT, ENDOSOME TO PLASMA MEMBRANE%GOBP%GO:1990126	16	0.471542	1.32378	0.120068	0.317648	1	4351	tags=56%, list=32%, signal=83%
POSITIVE REGULATION OF TOR SIGNALING%GOBP%GO:0032008	31	0.417561	1.32364	0.0882979	0.317751	1	6343	tags=71%, list=47%, signal=134%
UNFOLDED PROTEIN BINDING%GOMF%GO:0051082	70	0.370359	1.32344	0.0526582	0.317976	1	3437	tags=34%, list=25%, signal=46%
CHROMOSOME, CENTROMERIC REGION%GOCC%GO:0000775	101	0.357977	1.32343	0.0371672	0.317764	1	4608	tags=49%, list=34%, signal=73%
ESTABLISHMENT OF SPINDLE ORIENTATION%GOBP%GO:0051294	18	0.459401	1.32331	0.11435	0.317835	1	1778	tags=28%, list=13%, signal=32%
ENDONUCLEASE ACTIVITY, ACTIVE WITH EITHER RIBO- OR DEOXYRIBONUCLEIC ACIDS AND PRODUCING 5'-PHOSPHOMONOESTERS%GOMF%GO:0016893	31	0.415354	1.32322	0.106575	0.317788	1	5788	tags=68%, list=43%, signal=118%
RNA POLYMERASE III TRANSCRIPTION INITIATION FROM TYPE 2 PROMOTER%REACTOME DATABASE ID RELEASE 68%76066	22	0.441655	1.32306	0.108447	0.317953	1	3001	tags=45%, list=22%, signal=58%
CATALYTIC ACTIVITY, ACTING ON DNA%GOMF%GO:0140097	143	0.349473	1.32298	0.0170255	0.317923	1	5756	tags=56%, list=43%, signal=97%
REGULATION OF DOUBLE-STRAND BREAK REPAIR VIA HOMOLOGOUS RECOMBINATION%GOBP%GO:0010569	35	0.410092	1.32294	0.0856542	0.317773	1	5845	tags=54%, list=43%, signal=96%
CERAMIDE METABOLIC PROCESS%GOBP%GO:0006672	47	0.390217	1.32276	0.0817061	0.317957	1	3756	tags=43%, list=28%, signal=59%
REGULATION OF DNA RECOMBINATION%GOBP%GO:0000018	62	0.378064	1.32235	0.0609446	0.318689	1	5845	tags=48%, list=43%, signal=85%
INTERNAL PROTEIN AMINO ACID ACETYLATION%GOBP%GO:0006475	69	0.372136	1.3222	0.0486569	0.318824	1	4869	tags=52%, list=36%, signal=81%
HYDROLASE ACTIVITY, ACTING ON GLYCOSYL BONDS%GOMF%GO:0016798	66	0.371747	1.32184	0.0565371	0.319477	1	4078	tags=45%, list=30%, signal=65%
RNA INTERFERENCE%GOBP%GO:0016246	16	0.469571	1.32178	0.118761	0.319383	1	5026	tags=63%, list=37%, signal=99%
TRAF6 MEDIATED NF-KB ACTIVATION%REACTOME%R-HSA-933542.1	19	0.461331	1.32175	0.108683	0.319205	1	2974	tags=42%, list=22%, signal=54%
G1 DNA DAMAGE CHECKPOINT%GOBP%GO:0044783	50	0.389039	1.32174	0.0727086	0.318977	1	4202	tags=46%, list=31%, signal=67%
PID_BARD1_PATHWAY%MSIGDB_C2%PID_BARD1_PATHWAY	26	0.427488	1.32147	0.101877	0.319381	1	6551	tags=73%, list=49%, signal=142%
PHAGOSOME ACIDIFICATION%GOBP%GO:0090383	20	0.453688	1.3211	0.11547	0.320048	1	5251	tags=60%, list=39%, signal=98%
NUCLEASE ACTIVITY%GOMF%GO:0004518	144	0.348191	1.32069	0.0195293	0.320793	1	5829	tags=56%, list=43%, signal=97%
NECTIN ADHESION PATHWAY%PATHWAY INTERACTION DATABASE NCI-NATURE CURATED DATA%NECTIN ADHESION PATHWAY	30	0.418024	1.32009	0.0978087	0.322069	1	3721	tags=40%, list=28%, signal=55%
FC-EPSILON RECEPTOR SIGNALING PATHWAY%GOBP%GO:0038095	95	0.360248	1.31999	0.0381718	0.322078	1	5222	tags=53%, list=39%, signal=85%
INSULIN PROCESSING%REACTOME%R-HSA-264876.2	21	0.442944	1.31952	0.108407	0.323027	1	5385	tags=62%, list=40%, signal=103%
ENDOPLASMIC RETICULUM LUMEN%GOCC%GO:0005788	175	0.345701	1.31937	0.012	0.323164	1	4413	tags=46%, list=33%, signal=67%
TNFR1-INDUCED NFKAPPAB SIGNALING PATHWAY%REACTOME%R-HSA-5357956.1	23	0.437796	1.31848	0.10805	0.325188	1	2549	tags=39%, list=19%, signal=48%
NERVE DEVELOPMENT%GOBP%GO:0021675	15	0.481604	1.31841	0.114792	0.325122	1	3370	tags=40%, list=25%, signal=53%
PROTEIN MODIFICATION BY SMALL PROTEIN CONJUGATION%GOBP%GO:0032446	482	0.330109	1.31836	0	0.325007	1	4694	tags=44%, list=35%, signal=64%
NUCLEOSIDE BINDING%GOMF%GO:0001882	148	0.346377	1.31792	0.0225113	0.325841	1	4732	tags=47%, list=35%, signal=72%
EXECUTION PHASE OF APOPTOSIS%GOBP%GO:0097194	37	0.403565	1.31692	0.0871607	0.328124	1	4011	tags=46%, list=30%, signal=65%
NUCLEAR ENVELOPE ORGANIZATION%GOBP%GO:0006998	40	0.394247	1.31681	0.0845874	0.328148	1	5110	tags=55%, list=38%, signal=88%
ENDONUCLEASE ACTIVITY%GOMF%GO:0004519	78	0.365496	1.31679	0.0506073	0.327947	1	5788	tags=58%, list=43%, signal=100%
TNFALPHA%IOB%TNFALPHA	196	0.342264	1.31645	0.0115	0.328574	1	5204	tags=51%, list=39%, signal=82%
TRANSCRIPTION INITIATION FROM RNA POLYMERASE I PROMOTER%GOBP%GO:0006361	27	0.42329	1.31602	0.106142	0.329409	1	6495	tags=85%, list=48%, signal=164%
E-CADHERIN SIGNALING IN THE NASCENT ADHERENS JUNCTION%PATHWAY INTERACTION DATABASE NCI-NATURE CURATED DATA%E-CADHERIN SIGNALING IN THE NASCENT ADHERENS JUNCTION	34	0.404809	1.31593	0.101053	0.329368	1	3159	tags=38%, list=23%, signal=50%
AMINOACYL-TRNA LIGASE ACTIVITY%GOMF%GO:0004812	37	0.40545	1.31553	0.101042	0.330185	1	6128	tags=70%, list=45%, signal=128%
7-METHYLGUANOSINE MRNA CAPPING%GOBP%GO:0006370	29	0.418431	1.31539	0.0979548	0.330307	1	6743	tags=86%, list=50%, signal=172%
CENP-A CONTAINING NUCLEOSOME ASSEMBLY%GOBP%GO:0034080	31	0.413354	1.31509	0.114119	0.330823	1	5323	tags=55%, list=39%, signal=90%
7-METHYLGUANOSINE RNA CAPPING%GOBP%GO:0009452	29	0.418431	1.3148	0.10467	0.331339	1	6743	tags=86%, list=50%, signal=172%
REGULATION OF ANTIGEN RECEPTOR-MEDIATED SIGNALING PATHWAY%GOBP%GO:0050854	30	0.417147	1.31477	0.0987261	0.331151	1	5850	tags=63%, list=43%, signal=112%
REGULATION OF SIGNAL TRANSDUCTION BY P53 CLASS MEDIATOR%GOBP%GO:1901796	131	0.349528	1.31443	0.022022	0.331809	1	5143	tags=50%, list=38%, signal=81%
DNA-DEPENDENT DNA REPLICATION%GOBP%GO:0006261	89	0.358342	1.31355	0.0431944	0.333798	1	6398	tags=63%, list=47%, signal=119%
SIG_INSULIN_RECEPTOR_PATHWAY_IN_CARDIAC_MYOCYTES%MSIGDB_C2%SIG_INSULIN_RECEPTOR_PATHWAY_IN_CARDIAC_MYOCYTES	43	0.390788	1.31353	0.0887971	0.333601	1	4557	tags=49%, list=34%, signal=73%
PID_TRAIL_PATHWAY%MSIGDB_C2%PID_TRAIL_PATHWAY	26	0.425743	1.31343	0.108225	0.333597	1	5156	tags=54%, list=38%, signal=87%
LYTIC VACUOLE MEMBRANE%GOCC%GO:0098852	234	0.338846	1.31325	0.008	0.333824	1	4292	tags=42%, list=32%, signal=61%
CANONICAL NF-KAPPAB PATHWAY%PATHWAY INTERACTION DATABASE NCI-NATURE CURATED DATA%CANONICAL NF-KAPPAB PATHWAY	21	0.43954	1.31324	0.125344	0.333589	1	5047	tags=52%, list=37%, signal=84%
SIGNALING BY WNT%REACTOME DATABASE ID RELEASE 68%195721	230	0.337126	1.31317	0.006003	0.333497	1	6527	tags=63%, list=48%, signal=120%
PROCESSING OF INTRONLESS PRE-MRNAS%REACTOME DATABASE ID RELEASE 68%77595	18	0.461185	1.31308	0.111234	0.333493	1	4785	tags=61%, list=35%, signal=95%
TNF RECEPTOR SIGNALING PATHWAY%PATHWAY INTERACTION DATABASE NCI-NATURE CURATED DATA%TNF RECEPTOR SIGNALING PATHWAY	41	0.391698	1.31282	0.0901511	0.333902	1	6022	tags=61%, list=45%, signal=110%
REGULATION OF B CELL RECEPTOR SIGNALING PATHWAY%GOBP%GO:0050855	15	0.479476	1.31265	0.125142	0.33406	1	6389	tags=73%, list=47%, signal=139%
PURINE NUCLEOSIDE BINDING%GOMF%GO:0001883	145	0.344736	1.31264	0.0175351	0.33383	1	4732	tags=48%, list=35%, signal=72%
REGULATION OF MITOTIC SISTER CHROMATID SEGREGATION%GOBP%GO:0033047	47	0.383546	1.31262	0.0977366	0.333643	1	5627	tags=60%, list=42%, signal=102%
POSITIVE REGULATION OF WNT SIGNALING PATHWAY%GOBP%GO:0030177	123	0.350306	1.31252	0.030015	0.333655	1	3969	tags=44%, list=29%, signal=62%
CENP-A CONTAINING CHROMATIN ORGANIZATION%GOBP%GO:0061641	31	0.413354	1.31242	0.094199	0.333654	1	5323	tags=55%, list=39%, signal=90%
HIV TRANSCRIPTION ELONGATION%REACTOME DATABASE ID RELEASE 68%167169	38	0.395665	1.31215	0.0953878	0.334101	1	6471	tags=76%, list=48%, signal=146%
CERAMIDE SIGNALING PATHWAY%PATHWAY INTERACTION DATABASE NCI-NATURE CURATED DATA%CERAMIDE SIGNALING PATHWAY	40	0.390917	1.31193	0.101977	0.334387	1	6183	tags=58%, list=46%, signal=106%
ENDOSOMAL PART%GOCC%GO:0044440	274	0.334839	1.31133	0.0035	0.335675	1	5113	tags=48%, list=38%, signal=76%
REGULATION OF STAT CASCADE%GOBP%GO:1904892	53	0.380319	1.31131	0.0671451	0.33547	1	5145	tags=55%, list=38%, signal=88%
CELLULAR RESPONSES TO EXTERNAL STIMULI%REACTOME DATABASE ID RELEASE 68%8953897	405	0.331435	1.31127	0.0025	0.335314	1	6096	tags=56%, list=45%, signal=98%
NUCLEAR EUCHROMATIN%GOCC%GO:0005719	16	0.467006	1.31126	0.119115	0.335067	1	4263	tags=56%, list=32%, signal=82%
POSITIVE REGULATION OF ACTIN FILAMENT POLYMERIZATION%GOBP%GO:0030838	49	0.377717	1.31113	0.0810672	0.335157	1	5264	tags=53%, list=39%, signal=87%
HALLMARK_ALLOGRAFT_REJECTION%MSIGDB_C2%HALLMARK_ALLOGRAFT_REJECTION	107	0.351396	1.31112	0.0276382	0.33494	1	6178	tags=57%, list=46%, signal=104%
NEGATIVE REGULATION OF MITOTIC CELL CYCLE%GOBP%GO:0045930	217	0.338157	1.31096	0.01	0.335083	1	4779	tags=46%, list=35%, signal=70%
ENDOPLASMIC RETICULUM ORGANIZATION%GOBP%GO:0007029	38	0.399624	1.3109	0.0945455	0.335	1	4652	tags=45%, list=34%, signal=68%
INTERLEUKIN-2 FAMILY SIGNALING%REACTOME DATABASE ID RELEASE 68%451927	27	0.41807	1.31087	0.11588	0.334835	1	5091	tags=48%, list=38%, signal=77%
CARBOHYDRATE BINDING%GOMF%GO:0030246	38	0.39476	1.3107	0.0911486	0.335025	1	2761	tags=37%, list=20%, signal=46%
NEURON PROJECTION ORGANIZATION%GOBP%GO:0106027	27	0.422101	1.31036	0.098103	0.33565	1	4065	tags=48%, list=30%, signal=69%
CHONDROITIN SULFATE PROTEOGLYCAN METABOLIC PROCESS%GOBP%GO:0050654	27	0.418834	1.31031	0.109091	0.335524	1	1940	tags=30%, list=14%, signal=35%
PROTEIN TRANSPORTER ACTIVITY%GOMF%GO:0008565	77	0.362891	1.31028	0.055134	0.335346	1	5503	tags=57%, list=41%, signal=96%
CARBOHYDRATE DERIVATIVE BIOSYNTHETIC PROCESS%GOBP%GO:1901137	412	0.330585	1.31001	0.001	0.335785	1	4909	tags=47%, list=36%, signal=71%
NEGATIVE REGULATION OF CHROMATIN ORGANIZATION%GOBP%GO:1905268	35	0.403995	1.30999	0.0953878	0.335579	1	5995	tags=63%, list=44%, signal=113%
G-PROTEIN BETA:GAMMA SIGNALLING%REACTOME%R-HSA-397795.3	25	0.423589	1.30988	0.116192	0.335622	1	2517	tags=36%, list=19%, signal=44%
HALLMARK_G2M_CHECKPOINT%MSIGDB_C2%HALLMARK_G2M_CHECKPOINT	149	0.34412	1.30987	0.0170085	0.335395	1	6754	tags=62%, list=50%, signal=122%
RNA CAP BINDING%GOMF%GO:0000339	17	0.46133	1.30985	0.134078	0.335205	1	3944	tags=53%, list=29%, signal=75%
MRNA CLEAVAGE FACTOR COMPLEX%GOCC%GO:0005849	16	0.475148	1.30976	0.125142	0.335183	1	3399	tags=50%, list=25%, signal=67%
NUCLEAR PORE%GOCC%GO:0005643	66	0.373257	1.30955	0.0645325	0.335506	1	5542	tags=61%, list=41%, signal=102%
ESTABLISHMENT OF CHROMOSOME LOCALIZATION%GOBP%GO:0051303	41	0.392202	1.30885	0.0842491	0.337029	1	4833	tags=56%, list=36%, signal=87%
POSITIVE REGULATION OF RELEASE OF CYTOCHROME C FROM MITOCHONDRIA%GOBP%GO:0090200	21	0.439543	1.30884	0.129085	0.336799	1	4179	tags=48%, list=31%, signal=69%
LYSOSOME%GOCC%GO:0005764	424	0.329088	1.30878	0.0005	0.336694	1	4633	tags=43%, list=34%, signal=64%
LONG-TERM SYNAPTIC POTENTIATION%GOBP%GO:0060291	15	0.471759	1.30866	0.123436	0.336745	1	4247	tags=40%, list=31%, signal=58%
FORMATION OF HIV-1 ELONGATION COMPLEX CONTAINING HIV-1 TAT%REACTOME%R-HSA-167200.3	38	0.395665	1.3083	0.100471	0.33744	1	6471	tags=76%, list=48%, signal=146%
SIGNAL TRANSDUCTION INVOLVED IN DNA DAMAGE CHECKPOINT%GOBP%GO:0072422	55	0.377539	1.30811	0.0766498	0.337685	1	4209	tags=45%, list=31%, signal=66%
PROTEIN HOMOOLIGOMERIZATION%GOBP%GO:0051260	144	0.346509	1.30805	0.0230346	0.337586	1	4265	tags=44%, list=32%, signal=64%
ESTABLISHMENT OF ORGANELLE LOCALIZATION%GOBP%GO:0051656	260	0.335288	1.30804	0.003	0.337374	1	4157	tags=40%, list=31%, signal=57%
INTRAMOLECULAR OXIDOREDUCTASE ACTIVITY%GOMF%GO:0016860	32	0.407871	1.30795	0.107544	0.337328	1	1552	tags=28%, list=11%, signal=32%
REGULATION OF BLOOD COAGULATION%GOBP%GO:0030193	37	0.396007	1.30784	0.0995829	0.337379	1	4574	tags=49%, list=34%, signal=73%
REGULATION OF INTERLEUKIN-1 PRODUCTION%GOBP%GO:0032652	36	0.397621	1.30768	0.0986359	0.337545	1	4179	tags=42%, list=31%, signal=60%
METANEPHROS DEVELOPMENT%GOBP%GO:0001656	23	0.431878	1.30743	0.118063	0.337927	1	3088	tags=30%, list=23%, signal=39%
TELOMERE MAINTENANCE VIA TELOMERASE%GOBP%GO:0007004	20	0.450717	1.3074	0.119978	0.337744	1	1859	tags=20%, list=14%, signal=23%
SIGNAL TRANSDUCTION INVOLVED IN DNA INTEGRITY CHECKPOINT%GOBP%GO:0072401	55	0.377539	1.30699	0.0814664	0.338602	1	4209	tags=45%, list=31%, signal=66%
TRANSCRIPTION BY RNA POLYMERASE I%GOBP%GO:0006360	28	0.4148	1.30696	0.112305	0.338428	1	6495	tags=82%, list=48%, signal=158%
NEGATIVE REGULATION OF DNA REPAIR%GOBP%GO:0045738	25	0.426631	1.30621	0.106874	0.340102	1	5739	tags=60%, list=43%, signal=104%
REGULATION OF MRNA METABOLIC PROCESS%GOBP%GO:1903311	246	0.334578	1.3059	0.007	0.340657	1	4928	tags=46%, list=37%, signal=71%
SPINDLE%GOCC%GO:0005819	171	0.341026	1.30558	0.0165165	0.341247	1	5576	tags=50%, list=41%, signal=85%
PID_NFKAPPAB_CANONICAL_PATHWAY%MSIGDB_C2%PID_NFKAPPAB_CANONICAL_PATHWAY	21	0.439993	1.30553	0.122573	0.341118	1	5047	tags=52%, list=37%, signal=84%
VALIDATED TARGETS OF C-MYC TRANSCRIPTIONAL ACTIVATION%PATHWAY INTERACTION DATABASE NCI-NATURE CURATED DATA%VALIDATED TARGETS OF C-MYC TRANSCRIPTIONAL ACTIVATION	63	0.367313	1.30531	0.0707739	0.341484	1	4931	tags=52%, list=37%, signal=82%
REGULATION OF HEMOPOIESIS%GOBP%GO:1903706	241	0.336959	1.30511	0.006	0.341755	1	4788	tags=46%, list=35%, signal=71%
POSITIVE REGULATION OF RESPONSE TO BIOTIC STIMULUS%GOBP%GO:0002833	19	0.455428	1.30469	0.120309	0.342612	1	1929	tags=32%, list=14%, signal=37%
ORGANELLE ENVELOPE LUMEN%GOCC%GO:0031970	50	0.375707	1.30393	0.0843188	0.344356	1	4265	tags=50%, list=32%, signal=73%
REGULATION OF ATP BIOSYNTHETIC PROCESS%GOBP%GO:2001169	63	0.366527	1.30367	0.0715736	0.344753	1	5339	tags=52%, list=40%, signal=86%
ANTIGEN PROCESSING: UBIQUITINATION & PROTEASOME DEGRADATION%REACTOME DATABASE ID RELEASE 68%983168	260	0.333957	1.30356	0.003	0.344768	1	4609	tags=43%, list=34%, signal=64%
GOLGI APPARATUS PART%GOCC%GO:0044431	499	0.325908	1.30326	0.0005	0.345311	1	5013	tags=45%, list=37%, signal=70%
POST-TRANSLATIONAL PROTEIN PHOSPHORYLATION%REACTOME DATABASE ID RELEASE 68%8957275	69	0.364972	1.30294	0.0818505	0.345902	1	1528	tags=28%, list=11%, signal=31%
MIDBODY%GOCC%GO:0030496	109	0.348154	1.30244	0.0441767	0.346944	1	5232	tags=50%, list=39%, signal=80%
REGULATION OF HYDROGEN PEROXIDE-INDUCED CELL DEATH%GOBP%GO:1903205	15	0.471727	1.30214	0.135977	0.347499	1	2000	tags=33%, list=15%, signal=39%
REGULATION OF ATP METABOLIC PROCESS%GOBP%GO:1903578	73	0.362394	1.30194	0.0531377	0.347778	1	5339	tags=52%, list=40%, signal=86%
IRON-SULFUR CLUSTER ASSEMBLY%GOBP%GO:0016226	20	0.443981	1.30147	0.130291	0.348757	1	4376	tags=50%, list=32%, signal=74%
RHO GTPASE EFFECTORS%REACTOME DATABASE ID RELEASE 68%195258	214	0.336471	1.30122	0.009	0.349124	1	4712	tags=43%, list=35%, signal=65%
3'-5' EXONUCLEASE ACTIVITY%GOMF%GO:0008408	48	0.379867	1.30112	0.0892673	0.349132	1	1017	tags=21%, list=8%, signal=22%
PURINE RIBONUCLEOSIDE BINDING%GOMF%GO:0032550	144	0.345405	1.30101	0.0215323	0.349159	1	4732	tags=48%, list=35%, signal=73%
NEGATIVE REGULATION OF PROTEIN UBIQUITINATION%GOBP%GO:0031397	51	0.376372	1.30077	0.0934771	0.349567	1	6765	tags=71%, list=50%, signal=141%
SWI/SNF COMPLEX%GOCC%GO:0016514	16	0.463089	1.30071	0.13743	0.349457	1	4911	tags=50%, list=36%, signal=79%
RIBONUCLEOPROTEIN COMPLEX SUBUNIT ORGANIZATION%GOBP%GO:0071826	178	0.338872	1.30068	0.016	0.349306	1	7081	tags=66%, list=52%, signal=136%
CELL-CELL SIGNALING BY WNT%GOBP%GO:0198738	149	0.339953	1.30064	0.024012	0.349148	1	4494	tags=45%, list=33%, signal=67%
TAT-MEDIATED ELONGATION OF THE HIV-1 TRANSCRIPT%REACTOME%R-HSA-167246.2	38	0.395665	1.30036	0.0953862	0.349632	1	6471	tags=76%, list=48%, signal=146%
METALLO-SULFUR CLUSTER ASSEMBLY%GOBP%GO:0031163	20	0.443981	1.29999	0.131898	0.350378	1	4376	tags=50%, list=32%, signal=74%
HETEROCHROMATIN ORGANIZATION%GOBP%GO:0070828	15	0.474639	1.2996	0.138506	0.35116	1	5184	tags=67%, list=38%, signal=108%
CIS-GOLGI NETWORK%GOCC%GO:0005801	31	0.406351	1.2996	0.122016	0.350914	1	2962	tags=35%, list=22%, signal=45%
REGULATION OF DOUBLE-STRAND BREAK REPAIR%GOBP%GO:2000779	59	0.368788	1.29959	0.0866463	0.350697	1	5845	tags=54%, list=43%, signal=95%
NAD+ ADP-RIBOSYLTRANSFERASE ACTIVITY%GOMF%GO:0003950	19	0.445923	1.29955	0.131461	0.350554	1	232	tags=16%, list=2%, signal=16%
RIBOSOME BINDING%GOMF%GO:0043022	35	0.399688	1.29934	0.115284	0.350839	1	2177	tags=34%, list=16%, signal=41%
CALCIUM-DEPENDENT PROTEIN BINDING%GOMF%GO:0048306	33	0.402737	1.29932	0.112454	0.350633	1	2898	tags=36%, list=21%, signal=46%
NEGATIVE REGULATION OF G0 TO G1 TRANSITION%GOBP%GO:0070317	31	0.41004	1.29922	0.111171	0.350655	1	5922	tags=55%, list=44%, signal=97%
NUCLEOBASE METABOLIC PROCESS%GOBP%GO:0009112	16	0.462502	1.29914	0.134209	0.350606	1	1469	tags=31%, list=11%, signal=35%
LYTIC VACUOLE%GOCC%GO:0000323	425	0.327359	1.29899	0.0015	0.350752	1	4633	tags=43%, list=34%, signal=64%
SIG_REGULATION_OF_THE_ACTIN_CYTOSKELETON_BY_RHO_GTPASES%MSIGDB_C2%SIG_REGULATION_OF_THE_ACTIN_CYTOSKELETON_BY_RHO_GTPASES	25	0.42519	1.2987	0.120773	0.35128	1	5264	tags=56%, list=39%, signal=92%
INTRINSIC COMPONENT OF MITOCHONDRIAL MEMBRANE%GOCC%GO:0098573	55	0.374722	1.29845	0.0755396	0.351702	1	5099	tags=55%, list=38%, signal=87%
ASSOCIATION OF TRIC CCT WITH TARGET PROTEINS DURING BIOSYNTHESIS%REACTOME%R-HSA-390471.1	31	0.405811	1.29811	0.112223	0.352337	1	4609	tags=58%, list=34%, signal=88%
APOPTOTIC FACTOR-MEDIATED RESPONSE%REACTOME%R-HSA-111471.3	15	0.469961	1.29796	0.126625	0.352481	1	3833	tags=53%, list=28%, signal=74%
ACTIVATION OF CYSTEINE-TYPE ENDOPEPTIDASE ACTIVITY INVOLVED IN APOPTOTIC PROCESS%GOBP%GO:0006919	57	0.371512	1.2979	0.0846939	0.352384	1	4179	tags=46%, list=31%, signal=66%
HYPOXIC AND OXYGEN HOMEOSTASIS REGULATION OF HIF-1-ALPHA%PATHWAY INTERACTION DATABASE NCI-NATURE CURATED DATA%HYPOXIC AND OXYGEN HOMEOSTASIS REGULATION OF HIF-1-ALPHA	18	0.451543	1.29722	0.128996	0.353895	1	1741	tags=39%, list=13%, signal=45%
TRANSFERRIN ENDOCYTOSIS AND RECYCLING%REACTOME%R-HSA-917977.1	23	0.42874	1.29712	0.126282	0.353926	1	4153	tags=48%, list=31%, signal=69%
POSITIVE REGULATION OF LEUKOCYTE ACTIVATION%GOBP%GO:0002696	139	0.343126	1.29631	0.029029	0.355813	1	4749	tags=42%, list=35%, signal=64%
SIGNAL TRANSDUCTION INVOLVED IN CELL CYCLE CHECKPOINT%GOBP%GO:0072395	56	0.368761	1.29553	0.0805955	0.357717	1	4209	tags=45%, list=31%, signal=65%
CELL-MATRIX ADHESION%GOBP%GO:0007160	65	0.365015	1.29549	0.0753564	0.357566	1	1644	tags=22%, list=12%, signal=24%
PARKIN-UBIQUITIN PROTEASOMAL SYSTEM PATHWAY%WIKIPATHWAYS_20190310%WP2359%HOMO SAPIENS	56	0.372721	1.2951	0.0789339	0.358347	1	4531	tags=52%, list=34%, signal=78%
RESPONSE TO MISFOLDED PROTEIN%GOBP%GO:0051788	20	0.445693	1.29499	0.138122	0.358364	1	1247	tags=30%, list=9%, signal=33%
PID_HIF1A_PATHWAY%MSIGDB_C2%PID_HIF1A_PATHWAY	18	0.451543	1.29466	0.141982	0.358985	1	1741	tags=39%, list=13%, signal=45%
INO80-TYPE COMPLEX%GOCC%GO:0097346	20	0.439473	1.29462	0.131478	0.358826	1	5001	tags=65%, list=37%, signal=103%
METALLOPEPTIDASE ACTIVITY%GOMF%GO:0008237	80	0.359092	1.29457	0.0682163	0.358719	1	2612	tags=33%, list=19%, signal=40%
MODIFICATION-DEPENDENT MACROMOLECULE CATABOLIC PROCESS%GOBP%GO:0043632	375	0.326969	1.29441	0.002	0.358898	1	6822	tags=61%, list=51%, signal=120%
POSITIVE REGULATION OF UBIQUITIN-PROTEIN TRANSFERASE ACTIVITY%GOBP%GO:0051443	25	0.422657	1.29437	0.118534	0.358728	1	3310	tags=36%, list=25%, signal=48%
PID_IL4_2PATHWAY%MSIGDB_C2%PID_IL4_2PATHWAY	38	0.392159	1.29423	0.113434	0.358881	1	5497	tags=53%, list=41%, signal=89%
RNA-DEPENDENT DNA BIOSYNTHETIC PROCESS%GOBP%GO:0006278	21	0.432975	1.2941	0.129742	0.358973	1	2585	tags=24%, list=19%, signal=29%
PROTEIN N-TERMINUS BINDING%GOMF%GO:0047485	65	0.365784	1.29386	0.0709939	0.359339	1	6347	tags=62%, list=47%, signal=116%
IL4-MEDIATED SIGNALING EVENTS%PATHWAY INTERACTION DATABASE NCI-NATURE CURATED DATA%IL4-MEDIATED SIGNALING EVENTS	37	0.392289	1.29378	0.121402	0.359318	1	5497	tags=54%, list=41%, signal=91%
RRNA BINDING%GOMF%GO:0019843	38	0.393986	1.2934	0.113719	0.360037	1	4931	tags=55%, list=37%, signal=87%
IMMUNOGLOBULIN PRODUCTION%GOBP%GO:0002377	19	0.442105	1.29325	0.134337	0.360179	1	3306	tags=42%, list=24%, signal=56%
NEGATIVE REGULATION OF PROTEIN MODIFICATION BY SMALL PROTEIN CONJUGATION OR REMOVAL%GOBP%GO:1903321	54	0.373406	1.29317	0.0886725	0.360147	1	6765	tags=70%, list=50%, signal=141%
EXODEOXYRIBONUCLEASE ACTIVITY, PRODUCING 5'-PHOSPHOMONOESTERS%GOMF%GO:0016895	18	0.458483	1.2922	0.138796	0.362557	1	3571	tags=44%, list=26%, signal=60%
RIBONUCLEOPROTEIN COMPLEX ASSEMBLY%GOBP%GO:0022618	166	0.340397	1.29213	0.0315473	0.362504	1	7081	tags=66%, list=52%, signal=138%
CYTOSOLIC TRNA AMINOACYLATION%REACTOME%R-HSA-379716.1	23	0.429311	1.2921	0.117935	0.362347	1	7113	tags=91%, list=53%, signal=193%
EXOCYTIC VESICLE%GOCC%GO:0070382	78	0.360616	1.29188	0.077621	0.362638	1	4386	tags=42%, list=32%, signal=62%
REPLICATION FORK PROCESSING%GOBP%GO:0031297	26	0.420948	1.29188	0.121002	0.362392	1	5746	tags=58%, list=43%, signal=100%
BIOCARTA_TNFR2_PATHWAY%MSIGDB_C2%BIOCARTA_TNFR2_PATHWAY	16	0.464049	1.29173	0.142132	0.362525	1	5152	tags=56%, list=38%, signal=91%
INSULIN RECEPTOR RECYCLING%REACTOME%R-HSA-77387.3	18	0.456667	1.29171	0.135584	0.36234	1	4871	tags=56%, list=36%, signal=87%
NEGATIVE REGULATION OF CHROMOSOME ORGANIZATION%GOBP%GO:2001251	87	0.354653	1.29144	0.0572864	0.362807	1	6504	tags=62%, list=48%, signal=119%
RNA POLYMERASE II REPRESSING TRANSCRIPTION FACTOR BINDING%GOMF%GO:0001103	27	0.412866	1.29133	0.12959	0.362851	1	5883	tags=67%, list=44%, signal=118%
REGULATION OF HEMOSTASIS%GOBP%GO:1900046	37	0.396007	1.29129	0.10675	0.362699	1	4574	tags=49%, list=34%, signal=73%
TRANS-GOLGI NETWORK TRANSPORT VESICLE%GOCC%GO:0030140	19	0.448791	1.2907	0.139755	0.364028	1	2338	tags=42%, list=17%, signal=51%
GUANYL NUCLEOTIDE BINDING%GOMF%GO:0019001	150	0.340976	1.29035	0.023023	0.364716	1	4732	tags=47%, list=35%, signal=72%
PCG PROTEIN COMPLEX%GOCC%GO:0031519	37	0.390749	1.29009	0.109261	0.365155	1	5656	tags=54%, list=42%, signal=93%
LOW-DENSITY LIPOPROTEIN PARTICLE CLEARANCE%GOBP%GO:0034383	17	0.453805	1.29009	0.137931	0.3649	1	5705	tags=65%, list=42%, signal=112%
PURINE RIBONUCLEOSIDE BISPHOSPHATE METABOLIC PROCESS%GOBP%GO:0034035	15	0.467051	1.29006	0.135043	0.36474	1	4129	tags=53%, list=31%, signal=77%
IL12-MEDIATED SIGNALING EVENTS%PATHWAY INTERACTION DATABASE NCI-NATURE CURATED DATA%IL12-MEDIATED SIGNALING EVENTS	27	0.412818	1.28987	0.118089	0.364975	1	5047	tags=52%, list=37%, signal=83%
NUCLEAR CHROMOSOME SEGREGATION%GOBP%GO:0098813	109	0.348241	1.28982	0.0427565	0.364853	1	5848	tags=60%, list=43%, signal=104%
ACTIVATION OF THE MRNA UPON BINDING OF THE CAP-BINDING COMPLEX AND EIFS, AND SUBSEQUENT BINDING TO 43S%REACTOME DATABASE ID RELEASE 68%72662	53	0.375312	1.28982	0.088627	0.364602	1	6644	tags=68%, list=49%, signal=133%
HALLMARK_COMPLEMENT%MSIGDB_C2%HALLMARK_COMPLEMENT	144	0.339297	1.28886	0.033033	0.366905	1	4923	tags=44%, list=36%, signal=68%
RIBONUCLEOSIDE BINDING%GOMF%GO:0032549	145	0.342933	1.28843	0.0300752	0.367862	1	4732	tags=48%, list=35%, signal=72%
MITOTIC SPINDLE%GOCC%GO:0072686	73	0.358595	1.28806	0.0748988	0.36859	1	5576	tags=52%, list=41%, signal=88%
MITOCHONDRIAL INNER MEMBRANE%GOCC%GO:0005743	317	0.328428	1.28806	0.0025	0.368345	1	5458	tags=48%, list=40%, signal=79%
MACROAUTOPHAGY%GOBP%GO:0016236	131	0.34199	1.28798	0.0370556	0.368306	1	4958	tags=47%, list=37%, signal=74%
POSITIVE REGULATION OF CALCIUM-MEDIATED SIGNALING%GOBP%GO:0050850	19	0.443531	1.28791	0.138008	0.368229	1	5640	tags=63%, list=42%, signal=108%
ATPASE COMPLEX%GOCC%GO:1904949	77	0.356288	1.28778	0.0669032	0.368341	1	5001	tags=51%, list=37%, signal=80%
BASE-EXCISION REPAIR%GOBP%GO:0006284	31	0.39918	1.28708	0.12876	0.37002	1	3780	tags=39%, list=28%, signal=54%
RNA POL II CTD PHOSPHORYLATION AND INTERACTION WITH CE DURING HIV INFECTION%REACTOME DATABASE ID RELEASE 68%167160	24	0.420325	1.28662	0.135676	0.371042	1	6307	tags=83%, list=47%, signal=156%
ANTIMICROBIAL HUMORAL RESPONSE%GOBP%GO:0019730	20	0.438213	1.28647	0.140869	0.371179	1	5053	tags=65%, list=37%, signal=104%
MATURATION OF 5.8S RRNA%GOBP%GO:0000460	23	0.427834	1.28608	0.133111	0.372033	1	6737	tags=78%, list=50%, signal=156%
LYSOSOME LOCALIZATION%GOBP%GO:0032418	24	0.425533	1.28586	0.138571	0.372376	1	5111	tags=58%, list=38%, signal=94%
REGULATION OF CYSTEINE-TYPE ENDOPEPTIDASE ACTIVITY INVOLVED IN APOPTOTIC PROCESS%GOBP%GO:0043281	121	0.344807	1.28573	0.0440661	0.372462	1	4179	tags=41%, list=31%, signal=59%
REGULATION OF CELL CYCLE PHASE TRANSITION%GOBP%GO:1901987	312	0.326745	1.28544	0.005	0.373009	1	4977	tags=47%, list=37%, signal=73%
DENDRITIC SPINE ORGANIZATION%GOBP%GO:0097061	21	0.432071	1.28541	0.14137	0.372819	1	4065	tags=48%, list=30%, signal=68%
POSITIVE REGULATION OF CYSTEINE-TYPE ENDOPEPTIDASE ACTIVITY INVOLVED IN APOPTOTIC PROCESS%GOBP%GO:0043280	79	0.352145	1.28527	0.0637975	0.372974	1	4179	tags=43%, list=31%, signal=62%
NEGATIVE REGULATION OF CELLULAR PROTEIN CATABOLIC PROCESS%GOBP%GO:1903363	56	0.368637	1.28516	0.0873786	0.373026	1	5605	tags=57%, list=42%, signal=97%
SPLICEOSOMAL SNRNP ASSEMBLY%GOBP%GO:0000387	34	0.396189	1.28484	0.120989	0.373646	1	6921	tags=76%, list=51%, signal=157%
EXTRACELLULAR MATRIX DISASSEMBLY%GOBP%GO:0022617	31	0.404314	1.28475	0.12347	0.373639	1	5385	tags=55%, list=40%, signal=91%
TISSUE MIGRATION%GOBP%GO:0090130	49	0.376179	1.28468	0.100256	0.373566	1	6359	tags=63%, list=47%, signal=119%
POSITIVE REGULATION OF ATPASE ACTIVITY%GOBP%GO:0032781	27	0.410789	1.28459	0.140437	0.373583	1	4553	tags=48%, list=34%, signal=73%
HISTONE MONOUBIQUITINATION%GOBP%GO:0010390	26	0.418544	1.28437	0.125668	0.37391	1	5728	tags=58%, list=42%, signal=100%
FORMATION OF THE TERNARY COMPLEX, AND SUBSEQUENTLY, THE 43S COMPLEX%REACTOME%R-HSA-72695.2	46	0.377634	1.28426	0.100779	0.373982	1	6644	tags=70%, list=49%, signal=137%
POSITIVE REGULATION OF CELL ACTIVATION%GOBP%GO:0050867	144	0.338226	1.28419	0.033033	0.373897	1	4749	tags=42%, list=35%, signal=64%
IL23-MEDIATED SIGNALING EVENTS%PATHWAY INTERACTION DATABASE NCI-NATURE CURATED DATA%IL23-MEDIATED SIGNALING EVENTS	15	0.464397	1.28417	0.147891	0.373721	1	5047	tags=60%, list=37%, signal=96%
BLOOD COAGULATION%GOBP%GO:0007596	164	0.335342	1.28404	0.028	0.373821	1	5033	tags=45%, list=37%, signal=71%
PROTEIN ACETYLTRANSFERASE COMPLEX%GOCC%GO:0031248	81	0.351916	1.28392	0.0816944	0.373892	1	4240	tags=44%, list=31%, signal=64%
REGULATION OF COAGULATION%GOBP%GO:0050818	38	0.390596	1.28365	0.121086	0.374365	1	4574	tags=47%, list=34%, signal=71%
NEGATIVE REGULATION OF DOUBLE-STRAND BREAK REPAIR%GOBP%GO:2000780	23	0.426709	1.2834	0.143249	0.374839	1	5739	tags=61%, list=43%, signal=106%
UBIQUITIN-DEPENDENT ERAD PATHWAY%GOBP%GO:0030433	58	0.367433	1.28312	0.0877551	0.375344	1	6459	tags=62%, list=48%, signal=119%
POSITIVE REGULATION OF DNA METABOLIC PROCESS%GOBP%GO:0051054	145	0.338995	1.28294	0.028028	0.37559	1	5756	tags=54%, list=43%, signal=93%
EPITHELIUM MIGRATION%GOBP%GO:0090132	48	0.373683	1.28283	0.111226	0.375654	1	6359	tags=63%, list=47%, signal=118%
HEMOSTASIS%GOBP%GO:0007599	167	0.335051	1.28252	0.017	0.376268	1	5033	tags=45%, list=37%, signal=71%
PID_ECADHERIN_NASCENT_AJ_PATHWAY%MSIGDB_C2%PID_ECADHERIN_NASCENT_AJ_PATHWAY	36	0.391434	1.28222	0.119285	0.376813	1	3721	tags=42%, list=28%, signal=57%
REGULATION OF MAST CELL ACTIVATION%GOBP%GO:0033003	22	0.427515	1.28152	0.134647	0.378522	1	6353	tags=73%, list=47%, signal=137%
TOLL-LIKE RECEPTOR SIGNALING%WIKIPATHWAYS_20190310%WP3858%HOMO SAPIENS	27	0.412108	1.28141	0.13027	0.378589	1	5270	tags=56%, list=39%, signal=91%
COLLAGEN FIBRIL ORGANIZATION%GOBP%GO:0030199	22	0.427517	1.28121	0.142157	0.378859	1	5691	tags=64%, list=42%, signal=110%
POSITIVE REGULATION OF INTERLEUKIN-6 PRODUCTION%GOBP%GO:0032755	35	0.393242	1.28105	0.113613	0.379049	1	5759	tags=63%, list=43%, signal=109%
ORGANELLE INNER MEMBRANE%GOCC%GO:0019866	337	0.324562	1.28094	0.0035	0.379125	1	5458	tags=48%, list=40%, signal=79%
COAGULATION%GOBP%GO:0050817	164	0.335342	1.28089	0.0285143	0.378981	1	5033	tags=45%, list=37%, signal=71%
WNT SIGNALING PATHWAY%GOBP%GO:0016055	147	0.335926	1.28089	0.0295295	0.378731	1	4494	tags=45%, list=33%, signal=67%
HALLMARK_COAGULATION%MSIGDB_C2%HALLMARK_COAGULATION	74	0.358942	1.28089	0.0807673	0.378486	1	1227	tags=23%, list=9%, signal=25%
TRANS-GOLGI NETWORK%GOCC%GO:0005802	176	0.332607	1.28001	0.0250125	0.380667	1	5966	tags=56%, list=44%, signal=98%
NEGATIVE REGULATION OF CANONICAL WNT SIGNALING PATHWAY%GOBP%GO:0090090	125	0.341763	1.27999	0.045614	0.380461	1	3969	tags=44%, list=29%, signal=62%
HALLMARK_PANCREAS_BETA_CELLS%MSIGDB_C2%HALLMARK_PANCREAS_BETA_CELLS	17	0.454046	1.27975	0.141563	0.380886	1	3473	tags=47%, list=26%, signal=63%
POSITIVE REGULATION OF ERYTHROCYTE DIFFERENTIATION%GOBP%GO:0045648	20	0.440557	1.27952	0.14947	0.381282	1	3081	tags=45%, list=23%, signal=58%
NEGATIVE REGULATION OF CYSTEINE-TYPE ENDOPEPTIDASE ACTIVITY%GOBP%GO:2000117	49	0.374205	1.27949	0.101279	0.381126	1	4120	tags=41%, list=31%, signal=59%
POSITIVE REGULATION OF VIRAL LIFE CYCLE%GOBP%GO:1903902	48	0.373759	1.27942	0.119304	0.381063	1	3078	tags=38%, list=23%, signal=48%
REGULATION OF DEFENSE RESPONSE TO VIRUS BY VIRUS%GOBP%GO:0050690	20	0.435206	1.27907	0.149196	0.38179	1	1611	tags=30%, list=12%, signal=34%
GUANYL RIBONUCLEOTIDE BINDING%GOMF%GO:0032561	149	0.337672	1.27891	0.0295148	0.381968	1	4732	tags=47%, list=35%, signal=72%
RIBOSOMAL SCANNING AND START CODON RECOGNITION%REACTOME%R-HSA-72702.3	52	0.372378	1.27881	0.106578	0.381982	1	6644	tags=69%, list=49%, signal=136%
EXOCYTIC PROCESS%GOBP%GO:0140029	34	0.393858	1.27865	0.130343	0.382155	1	2843	tags=38%, list=21%, signal=48%
RESPONSE TO DSRNA%GOBP%GO:0043331	19	0.43839	1.27834	0.148293	0.382768	1	5688	tags=63%, list=42%, signal=109%
NEUROTRANSMITTER RECEPTOR COMPLEX%GOCC%GO:0098878	27	0.411044	1.2781	0.130901	0.3832	1	3838	tags=44%, list=28%, signal=62%
REGULATION OF TRANSCRIPTION ELONGATION FROM RNA POLYMERASE II PROMOTER%GOBP%GO:0034243	21	0.427339	1.27806	0.13895	0.383061	1	6697	tags=81%, list=50%, signal=160%
ENDOSOME TRANSPORT VIA MULTIVESICULAR BODY SORTING PATHWAY%GOBP%GO:0032509	17	0.449148	1.27782	0.150616	0.383454	1	4227	tags=53%, list=31%, signal=77%
GENERAL TRANSCRIPTION REGULATION%PANTHER PATHWAY%P00023	24	0.415014	1.2778	0.140131	0.383259	1	7082	tags=75%, list=52%, signal=158%
SYNTHESIS OF SUBSTRATES IN N-GLYCAN BIOSYTHESIS%REACTOME DATABASE ID RELEASE 68%446219	53	0.366267	1.27756	0.104723	0.383676	1	5332	tags=55%, list=40%, signal=90%
MITOTIC CELL CYCLE PROCESS%GOBP%GO:1903047	415	0.321078	1.27724	0.001	0.384336	1	6527	tags=58%, list=48%, signal=109%
PI3K AKT SIGNALING%REACTOME DATABASE ID RELEASE 68%1257604	196	0.332537	1.27704	0.0205	0.384617	1	6339	tags=59%, list=47%, signal=110%
PID_PDGFRA_PATHWAY%MSIGDB_C2%PID_PDGFRA_PATHWAY	20	0.43406	1.27691	0.156267	0.384715	1	3781	tags=40%, list=28%, signal=55%
SINGLE-STRANDED RNA BINDING%GOMF%GO:0003727	64	0.361895	1.27678	0.0883555	0.384805	1	5610	tags=55%, list=42%, signal=93%
TRANSLATION INITIATION COMPLEX FORMATION%REACTOME%R-HSA-72649.3	52	0.368976	1.27641	0.107106	0.38561	1	6644	tags=67%, list=49%, signal=132%
3'-PHOSPHOADENOSINE 5'-PHOSPHOSULFATE METABOLIC PROCESS%GOBP%GO:0050427	15	0.467051	1.27638	0.15411	0.385437	1	4129	tags=53%, list=31%, signal=77%
MODULATION BY HOST OF VIRAL PROCESS%GOBP%GO:0044788	19	0.448232	1.27619	0.133929	0.385726	1	2567	tags=37%, list=19%, signal=45%
CELLULAR RESPONSE TO OXYGEN LEVELS%GOBP%GO:0071453	124	0.342558	1.27599	0.0426493	0.386053	1	3969	tags=44%, list=29%, signal=62%
DNA-DEPENDENT DNA REPLICATION MAINTENANCE OF FIDELITY%GOBP%GO:0045005	36	0.3893	1.27592	0.12328	0.385989	1	5746	tags=56%, list=43%, signal=96%
POSITIVE REGULATION OF LEUKOCYTE MIGRATION%GOBP%GO:0002687	56	0.369125	1.2755	0.0937661	0.386925	1	5668	tags=55%, list=42%, signal=95%
VESICLE LOCALIZATION%GOBP%GO:0051648	160	0.334846	1.27522	0.0285	0.387452	1	4137	tags=39%, list=31%, signal=55%
INNER MITOCHONDRIAL MEMBRANE ORGANIZATION%GOBP%GO:0007007	35	0.392877	1.27509	0.122234	0.387573	1	7572	tags=89%, list=56%, signal=201%
REGULATION OF EXTRINSIC APOPTOTIC SIGNALING PATHWAY VIA DEATH DOMAIN RECEPTORS%GOBP%GO:1902041	33	0.394314	1.2749	0.127919	0.387857	1	1237	tags=21%, list=9%, signal=23%
MODIFICATION-DEPENDENT PROTEIN CATABOLIC PROCESS%GOBP%GO:0019941	364	0.322292	1.27481	0.003	0.387863	1	6822	tags=60%, list=51%, signal=119%
TRAIL%IOB%TRAIL	52	0.370565	1.2748	0.108495	0.387642	1	6587	tags=62%, list=49%, signal=120%
SECRETORY GRANULE MEMBRANE%GOCC%GO:0030667	191	0.329896	1.27423	0.0260391	0.388986	1	4711	tags=45%, list=35%, signal=68%
REGULATION OF COENZYME METABOLIC PROCESS%GOBP%GO:0051196	63	0.361613	1.27423	0.0857433	0.388738	1	5339	tags=49%, list=40%, signal=81%
LIPOPROTEIN METABOLISM%REACTOME DATABASE ID RELEASE 68%174824	41	0.380106	1.27389	0.125849	0.389447	1	4767	tags=44%, list=35%, signal=68%
UBIQUITIN-DEPENDENT PROTEIN CATABOLIC PROCESS%GOBP%GO:0006511	361	0.323128	1.27364	0.005	0.389916	1	6822	tags=60%, list=51%, signal=119%
REGULATION OF DNA DAMAGE RESPONSE, SIGNAL TRANSDUCTION BY P53 CLASS MEDIATOR%GOBP%GO:0043516	22	0.424401	1.27346	0.148189	0.390168	1	4400	tags=55%, list=33%, signal=81%
MITOTIC CELL CYCLE%GOBP%GO:0000278	472	0.319272	1.27323	0.0015	0.390541	1	6527	tags=58%, list=48%, signal=108%
INTEGRAL COMPONENT OF MITOCHONDRIAL MEMBRANE%GOCC%GO:0032592	53	0.370881	1.27301	0.108452	0.390889	1	5099	tags=55%, list=38%, signal=88%
NEURON PROJECTION EXTENSION%GOBP%GO:1990138	30	0.400127	1.27261	0.137118	0.391785	1	1967	tags=27%, list=15%, signal=31%
ACETYLTRANSFERASE COMPLEX%GOCC%GO:1902493	81	0.351916	1.27248	0.0785894	0.391902	1	4240	tags=44%, list=31%, signal=64%
REGULATION OF LYMPHOCYTE PROLIFERATION%GOBP%GO:0050670	80	0.351459	1.27233	0.0777385	0.39205	1	4749	tags=46%, list=35%, signal=71%
EPITHELIAL CELL MIGRATION%GOBP%GO:0010631	48	0.373683	1.27217	0.113859	0.392256	1	6359	tags=63%, list=47%, signal=118%
NEGATIVE REGULATION OF DEFENSE RESPONSE%GOBP%GO:0031348	83	0.352935	1.27194	0.0868687	0.392624	1	4767	tags=48%, list=35%, signal=74%
DEFECTIVE B3GALTL CAUSES PETERS-PLUS SYNDROME (PPS)%REACTOME DATABASE ID RELEASE 68%5083635	21	0.426654	1.2714	0.155286	0.393912	1	3948	tags=43%, list=29%, signal=60%
NUCLEAR DNA REPLICATION%GOBP%GO:0033260	33	0.396845	1.27136	0.132454	0.393778	1	6232	tags=67%, list=46%, signal=124%
PID_IL23_PATHWAY%MSIGDB_C2%PID_IL23_PATHWAY	15	0.464397	1.27133	0.15701	0.393595	1	5047	tags=60%, list=37%, signal=96%
CELL DIFFERENTIATION INVOLVED IN KIDNEY DEVELOPMENT%GOBP%GO:0061005	19	0.435004	1.27073	0.157603	0.395052	1	1429	tags=21%, list=11%, signal=24%
RNA POL II CTD PHOSPHORYLATION AND INTERACTION WITH CE%REACTOME%R-HSA-77075.2	24	0.420325	1.27071	0.150943	0.394856	1	6307	tags=83%, list=47%, signal=156%
DNA DAMAGE CHECKPOINT%GOBP%GO:0000077	99	0.343788	1.27026	0.0669351	0.395906	1	4670	tags=44%, list=35%, signal=67%
EXODEOXYRIBONUCLEASE ACTIVITY%GOMF%GO:0004529	20	0.431363	1.27022	0.152524	0.395754	1	3571	tags=40%, list=26%, signal=54%
NUCLEIC ACID PHOSPHODIESTER BOND HYDROLYSIS%GOBP%GO:0090305	111	0.34245	1.27012	0.0556391	0.395793	1	6858	tags=64%, list=51%, signal=129%
TRANSITION METAL ION BINDING%GOMF%GO:0046914	316	0.321672	1.26996	0.006	0.395997	1	4289	tags=38%, list=32%, signal=55%
PROTEIN FOLDING%REACTOME DATABASE ID RELEASE 68%391251	75	0.353424	1.26944	0.0919656	0.397227	1	4797	tags=49%, list=36%, signal=76%
IONOTROPIC GLUTAMATE RECEPTOR COMPLEX%GOCC%GO:0008328	27	0.411044	1.26939	0.147154	0.397096	1	3838	tags=44%, list=28%, signal=62%
RHO GTPASES ACTIVATE WASPS AND WAVES%REACTOME%R-HSA-5663213.1	31	0.397417	1.26903	0.13695	0.397852	1	1518	tags=26%, list=11%, signal=29%
SYNTHESIS OF ACTIVE UBIQUITIN: ROLES OF E1 AND E2 ENZYMES%REACTOME DATABASE ID RELEASE 68%8866652	24	0.41405	1.26873	0.149919	0.398465	1	6368	tags=71%, list=47%, signal=134%
LIGAND-GATED CALCIUM CHANNEL ACTIVITY%GOMF%GO:0099604	19	0.436548	1.26797	0.161543	0.400369	1	562	tags=21%, list=4%, signal=22%
ENDOSOME TO LYSOSOME TRANSPORT%GOBP%GO:0008333	43	0.378119	1.26747	0.12345	0.401553	1	5284	tags=53%, list=39%, signal=88%
SNRNA TRANSCRIPTION BY RNA POLYMERASE II%GOBP%GO:0042795	63	0.357499	1.26731	0.106415	0.401749	1	7082	tags=67%, list=52%, signal=140%
PROLACTIN SIGNALING PATHWAY%WIKIPATHWAYS_20190310%WP2037%HOMO SAPIENS	66	0.357934	1.26699	0.0945808	0.402423	1	3117	tags=30%, list=23%, signal=39%
U1 SNRNP%GOCC%GO:0005685	18	0.449654	1.26693	0.161633	0.402299	1	4254	tags=56%, list=32%, signal=81%
RIBONUCLEOPROTEIN COMPLEX BINDING%GOMF%GO:0043021	82	0.347567	1.2668	0.0835851	0.402417	1	6276	tags=61%, list=46%, signal=113%
INTRINSIC PATHWAY FOR APOPTOSIS%REACTOME DATABASE ID RELEASE 68%109606	43	0.375845	1.26619	0.129485	0.403962	1	3833	tags=40%, list=28%, signal=55%
TGF-BETA RECEPTOR SIGNALING IN EMT (EPITHELIAL TO MESENCHYMAL TRANSITION)%REACTOME%R-HSA-2173791.1	15	0.455971	1.26598	0.158488	0.404296	1	6528	tags=73%, list=48%, signal=142%
CELL CYCLE DNA REPLICATION%GOBP%GO:0044786	33	0.396845	1.26595	0.138698	0.404137	1	6232	tags=67%, list=46%, signal=124%
MATURATION OF 5.8S RRNA FROM TRICISTRONIC RRNA TRANSCRIPT (SSU-RRNA, 5.8S RRNA, LSU-RRNA)%GOBP%GO:0000466	18	0.443918	1.26592	0.155953	0.40396	1	4362	tags=56%, list=32%, signal=82%
CHROMOSOMAL REGION%GOCC%GO:0098687	214	0.327055	1.26578	0.0225	0.40409	1	6504	tags=61%, list=48%, signal=115%
PHOTODYNAMIC THERAPY-INDUCED NF-KB SURVIVAL SIGNALING%WIKIPATHWAYS_20190310%WP3617%HOMO SAPIENS	21	0.428582	1.2653	0.152663	0.405232	1	2892	tags=38%, list=21%, signal=48%
ALLOGRAFT REJECTION%WIKIPATHWAYS_20190310%WP2328%HOMO SAPIENS	33	0.392688	1.26522	0.145187	0.40519	1	3868	tags=42%, list=29%, signal=59%
POSITIVE REGULATION OF P38MAPK CASCADE%GOBP%GO:1900745	16	0.45023	1.26504	0.160501	0.405456	1	3330	tags=38%, list=25%, signal=50%
REGULATION OF ACTIN FILAMENT POLYMERIZATION%GOBP%GO:0030833	82	0.347421	1.26501	0.088844	0.405274	1	5280	tags=52%, list=39%, signal=86%
CLATHRIN VESICLE COAT%GOCC%GO:0030125	20	0.429303	1.26482	0.150248	0.405577	1	1937	tags=30%, list=14%, signal=35%
POSITIVE REGULATION OF EXTRINSIC APOPTOTIC SIGNALING PATHWAY%GOBP%GO:2001238	26	0.405178	1.26477	0.153597	0.405457	1	5659	tags=65%, list=42%, signal=112%
TRANSFERASE COMPLEX, TRANSFERRING PHOSPHORUS-CONTAINING GROUPS%GOCC%GO:0061695	193	0.327347	1.2646	0.0285143	0.405683	1	6364	tags=58%, list=47%, signal=107%
IL2%NETPATH%IL2	68	0.354255	1.26441	0.0930233	0.405983	1	4574	tags=40%, list=34%, signal=60%
NEGATIVE REGULATION OF BINDING%GOBP%GO:0051100	98	0.345265	1.26437	0.0652283	0.405842	1	3975	tags=38%, list=29%, signal=53%
TRANSLATION FACTOR ACTIVITY, RNA BINDING%GOMF%GO:0008135	64	0.35595	1.26378	0.103976	0.407238	1	5553	tags=61%, list=41%, signal=103%
PROTON-EXPORTING ATPASE ACTIVITY%GOMF%GO:0036442	17	0.440455	1.26313	0.159707	0.408826	1	4871	tags=59%, list=36%, signal=92%
MRNA CAPPING%REACTOME%R-HSA-72086.3	26	0.408128	1.26307	0.150625	0.408743	1	6743	tags=85%, list=50%, signal=169%
NEGATIVE REGULATION OF WNT SIGNALING PATHWAY%GOBP%GO:0030178	141	0.332187	1.26283	0.0501002	0.409194	1	4996	tags=51%, list=37%, signal=80%
RETINOBLASTOMA GENE IN CANCER%WIKIPATHWAYS_20190310%WP2446%HOMO SAPIENS	69	0.35091	1.26281	0.101272	0.408984	1	6287	tags=57%, list=47%, signal=105%
ESTABLISHMENT OF VESICLE LOCALIZATION%GOBP%GO:0051650	157	0.330618	1.26277	0.0385	0.408828	1	4137	tags=38%, list=31%, signal=54%
TRANSFERASE ACTIVITY, TRANSFERRING ONE-CARBON GROUPS%GOMF%GO:0016741	147	0.334991	1.26274	0.0435218	0.40865	1	5676	tags=49%, list=42%, signal=84%
RNA METHYLATION%GOBP%GO:0001510	55	0.363829	1.26273	0.114183	0.408425	1	6544	tags=67%, list=48%, signal=130%
INTRINSIC COMPONENT OF MITOCHONDRIAL INNER MEMBRANE%GOCC%GO:0031304	33	0.389878	1.26259	0.139853	0.408575	1	5099	tags=58%, list=38%, signal=92%
TRANSFERRIN TRANSPORT%GOBP%GO:0033572	27	0.405187	1.26247	0.154133	0.408665	1	4153	tags=44%, list=31%, signal=64%
REGULATION OF VIRAL-INDUCED CYTOPLASMIC PATTERN RECOGNITION RECEPTOR SIGNALING PATHWAY%GOBP%GO:0039531	15	0.459698	1.26105	0.174458	0.412479	1	4656	tags=53%, list=34%, signal=81%
CELL CYCLE CHECKPOINT%GOBP%GO:0000075	136	0.334638	1.26063	0.0535536	0.413477	1	4977	tags=47%, list=37%, signal=74%
DNA INTEGRITY CHECKPOINT%GOBP%GO:0031570	106	0.340385	1.26056	0.0668006	0.413406	1	4670	tags=44%, list=35%, signal=67%
PDGFR-ALPHA SIGNALING PATHWAY%PATHWAY INTERACTION DATABASE NCI-NATURE CURATED DATA%PDGFR-ALPHA SIGNALING PATHWAY	20	0.43406	1.26052	0.170467	0.413256	1	3781	tags=40%, list=28%, signal=55%
TRIF-DEPENDENT TOLL-LIKE RECEPTOR SIGNALING PATHWAY%GOBP%GO:0035666	25	0.411697	1.26048	0.150862	0.413118	1	6299	tags=72%, list=47%, signal=135%
POSITIVE REGULATION OF LEUKOCYTE DIFFERENTIATION%GOBP%GO:1902107	56	0.362967	1.2599	0.107763	0.414538	1	5366	tags=54%, list=40%, signal=89%
INTRACELLULAR LIGAND-GATED ION CHANNEL ACTIVITY%GOMF%GO:0005217	17	0.449674	1.25982	0.15982	0.414496	1	562	tags=24%, list=4%, signal=25%
APOPTOSIS%WIKIPATHWAYS_20190310%WP254%HOMO SAPIENS	70	0.351293	1.25942	0.100508	0.415401	1	6360	tags=59%, list=47%, signal=110%
TNF SIGNALING%REACTOME DATABASE ID RELEASE 68%75893	36	0.385046	1.25918	0.15445	0.415844	1	4091	tags=44%, list=30%, signal=64%
REGULATION OF LEUKOCYTE ACTIVATION%GOBP%GO:0002694	220	0.326192	1.25888	0.0255	0.416489	1	4755	tags=41%, list=35%, signal=63%
REGULATION OF CELL CYCLE ARREST%GOBP%GO:0071156	76	0.350773	1.25842	0.0945878	0.417536	1	3949	tags=39%, list=29%, signal=55%
RESPONSE TO TOPOLOGICALLY INCORRECT PROTEIN%GOBP%GO:0035966	132	0.333727	1.25832	0.0510511	0.417556	1	6039	tags=58%, list=45%, signal=103%
REGULATION OF MONONUCLEAR CELL PROLIFERATION%GOBP%GO:0032944	81	0.345242	1.25819	0.0994949	0.417701	1	4749	tags=46%, list=35%, signal=70%
COFACTOR TRANSPORT%GOBP%GO:0051181	22	0.418476	1.25818	0.15778	0.417459	1	3022	tags=41%, list=22%, signal=53%
INTERLEUKIN RECEPTOR SHC SIGNALING%REACTOME DATABASE ID RELEASE 68%912526	16	0.449577	1.25808	0.165718	0.417496	1	3865	tags=38%, list=29%, signal=52%
AP-TYPE MEMBRANE COAT ADAPTOR COMPLEX%GOCC%GO:0030119	33	0.392589	1.25796	0.154731	0.417541	1	5657	tags=58%, list=42%, signal=99%
POSITIVE REGULATION OF LYMPHOCYTE ACTIVATION%GOBP%GO:0051251	116	0.336866	1.25774	0.0606212	0.417928	1	4749	tags=41%, list=35%, signal=62%
MITOCHONDRIAL ENVELOPE%GOCC%GO:0005740	467	0.316395	1.25751	0.0015	0.418351	1	5731	tags=50%, list=42%, signal=83%
REGULATION OF TELOMERE MAINTENANCE%GOBP%GO:0032204	69	0.351688	1.2574	0.107161	0.418411	1	6433	tags=59%, list=48%, signal=113%
CHROMOSOME LOCALIZATION%GOBP%GO:0050000	42	0.378652	1.25712	0.126628	0.419016	1	4833	tags=55%, list=36%, signal=85%
FICOLIN-1-RICH GRANULE MEMBRANE%GOCC%GO:0101003	44	0.370897	1.25709	0.143747	0.418816	1	5662	tags=57%, list=42%, signal=98%
CONDENSED CHROMOSOME%GOCC%GO:0000793	73	0.348794	1.25706	0.096856	0.418633	1	6956	tags=68%, list=52%, signal=141%
TNFALPHA%NETPATH%TNFALPHA	243	0.321892	1.25701	0.022	0.418517	1	6433	tags=59%, list=48%, signal=110%
ENDORIBONUCLEASE ACTIVITY%GOMF%GO:0004521	47	0.366706	1.25701	0.127385	0.418271	1	4816	tags=47%, list=36%, signal=73%
HETEROTRIMERIC G-PROTEIN SIGNALING PATHWAY-ROD OUTER SEGMENT PHOTOTRANSDUCTION%PANTHER PATHWAY%P00028	15	0.459649	1.25684	0.178145	0.418524	1	6146	tags=73%, list=46%, signal=134%
TRANSCRIPTION PREINITIATION COMPLEX ASSEMBLY%GOBP%GO:0070897	15	0.453128	1.25675	0.179052	0.418509	1	6518	tags=80%, list=48%, signal=155%
RESPONSE TO FLUID SHEAR STRESS%GOBP%GO:0034405	16	0.453445	1.25675	0.168904	0.418263	1	4193	tags=44%, list=31%, signal=63%
REGULATION OF CHROMOSOME SEGREGATION%GOBP%GO:0051983	70	0.349911	1.25622	0.103692	0.419551	1	4969	tags=50%, list=37%, signal=79%
MITOCHONDRIAL CALCIUM ION TRANSPORT%REACTOME DATABASE ID RELEASE 68%8949215	21	0.426855	1.25614	0.173151	0.41953	1	5443	tags=62%, list=40%, signal=104%
SPINDLE MIDZONE%GOCC%GO:0051233	24	0.415797	1.25608	0.166483	0.419439	1	1430	tags=25%, list=11%, signal=28%
MIRNAS INVOLVEMENT IN THE IMMUNE RESPONSE IN SEPSIS%WIKIPATHWAYS_20190310%WP4329%HOMO SAPIENS	27	0.401957	1.25596	0.16568	0.419542	1	5270	tags=48%, list=39%, signal=79%
SELECTIVE AUTOPHAGY%GOBP%GO:0061912	17	0.439151	1.25569	0.15973	0.420036	1	2900	tags=35%, list=21%, signal=45%
TRAIL SIGNALING PATHWAY%PATHWAY INTERACTION DATABASE NCI-NATURE CURATED DATA%TRAIL SIGNALING PATHWAY	23	0.414341	1.25557	0.164294	0.420103	1	6075	tags=61%, list=45%, signal=111%
G BETA:GAMMA SIGNALLING THROUGH CDC42%REACTOME DATABASE ID RELEASE 68%8964616	15	0.454558	1.25521	0.1661	0.420898	1	6146	tags=73%, list=46%, signal=134%
P53 PATHWAY%PATHWAY INTERACTION DATABASE NCI-NATURE CURATED DATA%P53 PATHWAY	51	0.363355	1.25513	0.123849	0.420883	1	6890	tags=67%, list=51%, signal=136%
INTERLEUKIN-7 SIGNALING%REACTOME%R-HSA-1266695.7	17	0.440091	1.25493	0.176962	0.42122	1	4554	tags=53%, list=34%, signal=80%
REGULATION OF CELL ACTIVATION%GOBP%GO:0050865	237	0.32411	1.2548	0.0235	0.421336	1	4755	tags=41%, list=35%, signal=63%
COMPLEMENT AND COAGULATION CASCADES%WIKIPATHWAYS_20190310%WP558%HOMO SAPIENS	30	0.393086	1.25441	0.152542	0.42222	1	4354	tags=50%, list=32%, signal=74%
NEGATIVE REGULATION OF IMMUNE RESPONSE%GOBP%GO:0050777	53	0.362843	1.25397	0.119877	0.423306	1	5189	tags=47%, list=38%, signal=76%
REGULATION OF MITOTIC CELL CYCLE PHASE TRANSITION%GOBP%GO:1901990	291	0.319465	1.25335	0.016	0.424887	1	6253	tags=57%, list=46%, signal=105%
NUCLEAR-TRANSCRIBED MRNA CATABOLIC PROCESS, EXONUCLEOLYTIC%GOBP%GO:0000291	30	0.396297	1.25326	0.158453	0.424895	1	7301	tags=80%, list=54%, signal=174%
RNA POLYMERASE II DISTAL ENHANCER SEQUENCE-SPECIFIC DNA BINDING%GOMF%GO:0000980	48	0.366525	1.2532	0.130254	0.424812	1	6330	tags=63%, list=47%, signal=117%
TRANSCRIPTION REGULATION BY BZIP TRANSCRIPTION FACTOR%PANTHER PATHWAY%P00055	38	0.379305	1.25295	0.148649	0.425277	1	6817	tags=71%, list=51%, signal=143%
REGULATION OF AMYLOID-BETA FORMATION%GOBP%GO:1902003	19	0.425817	1.25289	0.175361	0.42521	1	951	tags=26%, list=7%, signal=28%
NEGATIVE REGULATION OF RECEPTOR-MEDIATED ENDOCYTOSIS%GOBP%GO:0048261	17	0.443744	1.25271	0.165641	0.425474	1	3396	tags=41%, list=25%, signal=55%
BIOCARTA_EIF_PATHWAY%MSIGDB_C2%BIOCARTA_EIF_PATHWAY	16	0.442732	1.25264	0.171445	0.425419	1	3236	tags=44%, list=24%, signal=57%
REGULATION OF RUFFLE ASSEMBLY%GOBP%GO:1900027	16	0.449764	1.25259	0.179062	0.42529	1	5111	tags=63%, list=38%, signal=100%
MANGANESE ION BINDING%GOMF%GO:0030145	40	0.379008	1.25252	0.148263	0.425223	1	2873	tags=35%, list=21%, signal=44%
PROTEASE BINDING%GOMF%GO:0002020	77	0.348464	1.25243	0.100152	0.425222	1	5189	tags=47%, list=38%, signal=76%
ENDOMEMBRANE SYSTEM ORGANIZATION%GOBP%GO:0010256	272	0.319674	1.25228	0.015	0.425394	1	6670	tags=60%, list=49%, signal=117%
REGULATION OF TP53 ACTIVITY THROUGH PHOSPHORYLATION%REACTOME DATABASE ID RELEASE 68%6804756	74	0.347821	1.25224	0.0995452	0.425269	1	6287	tags=61%, list=47%, signal=113%
ENDOSOME MEMBRANE%GOCC%GO:0010008	241	0.321859	1.25217	0.022	0.425209	1	5113	tags=47%, list=38%, signal=75%
PROTEIN UBIQUITINATION%GOBP%GO:0016567	417	0.31615	1.25185	0.005	0.425924	1	4786	tags=43%, list=35%, signal=65%
VIRAL BUDDING%GOBP%GO:0046755	22	0.414214	1.25182	0.163536	0.425747	1	5992	tags=68%, list=44%, signal=122%
PROTEOGLYCAN METABOLIC PROCESS%GOBP%GO:0006029	54	0.364494	1.25169	0.1289	0.425879	1	3654	tags=39%, list=27%, signal=53%
NEGATIVE REGULATION OF GENE SILENCING%GOBP%GO:0060969	20	0.426886	1.25153	0.173985	0.42609	1	2804	tags=35%, list=21%, signal=44%
NEGATIVE REGULATION OF PROTEIN BINDING%GOBP%GO:0032091	61	0.35491	1.25093	0.114679	0.427642	1	4387	tags=43%, list=33%, signal=63%
CARGO TRAFFICKING TO THE PERICILIARY MEMBRANE%REACTOME%R-HSA-5620920.2	45	0.370501	1.25082	0.140052	0.427703	1	6237	tags=62%, list=46%, signal=115%
SIGNALING EVENTS MEDIATED BY HDAC CLASS I%PATHWAY INTERACTION DATABASE NCI-NATURE CURATED DATA%SIGNALING EVENTS MEDIATED BY HDAC CLASS I	57	0.361715	1.25069	0.119837	0.427838	1	7059	tags=67%, list=52%, signal=139%
REGULATION OF PROTEIN TYROSINE KINASE ACTIVITY%GOBP%GO:0061097	46	0.369467	1.25046	0.131647	0.428253	1	2630	tags=33%, list=19%, signal=40%
RESPONSE TO UNFOLDED PROTEIN%GOBP%GO:0006986	114	0.336338	1.25043	0.0745746	0.428079	1	6039	tags=59%, list=45%, signal=105%
RNA POLYMERASE II TRANSCRIBES SNRNA GENES%REACTOME DATABASE ID RELEASE 68%6807505	67	0.351984	1.2502	0.123413	0.428541	1	7082	tags=67%, list=52%, signal=141%
IKK COMPLEX RECRUITMENT MEDIATED BY RIP1%REACTOME DATABASE ID RELEASE 68%937041	19	0.430149	1.25013	0.181618	0.42846	1	6299	tags=74%, list=47%, signal=138%
FOLATE METABOLISM%WIKIPATHWAYS_20190310%WP176%HOMO SAPIENS	40	0.373861	1.24974	0.151199	0.429395	1	2892	tags=33%, list=21%, signal=41%
TP53 REGULATES TRANSCRIPTION OF CELL DEATH GENES%REACTOME%R-HSA-5633008.2	34	0.385299	1.24969	0.142781	0.429273	1	4011	tags=41%, list=30%, signal=58%
MITOCHONDRIAL MEMBRANE ORGANIZATION%GOBP%GO:0007006	96	0.338838	1.24964	0.091138	0.429148	1	7572	tags=72%, list=56%, signal=163%
GRANULOCYTE CHEMOTAXIS%GOBP%GO:0071621	25	0.404643	1.24944	0.168365	0.429509	1	4675	tags=52%, list=35%, signal=79%
HISTONE MRNA METABOLIC PROCESS%GOBP%GO:0008334	28	0.398037	1.24911	0.162162	0.430262	1	4297	tags=43%, list=32%, signal=63%
NUCLEOTIDE-EXCISION REPAIR, DNA DUPLEX UNWINDING%GOBP%GO:0000717	18	0.43421	1.24907	0.170543	0.430113	1	6194	tags=72%, list=46%, signal=133%
REGULATION OF ERYTHROCYTE DIFFERENTIATION%GOBP%GO:0045646	27	0.400367	1.24843	0.158235	0.431777	1	3177	tags=41%, list=24%, signal=53%
STEROID HORMONE MEDIATED SIGNALING PATHWAY%GOBP%GO:0043401	46	0.367695	1.24831	0.128866	0.431866	1	3597	tags=37%, list=27%, signal=50%
EXON-EXON JUNCTION COMPLEX%GOCC%GO:0035145	18	0.433279	1.24788	0.179162	0.432871	1	4331	tags=44%, list=32%, signal=65%
CRMPS IN SEMA3A SIGNALING%REACTOME DATABASE ID RELEASE 68%399956	15	0.455402	1.24768	0.17321	0.433223	1	2888	tags=33%, list=21%, signal=42%
FEMALE PREGNANCY%GOBP%GO:0007565	21	0.424287	1.2475	0.172471	0.433477	1	2244	tags=29%, list=17%, signal=34%
BIOCARTA_VEGF_PATHWAY%MSIGDB_C2%BIOCARTA_VEGF_PATHWAY	27	0.3992	1.24721	0.179925	0.434077	1	2762	tags=30%, list=20%, signal=37%
ALPHA-AMINO ACID BIOSYNTHETIC PROCESS%GOBP%GO:1901607	45	0.369467	1.24714	0.135822	0.434015	1	2105	tags=31%, list=16%, signal=37%
NEGATIVE REGULATION OF AUTOPHAGY%GOBP%GO:0010507	54	0.357121	1.24666	0.13809	0.435165	1	5079	tags=46%, list=38%, signal=74%
REGULATION OF INTERFERON-ALPHA PRODUCTION%GOBP%GO:0032647	21	0.421899	1.24664	0.180328	0.434967	1	5688	tags=62%, list=42%, signal=107%
PRIMARY FOCAL SEGMENTAL GLOMERULOSCLEROSIS FSGS%WIKIPATHWAYS_20190310%WP2572%HOMO SAPIENS	56	0.357302	1.24637	0.127049	0.435534	1	5664	tags=54%, list=42%, signal=92%
CYTOSOLIC SMALL RIBOSOMAL SUBUNIT%GOCC%GO:0022627	37	0.380309	1.24619	0.157038	0.43582	1	6191	tags=65%, list=46%, signal=120%
NUCLEAR PERIPHERY%GOCC%GO:0034399	71	0.347889	1.24587	0.112411	0.436502	1	6422	tags=63%, list=48%, signal=120%
REGULATION OF VACUOLE ORGANIZATION%GOBP%GO:0044088	34	0.383456	1.24582	0.161819	0.436394	1	5034	tags=53%, list=37%, signal=84%
NEGATIVE REGULATION OF RESPONSE TO OXIDATIVE STRESS%GOBP%GO:1902883	30	0.392328	1.24553	0.159915	0.436988	1	2000	tags=27%, list=15%, signal=31%
PROTEIN LIPIDATION%GOBP%GO:0006497	68	0.34843	1.24533	0.110548	0.437299	1	1620	tags=26%, list=12%, signal=30%
REGULATION OF LYMPHOCYTE APOPTOTIC PROCESS%GOBP%GO:0070228	16	0.442801	1.24491	0.179531	0.438296	1	4567	tags=56%, list=34%, signal=85%
POSITIVE REGULATION OF INTERFERON-ALPHA PRODUCTION%GOBP%GO:0032727	19	0.424736	1.24449	0.187916	0.439289	1	5688	tags=63%, list=42%, signal=109%
ATR SIGNALING PATHWAY%PATHWAY INTERACTION DATABASE NCI-NATURE CURATED DATA%ATR SIGNALING PATHWAY	31	0.387639	1.24432	0.158814	0.439535	1	6398	tags=68%, list=47%, signal=128%
SIGNALING BY NUCLEAR RECEPTORS%REACTOME DATABASE ID RELEASE 68%9006931	182	0.323775	1.24389	0.0425	0.440545	1	6438	tags=57%, list=48%, signal=108%
ESR-MEDIATED SIGNALING%REACTOME DATABASE ID RELEASE 68%8939211	159	0.325495	1.24368	0.0575576	0.440929	1	6359	tags=55%, list=47%, signal=103%
REGULATION OF INTERLEUKIN-1 BETA SECRETION%GOBP%GO:0050706	22	0.414286	1.24359	0.173319	0.44095	1	4179	tags=45%, list=31%, signal=66%
G BETA:GAMMA SIGNALLING THROUGH PI3KGAMMA%REACTOME%R-HSA-392451.3	19	0.434986	1.24351	0.174463	0.440908	1	2517	tags=37%, list=19%, signal=45%
RESPONSE TO ARSENIC-CONTAINING SUBSTANCE%GOBP%GO:0046685	16	0.439205	1.24289	0.187394	0.442505	1	5344	tags=50%, list=40%, signal=83%
MYOTUBE DIFFERENTIATION%GOBP%GO:0014902	16	0.448028	1.24276	0.177828	0.442614	1	2669	tags=38%, list=20%, signal=47%
NEGATIVE REGULATION OF HISTONE MODIFICATION%GOBP%GO:0031057	23	0.407948	1.24276	0.172433	0.442357	1	5995	tags=65%, list=44%, signal=117%
NUCLEOTIDE-BINDING DOMAIN, LEUCINE RICH REPEAT CONTAINING RECEPTOR (NLR) SIGNALING PATHWAYS%REACTOME DATABASE ID RELEASE 68%168643	43	0.367933	1.24239	0.152445	0.443217	1	6747	tags=65%, list=50%, signal=130%
REGULATION OF TELOMERE MAINTENANCE VIA TELOMERE LENGTHENING%GOBP%GO:1904356	54	0.357338	1.24234	0.13224	0.443102	1	6433	tags=63%, list=48%, signal=120%
MYD88-INDEPENDENT TOLL-LIKE RECEPTOR SIGNALING PATHWAY%GOBP%GO:0002756	26	0.406438	1.24233	0.160541	0.442853	1	6299	tags=69%, list=47%, signal=130%
HISTONE H2A UBIQUITINATION%GOBP%GO:0033522	20	0.425227	1.24168	0.194153	0.44461	1	3146	tags=35%, list=23%, signal=46%
EXONUCLEASE ACTIVITY%GOMF%GO:0004527	69	0.34735	1.24119	0.13482	0.445807	1	1650	tags=23%, list=12%, signal=26%
BIOCARTA_CHEMICAL_PATHWAY%MSIGDB_C2%BIOCARTA_CHEMICAL_PATHWAY	22	0.416787	1.24098	0.179056	0.446204	1	6791	tags=64%, list=50%, signal=128%
INTEGRATED CANCER PATHWAY%WIKIPATHWAYS_20190310%WP1971%HOMO SAPIENS	37	0.376788	1.24096	0.168845	0.44598	1	5063	tags=49%, list=38%, signal=78%
POSITIVE REGULATION OF MULTI-ORGANISM PROCESS%GOBP%GO:0043902	117	0.33369	1.2405	0.0802407	0.447124	1	4708	tags=46%, list=35%, signal=70%
SNRNA METABOLIC PROCESS%GOBP%GO:0016073	78	0.340737	1.2405	0.104651	0.446855	1	7568	tags=71%, list=56%, signal=160%
BINDING AND UPTAKE OF LIGANDS BY SCAVENGER RECEPTORS%REACTOME DATABASE ID RELEASE 68%2173782	25	0.404058	1.2403	0.172973	0.447212	1	5416	tags=64%, list=40%, signal=107%
ORGANELLE LOCALIZATION%GOBP%GO:0051640	398	0.312864	1.24023	0.0085	0.447155	1	4309	tags=38%, list=32%, signal=55%
BIOCARTA_HIVNEF_PATHWAY%MSIGDB_C2%BIOCARTA_HIVNEF_PATHWAY	53	0.358307	1.23997	0.137577	0.447704	1	5222	tags=49%, list=39%, signal=80%
POSITIVE REGULATION OF TELOMERE MAINTENANCE VIA TELOMERE LENGTHENING%GOBP%GO:1904358	31	0.389168	1.23989	0.163319	0.447658	1	6193	tags=71%, list=46%, signal=131%
MAP3K8 (TPL2)-DEPENDENT MAPK1 3 ACTIVATION%REACTOME%R-HSA-5684264.2	15	0.451344	1.23974	0.196056	0.44785	1	6390	tags=80%, list=47%, signal=152%
ANCHORING JUNCTION%GOCC%GO:0070161	399	0.313283	1.23964	0.0095	0.447874	1	3820	tags=36%, list=28%, signal=49%
INTEGRAL COMPONENT OF MITOCHONDRIAL INNER MEMBRANE%GOCC%GO:0031305	32	0.387891	1.23949	0.17927	0.448039	1	4650	tags=53%, list=34%, signal=81%
POSITIVE REGULATION OF CALCIUM ION TRANSPORT INTO CYTOSOL%GOBP%GO:0010524	20	0.416572	1.23886	0.173937	0.449722	1	4976	tags=55%, list=37%, signal=87%
PID_P53_REGULATION_PATHWAY%MSIGDB_C2%PID_P53_REGULATION_PATHWAY	51	0.363355	1.23871	0.128616	0.449915	1	6890	tags=67%, list=51%, signal=136%
NUCLEAR TRANSCRIPTIONAL REPRESSOR COMPLEX%GOCC%GO:0090568	18	0.435099	1.23841	0.169444	0.450566	1	2189	tags=33%, list=16%, signal=40%
ONCOGENE INDUCED SENESCENCE%REACTOME%R-HSA-2559585.4	31	0.389699	1.23751	0.173753	0.453114	1	6563	tags=68%, list=49%, signal=132%
HOMOTYPIC CELL-CELL ADHESION%GOBP%GO:0034109	34	0.379396	1.23694	0.167728	0.454608	1	3797	tags=44%, list=28%, signal=61%
DNA GEOMETRIC CHANGE%GOBP%GO:0032392	48	0.36096	1.23688	0.14537	0.454533	1	6194	tags=63%, list=46%, signal=115%
SNRNA TRANSCRIPTION%GOBP%GO:0009301	64	0.349321	1.23668	0.127866	0.454889	1	7082	tags=66%, list=52%, signal=137%
HALLMARK_ANGIOGENESIS%MSIGDB_C2%HALLMARK_ANGIOGENESIS	27	0.396301	1.23659	0.187766	0.454858	1	2394	tags=30%, list=18%, signal=36%
REGULATION OF RHO PROTEIN SIGNAL TRANSDUCTION%GOBP%GO:0035023	40	0.373429	1.23656	0.15958	0.454687	1	4336	tags=50%, list=32%, signal=73%
VIRAL BUDDING VIA HOST ESCRT COMPLEX%GOBP%GO:0039702	18	0.427741	1.23587	0.172043	0.456562	1	5992	tags=72%, list=44%, signal=130%
REGULATION OF TELOMERE MAINTENANCE VIA TELOMERASE%GOBP%GO:0032210	46	0.361417	1.23584	0.156832	0.456382	1	6433	tags=63%, list=48%, signal=120%
LAGGING STRAND SYNTHESIS%REACTOME%R-HSA-69186.2	19	0.424991	1.23552	0.181011	0.457127	1	3947	tags=47%, list=29%, signal=67%
CORECEPTOR ACTIVITY%GOMF%GO:0015026	23	0.412799	1.23524	0.175543	0.457698	1	2606	tags=35%, list=19%, signal=43%
MITOCHONDRIAL NUCLEOID%GOCC%GO:0042645	33	0.380011	1.23507	0.162619	0.457953	1	3680	tags=42%, list=27%, signal=58%
REGULATION OF CELLULAR RESPONSE TO DRUG%GOBP%GO:2001038	16	0.440491	1.23507	0.201025	0.457685	1	2000	tags=31%, list=15%, signal=37%
PLK1 SIGNALING EVENTS%PATHWAY INTERACTION DATABASE NCI-NATURE CURATED DATA%PLK1 SIGNALING EVENTS	32	0.385888	1.23449	0.16596	0.45925	1	4006	tags=41%, list=30%, signal=58%
REGULATION OF CYTOKINE PRODUCTION INVOLVED IN INFLAMMATORY RESPONSE%GOBP%GO:1900015	21	0.421475	1.23423	0.186885	0.459797	1	2498	tags=38%, list=19%, signal=47%
LIPOPROTEIN BIOSYNTHETIC PROCESS%GOBP%GO:0042158	69	0.344823	1.23409	0.124242	0.459965	1	1620	tags=26%, list=12%, signal=29%
PRESYNAPTIC FUNCTION OF KAINATE RECEPTORS%REACTOME%R-HSA-500657.1	16	0.445269	1.23404	0.191011	0.459835	1	6146	tags=69%, list=46%, signal=126%
REGULATION OF ACTIVATED T CELL PROLIFERATION%GOBP%GO:0046006	17	0.428897	1.23393	0.191465	0.459932	1	5668	tags=65%, list=42%, signal=111%
EPITHELIAL TO MESENCHYMAL TRANSITION%GOBP%GO:0001837	43	0.367068	1.23364	0.165453	0.460549	1	4400	tags=42%, list=33%, signal=62%
MEMBRANE ASSEMBLY%GOBP%GO:0071709	22	0.409995	1.23362	0.181522	0.460364	1	2503	tags=36%, list=19%, signal=45%
ADHERENS JUNCTION%GOCC%GO:0005912	395	0.310895	1.23351	0.009	0.46041	1	4416	tags=40%, list=33%, signal=58%
NUCLEAR-TRANSCRIBED MRNA CATABOLIC PROCESS, DEADENYLATION-DEPENDENT DECAY%GOBP%GO:0000288	46	0.362909	1.23351	0.160247	0.460158	1	7301	tags=70%, list=54%, signal=151%
ENHANCER BINDING%GOMF%GO:0035326	63	0.348779	1.23349	0.145399	0.459957	1	6112	tags=59%, list=45%, signal=107%
LIPID DROPLET%GOCC%GO:0005811	42	0.372094	1.23331	0.155959	0.460249	1	5069	tags=52%, list=38%, signal=84%
OTHER INTERLEUKIN SIGNALING%REACTOME%R-HSA-449836.8	16	0.442166	1.2332	0.184893	0.460292	1	1370	tags=25%, list=10%, signal=28%
PROTEIN SERINE/THREONINE KINASE ACTIVATOR ACTIVITY%GOMF%GO:0043539	20	0.416424	1.23274	0.188575	0.46145	1	5762	tags=50%, list=43%, signal=87%
PHAGOSOME MATURATION%GOBP%GO:0090382	26	0.397944	1.23258	0.179235	0.461688	1	5251	tags=54%, list=39%, signal=88%
REGULATION OF MACROPHAGE ACTIVATION%GOBP%GO:0043030	31	0.383412	1.23242	0.180075	0.461921	1	2255	tags=26%, list=17%, signal=31%
POSITIVE REGULATION OF DNA-TEMPLATED TRANSCRIPTION, ELONGATION%GOBP%GO:0032786	25	0.399844	1.23215	0.1875	0.462462	1	4910	tags=60%, list=36%, signal=94%
MITOTIC SPINDLE ASSEMBLY%GOBP%GO:0090307	23	0.411953	1.23157	0.184824	0.464011	1	3522	tags=43%, list=26%, signal=59%
CELLULAR RESPONSE TO HYPOXIA%GOBP%GO:0071456	112	0.332383	1.23152	0.0939226	0.463878	1	4091	tags=44%, list=30%, signal=62%
PROTEIN LOCALIZATION TO CHROMOSOME%GOBP%GO:0034502	48	0.36073	1.23131	0.157055	0.464255	1	5107	tags=50%, list=38%, signal=80%
RNA POLYMERASE III TRANSCRIPTION%REACTOME DATABASE ID RELEASE 68%74158	36	0.373987	1.2309	0.169751	0.465267	1	3115	tags=36%, list=23%, signal=47%
VASCULAR ENDOTHELIAL GROWTH FACTOR RECEPTOR SIGNALING PATHWAY%GOBP%GO:0048010	57	0.350068	1.23066	0.15023	0.465745	1	2976	tags=26%, list=22%, signal=34%
REGULATION OF MITOTIC SPINDLE ORGANIZATION%GOBP%GO:0060236	33	0.381288	1.23045	0.178421	0.466142	1	3443	tags=39%, list=26%, signal=53%
ALCOHOL BINDING%GOMF%GO:0043178	48	0.359559	1.23021	0.161523	0.466626	1	4061	tags=42%, list=30%, signal=59%
REGULATION OF INTERLEUKIN-8 PRODUCTION%GOBP%GO:0032677	38	0.371751	1.22963	0.169694	0.468193	1	2182	tags=29%, list=16%, signal=34%
PATTERN RECOGNITION RECEPTOR SIGNALING PATHWAY%GOBP%GO:0002221	88	0.338457	1.22937	0.0994949	0.468746	1	5452	tags=53%, list=40%, signal=89%
POSITIVE REGULATION OF PROTEIN TARGETING TO MITOCHONDRION%GOBP%GO:1903955	26	0.399843	1.22929	0.183772	0.468707	1	4797	tags=54%, list=36%, signal=83%
ORGANELLE FUSION%GOBP%GO:0048284	66	0.344783	1.22915	0.142349	0.468886	1	3979	tags=38%, list=29%, signal=53%
INTERMEDIATE FILAMENT CYTOSKELETON%GOCC%GO:0045111	50	0.356172	1.22914	0.15873	0.468646	1	3488	tags=36%, list=26%, signal=48%
CLATHRIN-COATED ENDOCYTIC VESICLE%GOCC%GO:0045334	28	0.396371	1.22905	0.184748	0.468659	1	3751	tags=43%, list=28%, signal=59%
NEGATIVE REGULATION OF PROTEIN POLYMERIZATION%GOBP%GO:0032272	30	0.387058	1.22896	0.175966	0.468653	1	2910	tags=37%, list=22%, signal=47%
AUTOPHAGY%GOBP%GO:0006914	156	0.322751	1.22881	0.0590295	0.468843	1	4958	tags=46%, list=37%, signal=71%
POSITIVE REGULATION OF CELLULAR PROTEIN LOCALIZATION%GOBP%GO:1903829	214	0.316724	1.22868	0.0345	0.469003	1	4401	tags=38%, list=33%, signal=56%
RAN GTPASE BINDING%GOMF%GO:0008536	18	0.427643	1.22859	0.192308	0.469013	1	5509	tags=72%, list=41%, signal=122%
METABOLISM OF FOLATE AND PTERINES%REACTOME%R-HSA-196757.5	15	0.446731	1.22825	0.194047	0.469815	1	2790	tags=40%, list=21%, signal=50%
NEGATIVE REGULATION OF PROTEIN SECRETION%GOBP%GO:0050709	55	0.352446	1.22807	0.151639	0.470102	1	1935	tags=25%, list=14%, signal=30%
H4 HISTONE ACETYLTRANSFERASE ACTIVITY%GOMF%GO:0010485	19	0.421363	1.22785	0.212472	0.470496	1	6332	tags=74%, list=47%, signal=139%
CELL SURFACE RECEPTOR SIGNALING PATHWAY INVOLVED IN CELL-CELL SIGNALING%GOBP%GO:1905114	162	0.322555	1.22772	0.0605606	0.470647	1	4557	tags=44%, list=34%, signal=65%
ADP SIGNALLING THROUGH P2Y PURINOCEPTOR 12%REACTOME DATABASE ID RELEASE 68%392170	15	0.443565	1.22701	0.198626	0.472598	1	6146	tags=67%, list=46%, signal=122%
INTEGRIN-LINKED KINASE SIGNALING%PATHWAY INTERACTION DATABASE NCI-NATURE CURATED DATA%INTEGRIN-LINKED KINASE SIGNALING	42	0.367029	1.22696	0.167011	0.47248	1	7535	tags=74%, list=56%, signal=167%
MULTI-MULTICELLULAR ORGANISM PROCESS%GOBP%GO:0044706	24	0.403184	1.22678	0.190708	0.472748	1	2244	tags=25%, list=17%, signal=30%
TCR SIGNALING IN NAIVE CD8+ T CELLS%PATHWAY INTERACTION DATABASE NCI-NATURE CURATED DATA%TCR SIGNALING IN NAIVE CD8+ T CELLS	32	0.380401	1.22678	0.173982	0.472476	1	3781	tags=34%, list=28%, signal=48%
POSITIVE REGULATION OF CELL CYCLE%GOBP%GO:0045787	218	0.316067	1.22667	0.0385	0.472585	1	5042	tags=45%, list=37%, signal=71%
RNA PHOSPHODIESTER BOND HYDROLYSIS%GOBP%GO:0090501	48	0.359774	1.22645	0.15544	0.472979	1	6858	tags=67%, list=51%, signal=135%
REGULATION OF IGF ACTIVITY BY IGFBP%REACTOME DATABASE ID RELEASE 68%381426	76	0.338702	1.22578	0.136986	0.474837	1	4766	tags=49%, list=35%, signal=75%
RESPONSE TO EXOGENOUS DSRNA%GOBP%GO:0043330	16	0.439435	1.22555	0.219248	0.475316	1	5688	tags=63%, list=42%, signal=108%
IL-5 SIGNALING PATHWAY%WIKIPATHWAYS_20190310%WP127%HOMO SAPIENS	37	0.371448	1.22551	0.162162	0.475151	1	4574	tags=46%, list=34%, signal=69%
PID_CD8_TCR_PATHWAY%MSIGDB_C2%PID_CD8_TCR_PATHWAY	32	0.380402	1.22526	0.176963	0.475688	1	3781	tags=34%, list=28%, signal=48%
INTEGRIN-MEDIATED SIGNALING PATHWAY%GOBP%GO:0007229	48	0.358055	1.2252	0.156651	0.47558	1	5664	tags=52%, list=42%, signal=89%
RESPONSE TO ELEVATED PLATELET CYTOSOLIC CA2+%REACTOME DATABASE ID RELEASE 68%76005	94	0.333165	1.22509	0.109768	0.47567	1	4327	tags=39%, list=32%, signal=58%
CRISTAE FORMATION%REACTOME DATABASE ID RELEASE 68%8949613	28	0.389405	1.22506	0.186523	0.475497	1	5710	tags=64%, list=42%, signal=111%
ASPARTATE FAMILY AMINO ACID BIOSYNTHETIC PROCESS%GOBP%GO:0009067	16	0.438247	1.22483	0.201604	0.47594	1	3841	tags=50%, list=28%, signal=70%
ENDOTHELIAL CELL MIGRATION%GOBP%GO:0043542	38	0.374689	1.22469	0.172234	0.47613	1	6359	tags=63%, list=47%, signal=119%
PROTEIN IMPORT%GOBP%GO:0017038	101	0.331643	1.22463	0.102926	0.476047	1	5789	tags=53%, list=43%, signal=93%
REGULATION OF DNA-DEPENDENT DNA REPLICATION%GOBP%GO:0090329	34	0.374007	1.22456	0.181194	0.475988	1	6345	tags=65%, list=47%, signal=122%
MITOTIC CYTOKINESIS%GOBP%GO:0000281	52	0.358616	1.224	0.157868	0.477498	1	3873	tags=44%, list=29%, signal=62%
POSITIVE REGULATION OF DNA BIOSYNTHETIC PROCESS%GOBP%GO:2000573	49	0.360913	1.22399	0.160991	0.477269	1	4501	tags=45%, list=33%, signal=67%
PRODUCTION OF MIRNAS INVOLVED IN GENE SILENCING BY MIRNA%GOBP%GO:0035196	27	0.390838	1.22397	0.184946	0.477049	1	7142	tags=70%, list=53%, signal=149%
ENHANCER SEQUENCE-SPECIFIC DNA BINDING%GOMF%GO:0001158	54	0.35266	1.22387	0.154756	0.47712	1	6636	tags=65%, list=49%, signal=127%
REGULATION OF ATPASE ACTIVITY%GOBP%GO:0043462	41	0.367792	1.22372	0.176931	0.477318	1	5206	tags=46%, list=39%, signal=75%
CELLULAR RESPONSE TO BIOTIC STIMULUS%GOBP%GO:0071216	86	0.336352	1.22342	0.121212	0.478041	1	5191	tags=45%, list=38%, signal=73%
FLUOROPYRIMIDINE ACTIVITY%WIKIPATHWAYS_20190310%WP1601%HOMO SAPIENS	24	0.399467	1.22305	0.198482	0.478931	1	5846	tags=63%, list=43%, signal=110%
CARBOHYDRATE METABOLISM%REACTOME%R-HSA-71387.9	205	0.315525	1.22273	0.0485729	0.479692	1	4870	tags=45%, list=36%, signal=70%
LYMPHOCYTE ACTIVATION%GOBP%GO:0046649	117	0.327914	1.22272	0.0927783	0.47943	1	4379	tags=38%, list=32%, signal=55%
REGULATION OF UBIQUITIN PROTEIN LIGASE ACTIVITY%GOBP%GO:1904666	17	0.430953	1.22248	0.205028	0.47992	1	5142	tags=53%, list=38%, signal=85%
COREGULATION OF ANDROGEN RECEPTOR ACTIVITY%PATHWAY INTERACTION DATABASE NCI-NATURE CURATED DATA%COREGULATION OF ANDROGEN RECEPTOR ACTIVITY	51	0.357592	1.22243	0.146998	0.479805	1	7703	tags=76%, list=57%, signal=177%
REGULATION OF LEUKOCYTE APOPTOTIC PROCESS%GOBP%GO:2000106	32	0.381231	1.22225	0.179081	0.480094	1	5189	tags=53%, list=38%, signal=86%
RAF MAP KINASE CASCADE%REACTOME DATABASE ID RELEASE 68%5673001	170	0.319736	1.22224	0.0675676	0.479861	1	3975	tags=38%, list=29%, signal=54%
NEGATIVE REGULATION OF I-KAPPAB KINASE/NF-KAPPAB SIGNALING%GOBP%GO:0043124	26	0.395815	1.22212	0.194742	0.479955	1	556	tags=19%, list=4%, signal=20%
ANTEROGRADE SYNAPTIC VESICLE TRANSPORT%GOBP%GO:0048490	15	0.443258	1.22202	0.199315	0.480016	1	4939	tags=60%, list=37%, signal=95%
BIOCARTA_MPR_PATHWAY%MSIGDB_C2%BIOCARTA_MPR_PATHWAY	27	0.388852	1.22188	0.192204	0.480177	1	4394	tags=52%, list=33%, signal=77%
PROTEIN ACETYLATION%GOBP%GO:0006473	82	0.337289	1.22158	0.125443	0.480864	1	5985	tags=56%, list=44%, signal=100%
REGULATION OF PROTEOLYSIS%GOBP%GO:0030162	394	0.307887	1.22156	0.0185	0.480668	1	4179	tags=37%, list=31%, signal=52%
PROCESS UTILIZING AUTOPHAGIC MECHANISM%GOBP%GO:0061919	156	0.322751	1.22142	0.0730731	0.480846	1	4958	tags=46%, list=37%, signal=71%
DNA IR-DOUBLE STRAND BREAKS (DSBS) AND CELLULAR RESPONSE VIA ATM%WIKIPATHWAYS_20190310%WP3959%HOMO SAPIENS	44	0.361197	1.2214	0.176042	0.480631	1	5253	tags=50%, list=39%, signal=82%
ENDOSOMAL SORTING COMPLEX REQUIRED FOR TRANSPORT (ESCRT)%REACTOME DATABASE ID RELEASE 68%917729	27	0.392338	1.22134	0.1875	0.480561	1	6795	tags=74%, list=50%, signal=149%
ERK1 ERK2 PATHWAY%REACTOME DATABASE ID RELEASE 68%5684996	173	0.319103	1.21997	0.0625313	0.484694	1	3975	tags=38%, list=29%, signal=53%
ATP SYNTHESIS COUPLED PROTON TRANSPORT%GOBP%GO:0015986	19	0.421275	1.21962	0.204986	0.485518	1	4203	tags=53%, list=31%, signal=76%
PID_IL6_7_PATHWAY%MSIGDB_C2%PID_IL6_7_PATHWAY	40	0.36374	1.21962	0.170706	0.485245	1	4947	tags=45%, list=37%, signal=71%
REPRESSING TRANSCRIPTION FACTOR BINDING%GOMF%GO:0070491	55	0.35024	1.21937	0.162519	0.48578	1	5973	tags=56%, list=44%, signal=101%
REGULATION OF SISTER CHROMATID SEGREGATION%GOBP%GO:0033045	54	0.349948	1.21887	0.164531	0.487157	1	4666	tags=48%, list=35%, signal=73%
BIOCARTA_TPO_PATHWAY%MSIGDB_C2%BIOCARTA_TPO_PATHWAY	22	0.404883	1.21869	0.198574	0.487424	1	4554	tags=45%, list=34%, signal=68%
SYNAPTIC VESICLE CYTOSKELETAL TRANSPORT%GOBP%GO:0099514	15	0.443258	1.21861	0.210676	0.487423	1	4939	tags=60%, list=37%, signal=95%
TLR4 SIGNALING AND TOLERANCE%WIKIPATHWAYS_20190310%WP3851%HOMO SAPIENS	21	0.409775	1.21853	0.211166	0.487395	1	5270	tags=48%, list=39%, signal=78%
SYNAPTIC VESICLE TRANSPORT ALONG MICROTUBULE%GOBP%GO:0099517	15	0.443258	1.2184	0.216109	0.487548	1	4939	tags=60%, list=37%, signal=95%
ZINC ION BINDING%GOMF%GO:0008270	224	0.313439	1.21807	0.037	0.488357	1	4289	tags=38%, list=32%, signal=55%
COLLAGEN-CONTAINING EXTRACELLULAR MATRIX%GOCC%GO:0062023	206	0.316513	1.21803	0.0485	0.48822	1	5036	tags=47%, list=37%, signal=73%
RETROMER COMPLEX%GOCC%GO:0030904	18	0.422158	1.21793	0.210938	0.488263	1	4617	tags=50%, list=34%, signal=76%
CYTOPLASMIC SEQUESTERING OF PROTEIN%GOBP%GO:0051220	17	0.431856	1.21791	0.21032	0.488063	1	6819	tags=71%, list=51%, signal=142%
POSITIVE REGULATION OF DOUBLE-STRAND BREAK REPAIR%GOBP%GO:2000781	25	0.397464	1.21786	0.196994	0.487938	1	177	tags=16%, list=1%, signal=16%
NUCLEOBASE-CONTAINING COMPOUND CATABOLIC PROCESS%GOBP%GO:0034655	293	0.31053	1.21767	0.027	0.488284	1	6745	tags=59%, list=50%, signal=115%
REGULATION OF SPINDLE ORGANIZATION%GOBP%GO:0090224	36	0.369313	1.21715	0.181961	0.489686	1	3443	tags=39%, list=26%, signal=52%
S-ADENOSYLMETHIONINE-DEPENDENT METHYLTRANSFERASE ACTIVITY%GOMF%GO:0008757	122	0.324555	1.21707	0.0961442	0.489664	1	5676	tags=47%, list=42%, signal=80%
NEPHRIN FAMILY INTERACTIONS%REACTOME%R-HSA-373753.3	18	0.42587	1.21706	0.211086	0.489442	1	1766	tags=28%, list=13%, signal=32%
PIGMENT BIOSYNTHETIC PROCESS%GOBP%GO:0046148	28	0.384787	1.21656	0.210638	0.490798	1	1469	tags=25%, list=11%, signal=28%
REGULATION OF LEUKOCYTE MIGRATION%GOBP%GO:0002685	83	0.337138	1.21626	0.123613	0.491494	1	5041	tags=46%, list=37%, signal=73%
MRNA MODIFICATION%GOBP%GO:0016556	18	0.424885	1.21614	0.209444	0.491604	1	6509	tags=72%, list=48%, signal=139%
CELL-SUBSTRATE ADHESION%GOBP%GO:0031589	88	0.333295	1.21587	0.119516	0.492178	1	2019	tags=22%, list=15%, signal=25%
PROTON TRANSMEMBRANE TRANSPORT%GOBP%GO:1902600	43	0.359437	1.21575	0.180362	0.492289	1	4203	tags=47%, list=31%, signal=67%
DSRNA PROCESSING%GOBP%GO:0031050	30	0.383874	1.21544	0.201806	0.492993	1	5689	tags=57%, list=42%, signal=98%
PID_GMCSF_PATHWAY%MSIGDB_C2%PID_GMCSF_PATHWAY	34	0.373757	1.21534	0.179501	0.493046	1	4574	tags=41%, list=34%, signal=62%
CELLULAR RESPONSE TO DECREASED OXYGEN LEVELS%GOBP%GO:0036294	115	0.324599	1.21506	0.108216	0.493691	1	4091	tags=43%, list=30%, signal=62%
NEUTROPHIL CHEMOTAXIS%GOBP%GO:0030593	23	0.404873	1.21505	0.201408	0.493464	1	4675	tags=52%, list=35%, signal=80%
CELLULAR RESPONSE TO RETINOIC ACID%GOBP%GO:0071300	28	0.390527	1.21449	0.198933	0.495049	1	3707	tags=43%, list=27%, signal=59%
REGULATION OF LYMPHOCYTE ACTIVATION%GOBP%GO:0051249	174	0.318022	1.21448	0.0650325	0.494809	1	4755	tags=41%, list=35%, signal=63%
METALLOEXOPEPTIDASE ACTIVITY%GOMF%GO:0008235	35	0.372294	1.21424	0.193038	0.495282	1	2612	tags=34%, list=19%, signal=42%
EARLY ENDOSOME%GOCC%GO:0005769	183	0.317194	1.21413	0.0585586	0.495367	1	4351	tags=39%, list=32%, signal=57%
PROTEIN COMPLEX OLIGOMERIZATION%GOBP%GO:0051259	257	0.310757	1.21411	0.037	0.495166	1	4722	tags=43%, list=35%, signal=65%
NUCLEAR MATRIX%GOCC%GO:0016363	52	0.353587	1.21384	0.177892	0.495772	1	6422	tags=63%, list=48%, signal=121%
EXONUCLEOLYTIC NUCLEAR-TRANSCRIBED MRNA CATABOLIC PROCESS INVOLVED IN DEADENYLATION-DEPENDENT DECAY%GOBP%GO:0043928	28	0.389678	1.21359	0.197333	0.496306	1	7301	tags=79%, list=54%, signal=171%
MANNOSYLTRANSFERASE ACTIVITY%GOMF%GO:0000030	22	0.408211	1.21311	0.207158	0.4976	1	4433	tags=45%, list=33%, signal=68%
DNA POLYMERASE ACTIVITY%GOMF%GO:0034061	20	0.414691	1.21304	0.212038	0.497571	1	5741	tags=60%, list=43%, signal=104%
EXTERNAL SIDE OF PLASMA MEMBRANE%GOCC%GO:0009897	95	0.329537	1.21286	0.131288	0.497894	1	4684	tags=45%, list=35%, signal=69%
EPHRIN RECEPTOR SIGNALING PATHWAY%GOBP%GO:0048013	66	0.343543	1.21286	0.149284	0.497624	1	3434	tags=32%, list=25%, signal=42%
PRODUCTION OF SMALL RNA INVOLVED IN GENE SILENCING BY RNA%GOBP%GO:0070918	30	0.383874	1.21269	0.196704	0.497892	1	5689	tags=57%, list=42%, signal=98%
RNA POLYMERASE III ABORTIVE AND RETRACTIVE INITIATION%REACTOME%R-HSA-749476.2	36	0.373987	1.21241	0.191702	0.498557	1	3115	tags=36%, list=23%, signal=47%
POSITIVE REGULATION OF JAK-STAT CASCADE%GOBP%GO:0046427	33	0.3751	1.21228	0.202532	0.498694	1	5145	tags=52%, list=38%, signal=83%
REGULATION OF KERATINOCYTE DIFFERENTIATION%GOBP%GO:0045616	17	0.428953	1.21224	0.2129	0.49856	1	4920	tags=53%, list=36%, signal=83%
DNA DAMAGE RESPONSE, DETECTION OF DNA DAMAGE%GOBP%GO:0042769	34	0.372333	1.21188	0.193888	0.499519	1	6440	tags=65%, list=48%, signal=123%
DNA DEALKYLATION%GOBP%GO:0035510	17	0.428126	1.21166	0.233239	0.499959	1	5551	tags=65%, list=41%, signal=110%
NUCLEOID%GOCC%GO:0009295	33	0.380011	1.21165	0.192267	0.499716	1	3680	tags=42%, list=27%, signal=58%
HIV-1 NEF: NEGATIVE EFFECTOR OF FAS AND TNF-ALPHA%PATHWAY INTERACTION DATABASE NCI-NATURE CURATED DATA%HIV-1 NEF: NEGATIVE EFFECTOR OF FAS AND TNF-ALPHA	29	0.385765	1.21165	0.199679	0.499449	1	3568	tags=38%, list=26%, signal=51%
IL6-MEDIATED SIGNALING EVENTS%PATHWAY INTERACTION DATABASE NCI-NATURE CURATED DATA%IL6-MEDIATED SIGNALING EVENTS	40	0.36374	1.21156	0.182723	0.499446	1	4947	tags=45%, list=37%, signal=71%
NEGATIVE REGULATION OF DNA BINDING%GOBP%GO:0043392	34	0.373561	1.21155	0.202746	0.499217	1	3190	tags=32%, list=24%, signal=42%
REGULATION OF NUCLEOTIDE METABOLIC PROCESS%GOBP%GO:0006140	84	0.331698	1.21146	0.13199	0.499238	1	5339	tags=48%, list=40%, signal=78%
POSITIVE REGULATION OF STAT CASCADE%GOBP%GO:1904894	35	0.372503	1.2111	0.170963	0.500141	1	5145	tags=51%, list=38%, signal=83%
AXON GUIDANCE%REACTOME DATABASE ID RELEASE 68%422475	444	0.303586	1.21109	0.017	0.499905	1	5253	tags=48%, list=39%, signal=75%
PLATELET ACTIVATION%GOBP%GO:0030168	85	0.331774	1.21099	0.12752	0.499968	1	4079	tags=36%, list=30%, signal=52%
ENERGY COUPLED PROTON TRANSPORT, DOWN ELECTROCHEMICAL GRADIENT%GOBP%GO:0015985	19	0.421275	1.21091	0.212754	0.499954	1	4203	tags=53%, list=31%, signal=76%
PID_AR_PATHWAY%MSIGDB_C2%PID_AR_PATHWAY	52	0.349309	1.21072	0.178627	0.500301	1	7703	tags=75%, list=57%, signal=174%
FC-GAMMA RECEPTOR SIGNALING PATHWAY INVOLVED IN PHAGOCYTOSIS%GOBP%GO:0038096	61	0.34116	1.21052	0.168528	0.500659	1	2950	tags=28%, list=22%, signal=36%
REGULATION OF ACTIN NUCLEATION%GOBP%GO:0051125	19	0.413779	1.20959	0.205866	0.50335	1	3944	tags=37%, list=29%, signal=52%
REGULATION OF TYROSINE PHOSPHORYLATION OF STAT PROTEIN%GOBP%GO:0042509	32	0.376608	1.20958	0.204545	0.503131	1	5117	tags=53%, list=38%, signal=85%
MAP2K AND MAPK ACTIVATION%REACTOME%R-HSA-5674135.1	33	0.378529	1.20939	0.199683	0.503472	1	4180	tags=45%, list=31%, signal=66%
CELLULAR KETONE METABOLIC PROCESS%GOBP%GO:0042180	31	0.380833	1.2086	0.191658	0.505737	1	3359	tags=35%, list=25%, signal=47%
RRNA CATABOLIC PROCESS%GOBP%GO:0016075	15	0.438644	1.20835	0.225659	0.506317	1	1239	tags=27%, list=9%, signal=29%
PHOSPHOLIPASE C ACTIVITY%GOMF%GO:0004629	18	0.416795	1.20797	0.218141	0.507257	1	2627	tags=33%, list=19%, signal=41%
BIOCARTA_DEATH_PATHWAY%MSIGDB_C2%BIOCARTA_DEATH_PATHWAY	31	0.382006	1.20797	0.197972	0.507011	1	5156	tags=52%, list=38%, signal=83%
TARGET OF RAPAMYCIN (TOR) SIGNALING%WIKIPATHWAYS_20190310%WP1471%HOMO SAPIENS	33	0.374451	1.20784	0.199153	0.50718	1	1875	tags=21%, list=14%, signal=25%
NEGATIVE REGULATION OF CELL CYCLE%GOBP%GO:0045786	402	0.304778	1.20766	0.0235	0.507485	1	6096	tags=52%, list=45%, signal=92%
PREFOLDIN MEDIATED TRANSFER OF SUBSTRATE TO CCT TRIC%REACTOME%R-HSA-389957.2	23	0.397968	1.20761	0.212154	0.507382	1	3377	tags=48%, list=25%, signal=64%
CHROMATIN SILENCING AT RDNA%GOBP%GO:0000183	19	0.418301	1.20756	0.210112	0.507276	1	4953	tags=58%, list=37%, signal=91%
CELLULAR RESPONSE TO MOLECULE OF BACTERIAL ORIGIN%GOBP%GO:0071219	75	0.333603	1.20696	0.150934	0.509002	1	5366	tags=45%, list=40%, signal=75%
NUCLEOTIDE-SUGAR METABOLIC PROCESS%GOBP%GO:0009225	26	0.393825	1.20693	0.22337	0.508842	1	7170	tags=81%, list=53%, signal=172%
REGULATION OF CYTOKINE PRODUCTION%GOBP%GO:0001817	331	0.305659	1.20676	0.026	0.509118	1	5206	tags=45%, list=39%, signal=71%
CELLULAR PIGMENTATION%GOBP%GO:0033059	34	0.375041	1.20634	0.201261	0.510218	1	5883	tags=62%, list=44%, signal=109%
PID_HDAC_CLASSI_PATHWAY%MSIGDB_C2%PID_HDAC_CLASSI_PATHWAY	57	0.345655	1.20629	0.165901	0.510106	1	7059	tags=65%, list=52%, signal=136%
REGULATION OF MITOTIC CELL CYCLE%GOBP%GO:0007346	447	0.301529	1.20612	0.0175	0.51038	1	6345	tags=55%, list=47%, signal=100%
ESCRT COMPLEX%GOCC%GO:0036452	23	0.39924	1.206	0.209175	0.510491	1	3742	tags=43%, list=28%, signal=60%
RIBONUCLEOPROTEIN GRANULE%GOCC%GO:0035770	154	0.315347	1.20597	0.0967419	0.510331	1	5933	tags=51%, list=44%, signal=90%
REGULATION OF METAPHASE/ANAPHASE TRANSITION OF CELL CYCLE%GOBP%GO:1902099	34	0.372655	1.20596	0.209584	0.510087	1	5627	tags=59%, list=42%, signal=101%
EPIDERMIS DEVELOPMENT%GOBP%GO:0008544	54	0.346377	1.20583	0.175026	0.510228	1	2411	tags=28%, list=18%, signal=34%
REGULATION OF UBIQUITIN-PROTEIN TRANSFERASE ACTIVITY%GOBP%GO:0051438	41	0.362223	1.20543	0.176747	0.511251	1	5498	tags=49%, list=41%, signal=82%
CELL ADHESION MOLECULE BINDING%GOMF%GO:0050839	372	0.305762	1.20533	0.027	0.51132	1	4387	tags=40%, list=33%, signal=58%
THYROID HORMONE RECEPTOR BINDING%GOMF%GO:0046966	24	0.396269	1.20514	0.211957	0.511648	1	6082	tags=63%, list=45%, signal=114%
GROWTH HORMONE RECEPTOR SIGNALING%REACTOME DATABASE ID RELEASE 68%982772	15	0.443275	1.20501	0.22699	0.511814	1	6127	tags=60%, list=45%, signal=110%
REGULATION OF CHROMOSOME ORGANIZATION%GOBP%GO:0033044	236	0.310484	1.20487	0.0505	0.51203	1	5760	tags=53%, list=43%, signal=90%
REGULATION OF MITOTIC NUCLEAR DIVISION%GOBP%GO:0007088	117	0.319574	1.20466	0.111334	0.51246	1	4749	tags=44%, list=35%, signal=67%
PID_AMB2_NEUTROPHILS_PATHWAY%MSIGDB_C2%PID_AMB2_NEUTROPHILS_PATHWAY	29	0.376835	1.20463	0.212948	0.512274	1	4895	tags=45%, list=36%, signal=70%
PLATELET ALPHA GRANULE%GOCC%GO:0031091	65	0.340228	1.20462	0.175038	0.51203	1	5206	tags=48%, list=39%, signal=77%
REGULATION OF MITOTIC METAPHASE/ANAPHASE TRANSITION%GOBP%GO:0030071	34	0.372655	1.20461	0.199045	0.511778	1	5627	tags=59%, list=42%, signal=101%
PLATELET DEGRANULATION%REACTOME DATABASE ID RELEASE 68%114608	90	0.329161	1.20422	0.140845	0.512811	1	4327	tags=40%, list=32%, signal=58%
STRUCTURAL CONSTITUENT OF NUCLEAR PORE%GOMF%GO:0017056	20	0.409578	1.20389	0.216336	0.513605	1	6966	tags=80%, list=52%, signal=165%
NEGATIVE REGULATION OF CELLULAR CATABOLIC PROCESS%GOBP%GO:0031330	158	0.315898	1.20385	0.0870435	0.513452	1	5610	tags=47%, list=42%, signal=80%
REGULATION OF INTERLEUKIN-1 SECRETION%GOBP%GO:0050704	23	0.396297	1.20373	0.222584	0.513587	1	4179	tags=43%, list=31%, signal=63%
TNF ALPHA SIGNALING PATHWAY%WIKIPATHWAYS_20190310%WP231%HOMO SAPIENS	82	0.331246	1.20355	0.158266	0.513895	1	6390	tags=57%, list=47%, signal=108%
TRANSCRIPTIONAL REGULATION BY TP53%REACTOME DATABASE ID RELEASE 68%3700989	299	0.306928	1.20352	0.0355	0.51372	1	6339	tags=55%, list=47%, signal=101%
WW DOMAIN BINDING%GOMF%GO:0050699	21	0.40479	1.20347	0.21136	0.513642	1	4340	tags=48%, list=32%, signal=70%
RESPONSE TO OXYGEN LEVELS%GOBP%GO:0070482	165	0.315484	1.20344	0.081203	0.513458	1	4444	tags=44%, list=33%, signal=64%
PID_ILK_PATHWAY%MSIGDB_C2%PID_ILK_PATHWAY	43	0.357986	1.20339	0.204167	0.513314	1	7535	tags=72%, list=56%, signal=163%
METHYLTRANSFERASE ACTIVITY%GOMF%GO:0008168	142	0.319465	1.20312	0.0941412	0.513921	1	5676	tags=47%, list=42%, signal=81%
FC EPSILON RECEPTOR (FCERI) SIGNALING%REACTOME DATABASE ID RELEASE 68%2454202	112	0.323899	1.20286	0.128385	0.514503	1	6434	tags=60%, list=48%, signal=113%
CHAPERONIN-MEDIATED PROTEIN FOLDING%REACTOME%R-HSA-390466.3	69	0.338859	1.20278	0.159413	0.514497	1	4797	tags=48%, list=36%, signal=74%
GMCSF-MEDIATED SIGNALING EVENTS%PATHWAY INTERACTION DATABASE NCI-NATURE CURATED DATA%GMCSF-MEDIATED SIGNALING EVENTS	33	0.373902	1.20243	0.199791	0.515405	1	4574	tags=42%, list=34%, signal=64%
INTERLEUKIN-11 SIGNALING PATHWAY%WIKIPATHWAYS_20190310%WP2332%HOMO SAPIENS	39	0.363781	1.20219	0.18652	0.515945	1	5047	tags=44%, list=37%, signal=69%
REGULATION OF DNA METABOLIC PROCESS%GOBP%GO:0051052	263	0.307746	1.20198	0.0495	0.516326	1	5845	tags=50%, list=43%, signal=86%
VACUOLAR ACIDIFICATION%GOBP%GO:0007035	17	0.424274	1.20142	0.223721	0.517949	1	5432	tags=53%, list=40%, signal=88%
TRANSLESION SYNTHESIS BY POLI%REACTOME%R-HSA-5656121.1	16	0.428067	1.20138	0.22906	0.517819	1	4091	tags=44%, list=30%, signal=63%
INTRACELLULAR RECEPTOR SIGNALING PATHWAY%GOBP%GO:0030522	89	0.329278	1.20079	0.139183	0.519503	1	3597	tags=36%, list=27%, signal=49%
INTRACELLULAR STEROID HORMONE RECEPTOR SIGNALING PATHWAY%GOBP%GO:0030518	44	0.356306	1.20068	0.193633	0.51959	1	3597	tags=36%, list=27%, signal=49%
ST_ERK1_ERK2_MAPK_PATHWAY%MSIGDB_C2%ST_ERK1_ERK2_MAPK_PATHWAY	30	0.380241	1.20016	0.213867	0.521058	1	6390	tags=67%, list=47%, signal=126%
HETEROTYPIC CELL-CELL ADHESION%GOBP%GO:0034113	16	0.428332	1.20012	0.233971	0.520901	1	1644	tags=31%, list=12%, signal=36%
DEADENYLATION-DEPENDENT MRNA DECAY%REACTOME%R-HSA-429914.2	50	0.345782	1.19983	0.200206	0.521606	1	7301	tags=68%, list=54%, signal=148%
EPH-EPHRIN MEDIATED REPULSION OF CELLS%REACTOME%R-HSA-3928665.3	34	0.368477	1.19976	0.221058	0.52157	1	3434	tags=35%, list=25%, signal=47%
POSITIVE REGULATION OF HEMOPOIESIS%GOBP%GO:1903708	81	0.332864	1.19958	0.153885	0.521877	1	3379	tags=36%, list=25%, signal=47%
SIGNAL SEQUENCE BINDING%GOMF%GO:0005048	31	0.377221	1.19954	0.201489	0.521716	1	3699	tags=39%, list=27%, signal=53%
GDP BINDING%GOMF%GO:0019003	43	0.357944	1.19954	0.198339	0.521449	1	7599	tags=74%, list=56%, signal=170%
NOTCH%NETPATH%NOTCH	66	0.338921	1.19916	0.162944	0.522457	1	3434	tags=35%, list=25%, signal=47%
NEGATIVE REGULATION OF DNA REPLICATION%GOBP%GO:0008156	27	0.382325	1.19876	0.2224	0.523541	1	3028	tags=37%, list=22%, signal=48%
PID_PLK1_PATHWAY%MSIGDB_C2%PID_PLK1_PATHWAY	33	0.372189	1.19858	0.199474	0.523848	1	4006	tags=39%, list=30%, signal=56%
DNA METHYLATION OR DEMETHYLATION%GOBP%GO:0044728	28	0.383685	1.19856	0.226013	0.523641	1	4933	tags=46%, list=37%, signal=73%
P-BODY%GOCC%GO:0000932	51	0.348571	1.19832	0.19774	0.524183	1	7301	tags=73%, list=54%, signal=157%
POSITIVE REGULATION OF TOLL-LIKE RECEPTOR SIGNALING PATHWAY%GOBP%GO:0034123	17	0.429517	1.19787	0.227606	0.525376	1	1946	tags=29%, list=14%, signal=34%
ORGANELLE FISSION%GOBP%GO:0048285	155	0.313072	1.19779	0.102051	0.525359	1	5678	tags=50%, list=42%, signal=86%
PID_HIV_NEF_PATHWAY%MSIGDB_C2%PID_HIV_NEF_PATHWAY	31	0.373797	1.19713	0.2176	0.527275	1	3568	tags=35%, list=26%, signal=48%
CYSTEINE-TYPE ENDOPEPTIDASE REGULATOR ACTIVITY INVOLVED IN APOPTOTIC PROCESS%GOMF%GO:0043028	26	0.384737	1.19703	0.227976	0.527322	1	4179	tags=42%, list=31%, signal=61%
REGULATION OF TNFR1 SIGNALING%REACTOME%R-HSA-5357905.2	28	0.383825	1.19615	0.2189	0.530038	1	5177	tags=54%, list=38%, signal=87%
NEGATIVE REGULATION OF RESPONSE TO DNA DAMAGE STIMULUS%GOBP%GO:2001021	57	0.34274	1.19594	0.185714	0.530469	1	5991	tags=61%, list=44%, signal=110%
NEGATIVE REGULATION OF DEFENSE RESPONSE TO VIRUS%GOBP%GO:0050687	15	0.440048	1.19588	0.236374	0.530392	1	4656	tags=60%, list=34%, signal=91%
SAGA-TYPE COMPLEX%GOCC%GO:0070461	21	0.399137	1.19585	0.232983	0.530193	1	6332	tags=67%, list=47%, signal=125%
DOUBLE-STRAND BREAK REPAIR%GOBP%GO:0006302	135	0.318305	1.19581	0.115173	0.53003	1	7932	tags=76%, list=59%, signal=181%
G BETA:GAMMA SIGNALLING THROUGH PLC BETA%REACTOME%R-HSA-418217.3	15	0.431357	1.19581	0.240068	0.529765	1	6146	tags=67%, list=46%, signal=122%
BIOCARTA_IL2_PATHWAY%MSIGDB_C2%BIOCARTA_IL2_PATHWAY	17	0.421042	1.1958	0.243547	0.529502	1	4574	tags=53%, list=34%, signal=80%
REGULATION OF CELLULAR SENESCENCE%GOBP%GO:2000772	23	0.39867	1.1957	0.232444	0.529579	1	4359	tags=48%, list=32%, signal=71%
GROWTH FACTOR RECEPTOR BINDING%GOMF%GO:0070851	54	0.34798	1.19544	0.184386	0.530144	1	4756	tags=44%, list=35%, signal=68%
DNA REPLICATION%PANTHER PATHWAY%P00017	16	0.430201	1.19519	0.225281	0.530695	1	5933	tags=69%, list=44%, signal=123%
PID_LYMPH_ANGIOGENESIS_PATHWAY%MSIGDB_C2%PID_LYMPH_ANGIOGENESIS_PATHWAY	22	0.396115	1.19502	0.237335	0.530981	1	4117	tags=45%, list=31%, signal=65%
MACROAUTOPHAGY%REACTOME DATABASE ID RELEASE 68%1632852	80	0.329373	1.19498	0.159612	0.530847	1	4948	tags=46%, list=37%, signal=73%
GLYCOPROTEIN CATABOLIC PROCESS%GOBP%GO:0006516	15	0.433486	1.19445	0.230159	0.532338	1	5334	tags=53%, list=40%, signal=88%
RESPONSE TO HYPOXIA%GOBP%GO:0001666	153	0.3125	1.19429	0.107107	0.532601	1	4444	tags=43%, list=33%, signal=64%
PROGRAMMED NECROTIC CELL DEATH%GOBP%GO:0097300	17	0.423979	1.19428	0.239191	0.532363	1	3713	tags=35%, list=28%, signal=49%
GLYCOSAMINOGLYCAN CATABOLIC PROCESS%GOBP%GO:0006027	39	0.358105	1.19375	0.204403	0.53389	1	2053	tags=28%, list=15%, signal=33%
IMMUNE RESPONSE-REGULATING CELL SURFACE RECEPTOR SIGNALING PATHWAY INVOLVED IN PHAGOCYTOSIS%GOBP%GO:0002433	61	0.34116	1.19369	0.183206	0.533816	1	2950	tags=28%, list=22%, signal=36%
REGULATION OF RAS PROTEIN SIGNAL TRANSDUCTION%GOBP%GO:0046578	87	0.326295	1.19358	0.157868	0.533924	1	4961	tags=44%, list=37%, signal=69%
ST_PHOSPHOINOSITIDE_3_KINASE_PATHWAY%MSIGDB_C2%ST_PHOSPHOINOSITIDE_3_KINASE_PATHWAY	33	0.368782	1.19322	0.214551	0.534852	1	4557	tags=45%, list=34%, signal=68%
DEFENSE RESPONSE TO GRAM-NEGATIVE BACTERIUM%GOBP%GO:0050829	18	0.417558	1.19321	0.235786	0.534607	1	6087	tags=61%, list=45%, signal=111%
CELL CHEMOTAXIS%GOBP%GO:0060326	76	0.334743	1.19243	0.163027	0.536981	1	4684	tags=43%, list=35%, signal=66%
REGULATION OF MAST CELL DEGRANULATION%GOBP%GO:0043304	18	0.414577	1.19204	0.245082	0.538019	1	6774	tags=78%, list=50%, signal=156%
DEVELOPMENTAL GROWTH INVOLVED IN MORPHOGENESIS%GOBP%GO:0060560	42	0.356414	1.19199	0.209953	0.537883	1	1328	tags=24%, list=10%, signal=26%
MITOCHONDRIAL MEMBRANE%GOCC%GO:0031966	439	0.300321	1.19194	0.024	0.537772	1	5576	tags=47%, list=41%, signal=77%
REGULATION OF PURINE NUCLEOTIDE METABOLIC PROCESS%GOBP%GO:1900542	82	0.330323	1.19186	0.156912	0.537756	1	5339	tags=48%, list=40%, signal=78%
SA_TRKA_RECEPTOR%MSIGDB_C2%SA_TRKA_RECEPTOR	15	0.430278	1.19169	0.237663	0.538039	1	4180	tags=53%, list=31%, signal=77%
AURORA B SIGNALING%PATHWAY INTERACTION DATABASE NCI-NATURE CURATED DATA%AURORA B SIGNALING	23	0.393993	1.19155	0.235294	0.538223	1	3349	tags=35%, list=25%, signal=46%
ENDOSOMAL TRANSPORT%GOBP%GO:0016197	165	0.311473	1.19152	0.0976465	0.538042	1	6621	tags=59%, list=49%, signal=115%
COPI-INDEPENDENT GOLGI-TO-ER RETROGRADE TRAFFIC%REACTOME%R-HSA-6811436.1	33	0.368114	1.19105	0.215311	0.539369	1	4608	tags=48%, list=34%, signal=73%
CONSTITUTIVE SIGNALING BY NOTCH1 PEST DOMAIN MUTANTS%REACTOME%R-HSA-2644606.1	48	0.346222	1.19072	0.204918	0.540158	1	4814	tags=46%, list=36%, signal=71%
MEDIATOR COMPLEX%GOCC%GO:0016592	33	0.367213	1.19036	0.221459	0.5411	1	8078	tags=85%, list=60%, signal=211%
5'-3' EXONUCLEASE ACTIVITY%GOMF%GO:0008409	15	0.432397	1.19002	0.224617	0.541986	1	7035	tags=80%, list=52%, signal=167%
CELLULAR NITROGEN COMPOUND CATABOLIC PROCESS%GOBP%GO:0044270	317	0.302297	1.18983	0.0455	0.542375	1	5623	tags=48%, list=42%, signal=80%
REGULATION OF INFLAMMATORY RESPONSE%GOBP%GO:0050727	158	0.311273	1.18982	0.104552	0.542136	1	5206	tags=46%, list=39%, signal=73%
REGULATION OF MAST CELL ACTIVATION INVOLVED IN IMMUNE RESPONSE%GOBP%GO:0033006	18	0.414577	1.18935	0.238983	0.543433	1	6774	tags=78%, list=50%, signal=156%
CELLULAR ALDEHYDE METABOLIC PROCESS%GOBP%GO:0006081	31	0.370218	1.18925	0.230277	0.543471	1	6245	tags=61%, list=46%, signal=114%
TBP-CLASS PROTEIN BINDING%GOMF%GO:0017025	17	0.420525	1.18925	0.239624	0.543199	1	6253	tags=71%, list=46%, signal=131%
AGGRESOME%GOCC%GO:0016235	31	0.369426	1.18924	0.230973	0.542938	1	4118	tags=45%, list=31%, signal=65%
NON-RECOMBINATIONAL REPAIR%GOBP%GO:0000726	65	0.336652	1.18922	0.178535	0.542723	1	7925	tags=77%, list=59%, signal=185%
LIPOPROTEIN METABOLIC PROCESS%GOBP%GO:0042157	73	0.329809	1.189	0.169869	0.543206	1	1620	tags=25%, list=12%, signal=28%
REGULATION OF OXIDATIVE STRESS-INDUCED CELL DEATH%GOBP%GO:1903201	39	0.358379	1.18847	0.21436	0.544723	1	2000	tags=23%, list=15%, signal=27%
HUNTINGTON DISEASE%PANTHER PATHWAY%P00029	86	0.324562	1.18846	0.158186	0.544504	1	2001	tags=23%, list=15%, signal=27%
NUCLEAR DIVISION%GOBP%GO:0000280	138	0.312498	1.18817	0.116675	0.545199	1	5848	tags=52%, list=43%, signal=91%
N-METHYLTRANSFERASE ACTIVITY%GOMF%GO:0008170	72	0.332584	1.18813	0.170819	0.545058	1	4055	tags=35%, list=30%, signal=49%
SNARE BINDING%GOMF%GO:0000149	72	0.331923	1.18753	0.183653	0.546802	1	4109	tags=36%, list=30%, signal=52%
SIGNALING BY NOTCH1 HD+PEST DOMAIN MUTANTS IN CANCER%REACTOME DATABASE ID RELEASE 68%2894858	48	0.346222	1.18717	0.213477	0.547766	1	4814	tags=46%, list=36%, signal=71%
NEGATIVE REGULATION OF PEPTIDE SECRETION%GOBP%GO:0002792	56	0.342211	1.18665	0.188621	0.549246	1	2255	tags=27%, list=17%, signal=32%
VEGFR3 SIGNALING IN LYMPHATIC ENDOTHELIUM%PATHWAY INTERACTION DATABASE NCI-NATURE CURATED DATA%VEGFR3 SIGNALING IN LYMPHATIC ENDOTHELIUM	22	0.396115	1.18657	0.238953	0.549229	1	4117	tags=45%, list=31%, signal=65%
GLUCOCORTICOID RECEPTOR REGULATORY NETWORK%PATHWAY INTERACTION DATABASE NCI-NATURE CURATED DATA%GLUCOCORTICOID RECEPTOR REGULATORY NETWORK	55	0.337352	1.18657	0.193846	0.54896	1	2022	tags=22%, list=15%, signal=26%
NEGATIVE REGULATION OF MRNA METABOLIC PROCESS%GOBP%GO:1903312	49	0.346416	1.18645	0.203285	0.549088	1	7118	tags=63%, list=53%, signal=133%
PID_ATM_PATHWAY%MSIGDB_C2%PID_ATM_PATHWAY	28	0.380875	1.18625	0.238474	0.549513	1	6870	tags=68%, list=51%, signal=138%
ATPASE REGULATOR ACTIVITY%GOMF%GO:0060590	30	0.372951	1.18618	0.235574	0.549465	1	6270	tags=57%, list=46%, signal=106%
REGULATION OF RESPONSE TO EXTERNAL STIMULUS%GOBP%GO:0032101	374	0.299292	1.18614	0.0385	0.549308	1	5063	tags=42%, list=38%, signal=65%
NEGATIVE REGULATION OF AXONOGENESIS%GOBP%GO:0050771	36	0.358165	1.18613	0.218882	0.549064	1	2779	tags=31%, list=21%, signal=38%
NEGATIVE REGULATION OF MRNA PROCESSING%GOBP%GO:0050686	20	0.404202	1.18599	0.245614	0.54927	1	6926	tags=75%, list=51%, signal=154%
FC RECEPTOR MEDIATED STIMULATORY SIGNALING PATHWAY%GOBP%GO:0002431	63	0.335309	1.18587	0.18613	0.54938	1	3145	tags=29%, list=23%, signal=37%
FEMALE SEX DIFFERENTIATION%GOBP%GO:0046660	19	0.408206	1.18576	0.261812	0.549492	1	4122	tags=47%, list=31%, signal=68%
REGULATION OF COFACTOR METABOLIC PROCESS%GOBP%GO:0051193	70	0.332016	1.18565	0.169293	0.549592	1	4905	tags=44%, list=36%, signal=69%
POSITIVE REGULATION OF CELL CYCLE PHASE TRANSITION%GOBP%GO:1901989	47	0.348455	1.18563	0.215401	0.549372	1	5042	tags=53%, list=37%, signal=85%
ATM PATHWAY%PATHWAY INTERACTION DATABASE NCI-NATURE CURATED DATA%ATM PATHWAY	28	0.380875	1.1855	0.219149	0.549542	1	6870	tags=68%, list=51%, signal=138%
HISTONE H2A MONOUBIQUITINATION%GOBP%GO:0035518	15	0.432273	1.18542	0.248575	0.549522	1	6194	tags=60%, list=46%, signal=111%
MITOCHONDRIAL RNA METABOLIC PROCESS%GOBP%GO:0000959	30	0.373268	1.18534	0.232877	0.549508	1	4565	tags=60%, list=34%, signal=90%
ANTIGEN ACTIVATES B CELL RECEPTOR (BCR) LEADING TO GENERATION OF SECOND MESSENGERS%REACTOME%R-HSA-983695.3	19	0.408915	1.18533	0.24249	0.549257	1	4574	tags=53%, list=34%, signal=79%
REGULATION OF PURINE NUCLEOTIDE BIOSYNTHETIC PROCESS%GOBP%GO:1900371	72	0.329687	1.18532	0.181222	0.549013	1	5339	tags=47%, list=40%, signal=78%
REGULATION OF ACTIN CYTOSKELETON REORGANIZATION%GOBP%GO:2000249	25	0.384219	1.18522	0.232409	0.549072	1	5299	tags=60%, list=39%, signal=99%
AURORA A SIGNALING%PATHWAY INTERACTION DATABASE NCI-NATURE CURATED DATA%AURORA A SIGNALING	25	0.383343	1.18515	0.243432	0.549011	1	2021	tags=24%, list=15%, signal=28%
POSITIVE REGULATION OF TYROSINE PHOSPHORYLATION OF STAT PROTEIN%GOBP%GO:0042531	25	0.38424	1.1851	0.237608	0.548918	1	5117	tags=52%, list=38%, signal=84%
REGULATION OF RESPONSE TO WOUNDING%GOBP%GO:1903034	75	0.326644	1.1849	0.163296	0.549311	1	4120	tags=36%, list=31%, signal=52%
SIGNALING BY NOTCH1 IN CANCER%REACTOME DATABASE ID RELEASE 68%2644603	48	0.346222	1.18477	0.197825	0.549497	1	4814	tags=46%, list=36%, signal=71%
SERINE FAMILY AMINO ACID BIOSYNTHETIC PROCESS%GOBP%GO:0009070	15	0.424559	1.1844	0.253318	0.55052	1	1761	tags=33%, list=13%, signal=38%
RNA POLYMERASE CORE ENZYME BINDING%GOMF%GO:0043175	40	0.358393	1.1843	0.213836	0.550602	1	6276	tags=60%, list=46%, signal=112%
DOUBLE-STRAND BREAK REPAIR VIA NONHOMOLOGOUS END JOINING%GOBP%GO:0006303	59	0.337564	1.18423	0.198567	0.550552	1	7925	tags=76%, list=59%, signal=184%
REGULATION OF LEUKOCYTE PROLIFERATION%GOBP%GO:0070663	84	0.328382	1.18419	0.165323	0.550443	1	4749	tags=44%, list=35%, signal=68%
FC-GAMMA RECEPTOR SIGNALING PATHWAY%GOBP%GO:0038094	62	0.33693	1.18412	0.191424	0.550399	1	3145	tags=29%, list=23%, signal=38%
POSITIVE REGULATION OF PROTEIN MODIFICATION BY SMALL PROTEIN CONJUGATION OR REMOVAL%GOBP%GO:1903322	102	0.318734	1.18407	0.149674	0.55027	1	3709	tags=35%, list=27%, signal=48%
INTRAMOLECULAR TRANSFERASE ACTIVITY%GOMF%GO:0016866	17	0.413558	1.18394	0.232754	0.550447	1	5024	tags=47%, list=37%, signal=75%
RNA METHYLTRANSFERASE ACTIVITY%GOMF%GO:0008173	55	0.340953	1.18387	0.202794	0.550385	1	6544	tags=64%, list=48%, signal=123%
BIOCARTA_RAS_PATHWAY%MSIGDB_C2%BIOCARTA_RAS_PATHWAY	23	0.392583	1.18372	0.256044	0.550638	1	6342	tags=74%, list=47%, signal=139%
BCR%NETPATH%BCR	123	0.315798	1.18363	0.136705	0.550661	1	5047	tags=42%, list=37%, signal=67%
CHOLESTEROL BINDING%GOMF%GO:0015485	35	0.363336	1.18349	0.221696	0.550842	1	4061	tags=43%, list=30%, signal=61%
REGULATION OF PROTEIN BINDING%GOBP%GO:0043393	125	0.313175	1.18338	0.134972	0.550935	1	5794	tags=49%, list=43%, signal=85%
BIOCARTA_IL6_PATHWAY%MSIGDB_C2%BIOCARTA_IL6_PATHWAY	21	0.400442	1.18328	0.245489	0.551002	1	4684	tags=48%, list=35%, signal=73%
NEGATIVE REGULATION OF RNA SPLICING%GOBP%GO:0033119	17	0.419396	1.18316	0.235763	0.551131	1	5087	tags=59%, list=38%, signal=94%
HETEROCYCLE CATABOLIC PROCESS%GOBP%GO:0046700	316	0.300666	1.1826	0.042	0.552757	1	5623	tags=48%, list=42%, signal=80%
MEMBRANE BIOGENESIS%GOBP%GO:0044091	25	0.386701	1.18237	0.239307	0.553274	1	6579	tags=64%, list=49%, signal=125%
POSITIVE REGULATION OF AXON EXTENSION%GOBP%GO:0045773	15	0.429613	1.18237	0.253086	0.55302	1	4652	tags=47%, list=34%, signal=71%
CYSTEINE-TYPE PEPTIDASE ACTIVITY%GOMF%GO:0008234	116	0.316238	1.18207	0.152152	0.553764	1	5300	tags=47%, list=39%, signal=77%
N-ACYLTRANSFERASE ACTIVITY%GOMF%GO:0016410	75	0.328661	1.18203	0.180808	0.553632	1	6332	tags=59%, list=47%, signal=110%
NEGATIVE REGULATION OF CATION CHANNEL ACTIVITY%GOBP%GO:2001258	15	0.422494	1.18186	0.256091	0.553929	1	3709	tags=47%, list=27%, signal=64%
PID_IL1_PATHWAY%MSIGDB_C2%PID_IL1_PATHWAY	29	0.375104	1.18176	0.224665	0.554005	1	5430	tags=48%, list=40%, signal=81%
FANCONI ANEMIA PATHWAY%REACTOME%R-HSA-6783310.2	32	0.368996	1.18122	0.228451	0.555568	1	7073	tags=75%, list=52%, signal=157%
HISTONE UBIQUITINATION%GOBP%GO:0016574	33	0.365889	1.18104	0.219032	0.555926	1	4786	tags=45%, list=35%, signal=70%
CRISTAE FORMATION%GOBP%GO:0042407	25	0.38387	1.18092	0.227733	0.55604	1	7572	tags=88%, list=56%, signal=200%
PROTON-TRANSPORTING ATP SYNTHASE COMPLEX%GOCC%GO:0045259	17	0.415349	1.1807	0.249295	0.556523	1	4841	tags=59%, list=36%, signal=92%
REGULATION OF MACROPHAGE MIGRATION%GOBP%GO:1905521	18	0.414936	1.18065	0.24359	0.556419	1	5041	tags=50%, list=37%, signal=80%
REGULATION OF NUCLEAR DIVISION%GOBP%GO:0051783	119	0.315057	1.18051	0.137412	0.556626	1	4749	tags=43%, list=35%, signal=66%
REGULATION OF TRANSLATION%GOBP%GO:0006417	223	0.304248	1.18045	0.0825	0.55656	1	5577	tags=51%, list=41%, signal=85%
APC-CDC20 MEDIATED DEGRADATION OF NEK2A%REACTOME DATABASE ID RELEASE 68%179409	20	0.408152	1.17992	0.249312	0.558091	1	6822	tags=75%, list=51%, signal=151%
ACTIVATION OF KAINATE RECEPTORS UPON GLUTAMATE BINDING%REACTOME DATABASE ID RELEASE 68%451326	23	0.39264	1.17982	0.251094	0.558128	1	2630	tags=30%, list=19%, signal=38%
REGULATION OF BODY FLUID LEVELS%GOBP%GO:0050878	225	0.305105	1.17966	0.082	0.558404	1	5033	tags=43%, list=37%, signal=68%
KERATINOCYTE DIFFERENTIATION%GOBP%GO:0030216	24	0.386294	1.17959	0.238407	0.558358	1	2398	tags=29%, list=18%, signal=35%
PID_AURORA_A_PATHWAY%MSIGDB_C2%PID_AURORA_A_PATHWAY	25	0.383343	1.17958	0.246711	0.558139	1	2021	tags=24%, list=15%, signal=28%
CELLULAR RESPONSE TO UV%GOBP%GO:0034644	57	0.340542	1.17869	0.211686	0.560845	1	6367	tags=60%, list=47%, signal=112%
IL1-MEDIATED SIGNALING EVENTS%PATHWAY INTERACTION DATABASE NCI-NATURE CURATED DATA%IL1-MEDIATED SIGNALING EVENTS	29	0.375104	1.1786	0.245998	0.560872	1	5430	tags=48%, list=40%, signal=81%
POSITIVE REGULATION OF MACROPHAGE ACTIVATION%GOBP%GO:0043032	15	0.428177	1.17852	0.255639	0.560886	1	1447	tags=27%, list=11%, signal=30%
AMINO ACID AND DERIVATIVE METABOLISM%REACTOME%R-HSA-71291.4	269	0.301308	1.17849	0.0685	0.560716	1	4147	tags=43%, list=31%, signal=61%
THROMBOXANE SIGNALLING THROUGH TP RECEPTOR%REACTOME%R-HSA-428930.1	17	0.41882	1.17824	0.257143	0.561302	1	6146	tags=59%, list=46%, signal=108%
REPLISOME%GOCC%GO:0030894	26	0.380793	1.17791	0.242014	0.562146	1	923	tags=19%, list=7%, signal=21%
RUNX1 INTERACTS WITH CO-FACTORS WHOSE PRECISE EFFECT ON RUNX1 TARGETS IS NOT KNOWN%REACTOME%R-HSA-8939243.1	31	0.364571	1.17757	0.239958	0.563049	1	4911	tags=48%, list=36%, signal=76%
PID_REG_GR_PATHWAY%MSIGDB_C2%PID_REG_GR_PATHWAY	55	0.337352	1.17756	0.204487	0.562791	1	2022	tags=22%, list=15%, signal=26%
CELLULAR RESPONSE TO LIPOPOLYSACCHARIDE%GOBP%GO:0071222	67	0.331346	1.17732	0.196646	0.563328	1	5366	tags=45%, list=40%, signal=74%
RNA POLYMERASE II COMPLEX BINDING%GOMF%GO:0000993	34	0.360389	1.177	0.231452	0.564181	1	5665	tags=56%, list=42%, signal=96%
PID_AURORA_B_PATHWAY%MSIGDB_C2%PID_AURORA_B_PATHWAY	23	0.393993	1.17659	0.260653	0.56532	1	3349	tags=35%, list=25%, signal=46%
NEGATIVE REGULATION OF IMMUNE EFFECTOR PROCESS%GOBP%GO:0002698	51	0.339548	1.17594	0.214652	0.567354	1	4767	tags=45%, list=35%, signal=69%
SIN3-TYPE COMPLEX%GOCC%GO:0070822	16	0.421213	1.17592	0.25252	0.567149	1	1864	tags=31%, list=14%, signal=36%
BIOCARTA_MITOCHONDRIA_PATHWAY%MSIGDB_C2%BIOCARTA_MITOCHONDRIA_PATHWAY	20	0.401811	1.17583	0.254247	0.56716	1	3833	tags=40%, list=28%, signal=56%
PID_IL12_2PATHWAY%MSIGDB_C2%PID_IL12_2PATHWAY	30	0.368903	1.17561	0.23617	0.567621	1	3081	tags=33%, list=23%, signal=43%
[truncated: 4,350 more rows]

## Sheet: Supplementary Table 7
Supplementary Table 7: GeneSet Enrichment analysis - proteomics
NAME	SIZE	ES	NES	NOM p-val	FDR q-val	FWER p-val	RANK AT MAX	LEADING EDGE
BLOOD MICROPARTICLE%GOCC%GO:0072562	86	0.680774	3.09941	0	0	0	201	tags=49%, list=8%, signal=51%
REGULATION OF PROTEIN ACTIVATION CASCADE%GOBP%GO:2000257	36	0.798436	3.05363	0	0	0	319	tags=69%, list=13%, signal=79%
REGULATION OF HUMORAL IMMUNE RESPONSE%GOBP%GO:0002920	36	0.798436	3.05092	0	0	0	319	tags=69%, list=13%, signal=79%
NABA_ECM_REGULATORS%MSIGDB_C2%NABA_ECM_REGULATORS	46	0.756725	3.01704	0	0	0	276	tags=63%, list=11%, signal=70%
REGULATION OF COMPLEMENT ACTIVATION%GOBP%GO:0030449	36	0.798436	3.00001	0	0	0	319	tags=69%, list=13%, signal=79%
REGULATION OF PROTEIN MATURATION%GOBP%GO:1903317	47	0.739658	2.98993	0	0	0	319	tags=60%, list=13%, signal=67%
REGULATION OF PROTEIN PROCESSING%GOBP%GO:0070613	47	0.739658	2.98941	0	0	0	319	tags=60%, list=13%, signal=67%
COMPLEMENT CASCADE%REACTOME DATABASE ID RELEASE 68%166658	32	0.80354	2.94315	0	0	0	319	tags=75%, list=13%, signal=85%
REGULATION OF COMPLEMENT CASCADE%REACTOME%R-HSA-977606.5	32	0.80354	2.93662	0	0	0	319	tags=75%, list=13%, signal=85%
REGULATION OF ACUTE INFLAMMATORY RESPONSE%GOBP%GO:0002673	39	0.738785	2.83239	0	0	0	319	tags=64%, list=13%, signal=73%
COMPLEMENT AND COAGULATION CASCADES%WIKIPATHWAYS_20190310%WP558%HOMO SAPIENS	32	0.775239	2.82773	0	0	0	311	tags=72%, list=13%, signal=81%
REGULATION OF IMMUNE EFFECTOR PROCESS%GOBP%GO:0002697	73	0.638846	2.81445	0	0	0	319	tags=48%, list=13%, signal=53%
EUKARYOTIC TRANSLATION ELONGATION%REACTOME%R-HSA-156842.2	67	0.644817	2.81385	0	0	0	708	tags=75%, list=29%, signal=102%
PEPTIDE CHAIN ELONGATION%REACTOME%R-HSA-156902.2	63	0.649173	2.77595	0	0	0	732	tags=78%, list=30%, signal=108%
CYTOSOLIC RIBOSOME%GOCC%GO:0022626	67	0.640415	2.76817	0	0	0	749	tags=76%, list=30%, signal=107%
CYTOPLASMIC RIBOSOMAL PROTEINS%WIKIPATHWAYS_20190310%WP477%HOMO SAPIENS	61	0.650211	2.76493	0	0	0	732	tags=77%, list=30%, signal=107%
ENDOPEPTIDASE REGULATOR ACTIVITY%GOMF%GO:0061135	40	0.701609	2.75109	0	0	0	256	tags=60%, list=10%, signal=66%
NABA_MATRISOME_ASSOCIATED%MSIGDB_C2%NABA_MATRISOME_ASSOCIATED	81	0.608478	2.74517	0	0	0	278	tags=43%, list=11%, signal=47%
PLATELET ALPHA GRANULE LUMEN%GOCC%GO:0031093	34	0.735542	2.74132	0	0	0	184	tags=53%, list=7%, signal=56%
SELENOCYSTEINE SYNTHESIS%REACTOME DATABASE ID RELEASE 68%2408557	62	0.646651	2.73665	0	0	0	732	tags=76%, list=30%, signal=105%
VIRAL MRNA TRANSLATION%REACTOME%R-HSA-192823.3	62	0.648614	2.73469	0	0	0	732	tags=77%, list=30%, signal=108%
COTRANSLATIONAL PROTEIN TARGETING TO MEMBRANE%GOBP%GO:0006613	62	0.639549	2.73444	0	0	0	732	tags=76%, list=30%, signal=105%
REGULATION OF INFLAMMATORY RESPONSE%GOBP%GO:0050727	68	0.627531	2.73382	0	0	0	319	tags=50%, list=13%, signal=56%
TRANSLATIONAL INITIATION%GOBP%GO:0006413	81	0.593385	2.7272	0	0	0	749	tags=69%, list=30%, signal=96%
SRP-DEPENDENT COTRANSLATIONAL PROTEIN TARGETING TO MEMBRANE%GOBP%GO:0006614	62	0.639549	2.72633	0	0	0	732	tags=76%, list=30%, signal=105%
REGULATION OF IGF ACTIVITY BY IGFBP%REACTOME DATABASE ID RELEASE 68%381426	49	0.667999	2.72163	0	0	0	236	tags=49%, list=10%, signal=53%
PROTEIN TARGETING TO MEMBRANE%GOBP%GO:0006612	70	0.628423	2.71162	0	0	0	735	tags=76%, list=30%, signal=105%
NONSENSE MEDIATED DECAY (NMD) INDEPENDENT OF THE EXON JUNCTION COMPLEX (EJC)%REACTOME DATABASE ID RELEASE 68%975956	66	0.625415	2.71074	0	0	0	749	tags=74%, list=30%, signal=104%
ESTABLISHMENT OF PROTEIN LOCALIZATION TO ENDOPLASMIC RETICULUM%GOBP%GO:0072599	67	0.62306	2.71054	0	0	0	732	tags=75%, list=30%, signal=103%
PROTEIN ACTIVATION CASCADE%GOBP%GO:0072376	38	0.719232	2.69864	0	0	0	319	tags=58%, list=13%, signal=66%
PLATELET DEGRANULATION%GOBP%GO:0002576	66	0.619882	2.6933	0	0	0	184	tags=39%, list=7%, signal=41%
SRP-DEPENDENT COTRANSLATIONAL PROTEIN TARGETING TO MEMBRANE%REACTOME%R-HSA-1799339.2	70	0.616511	2.69038	0	0	0	708	tags=73%, list=29%, signal=99%
NUCLEAR-TRANSCRIBED MRNA CATABOLIC PROCESS, NONSENSE-MEDIATED DECAY%GOBP%GO:0000184	72	0.606197	2.68583	0	0	0	749	tags=72%, list=30%, signal=101%
RRNA PROCESSING%REACTOME DATABASE ID RELEASE 68%72312	73	0.608466	2.68346	0	0	0	708	tags=71%, list=29%, signal=97%
PEPTIDASE REGULATOR ACTIVITY%GOMF%GO:0061134	44	0.680565	2.68243	0	0	0	256	tags=57%, list=10%, signal=62%
PROTEIN TARGETING TO ER%GOBP%GO:0045047	66	0.626662	2.68112	0	0	0	732	tags=76%, list=30%, signal=105%
FORMATION OF A POOL OF FREE 40S SUBUNITS%REACTOME%R-HSA-72689.2	70	0.618815	2.68072	0	0	0	733	tags=74%, list=30%, signal=103%
EUKARYOTIC TRANSLATION TERMINATION%REACTOME%R-HSA-72764.4	63	0.63362	2.67898	0	0	0	751	tags=76%, list=31%, signal=107%
PEPTIDASE INHIBITOR ACTIVITY%GOMF%GO:0030414	36	0.700653	2.67424	0	0	0	256	tags=61%, list=10%, signal=67%
RRNA PROCESSING IN THE NUCLEUS AND CYTOSOL%REACTOME%R-HSA-8868773.3	71	0.609594	2.66785	0	0	0	708	tags=72%, list=29%, signal=98%
ENDOPEPTIDASE INHIBITOR ACTIVITY%GOMF%GO:0004866	36	0.700653	2.64775	0	0	0	256	tags=61%, list=10%, signal=67%
VIRAL GENE EXPRESSION%GOBP%GO:0019080	82	0.590612	2.6417	0	0	0	746	tags=73%, list=30%, signal=102%
SERINE-TYPE ENDOPEPTIDASE INHIBITOR ACTIVITY%GOMF%GO:0004867	20	0.819447	2.63535	0	0	0	256	tags=80%, list=10%, signal=89%
NONSENSE-MEDIATED DECAY (NMD)%REACTOME%R-HSA-927802.2	72	0.600215	2.63123	0	0	0	749	tags=71%, list=30%, signal=99%
L13A-MEDIATED TRANSLATIONAL SILENCING OF CERULOPLASMIN EXPRESSION%REACTOME DATABASE ID RELEASE 68%156827	79	0.591936	2.62387	0	0	0	749	tags=70%, list=30%, signal=97%
MAJOR PATHWAY OF RRNA PROCESSING IN THE NUCLEOLUS AND CYTOSOL%REACTOME%R-HSA-6791226.3	69	0.60575	2.62131	0	0	0	708	tags=71%, list=29%, signal=97%
EXTRACELLULAR MATRIX%GOCC%GO:0031012	150	0.521861	2.61687	0	0	0	285	tags=30%, list=12%, signal=32%
NONSENSE MEDIATED DECAY (NMD) ENHANCED BY THE EXON JUNCTION COMPLEX (EJC)%REACTOME DATABASE ID RELEASE 68%975957	72	0.600215	2.61533	0	0	0	749	tags=71%, list=30%, signal=99%
VIRAL TRANSCRIPTION%GOBP%GO:0019083	75	0.588403	2.61442	0	0	0	746	tags=73%, list=30%, signal=102%
CAP-DEPENDENT TRANSLATION INITIATION%REACTOME DATABASE ID RELEASE 68%72737	80	0.58098	2.61406	0	0	0	749	tags=69%, list=30%, signal=96%
NUCLEAR-TRANSCRIBED MRNA CATABOLIC PROCESS%GOBP%GO:0000956	83	0.582626	2.61385	0	0	0	758	tags=67%, list=31%, signal=94%
EUKARYOTIC TRANSLATION INITIATION%REACTOME DATABASE ID RELEASE 68%72613	80	0.58098	2.60754	0	0	0	749	tags=69%, list=30%, signal=96%
GTP HYDROLYSIS AND JOINING OF THE 60S RIBOSOMAL SUBUNIT%REACTOME%R-HSA-72706.2	79	0.587653	2.59771	0	0	0	749	tags=70%, list=30%, signal=97%
COMPLEMENT ACTIVATION%GOBP%GO:0006956	24	0.767713	2.5971	0	0	0	319	tags=67%, list=13%, signal=76%
NEGATIVE REGULATION OF ENDOPEPTIDASE ACTIVITY%GOBP%GO:0010951	38	0.692964	2.59695	0	0	0	256	tags=55%, list=10%, signal=61%
REGULATION OF PROTEOLYSIS%GOBP%GO:0030162	149	0.514251	2.59077	0	0	0	263	tags=34%, list=11%, signal=35%
ENDOPLASMIC RETICULUM LUMEN%GOCC%GO:0005788	93	0.559909	2.58213	0	0	0	355	tags=40%, list=14%, signal=45%
PLATELET DEGRANULATION%REACTOME DATABASE ID RELEASE 68%114608	70	0.594946	2.58038	0	0	0	217	tags=39%, list=9%, signal=41%
STRUCTURAL CONSTITUENT OF RIBOSOME%GOMF%GO:0003735	57	0.614432	2.55892	0	0	0	732	tags=77%, list=30%, signal=107%
POST-TRANSLATIONAL PROTEIN PHOSPHORYLATION%REACTOME DATABASE ID RELEASE 68%8957275	46	0.634838	2.55568	0	0	0	236	tags=46%, list=10%, signal=50%
MRNA CATABOLIC PROCESS%GOBP%GO:0006402	86	0.56024	2.55107	0	0	0	758	tags=66%, list=31%, signal=93%
RIBOSOME%GOCC%GO:0005840	80	0.572015	2.55062	0	0	0	708	tags=68%, list=29%, signal=92%
ALLOGRAFT REJECTION%WIKIPATHWAYS_20190310%WP2328%HOMO SAPIENS	21	0.775646	2.54848	0	0	0	319	tags=67%, list=13%, signal=76%
PLATELET ALPHA GRANULE%GOCC%GO:0031091	45	0.640752	2.54498	0	0	0	184	tags=42%, list=7%, signal=45%
RIBONUCLEOPROTEIN COMPLEX%GOCC%GO:1990904	213	0.480508	2.53992	0	0	0	762	tags=56%, list=31%, signal=75%
NEGATIVE REGULATION OF PEPTIDASE ACTIVITY%GOBP%GO:0010466	40	0.65459	2.52532	0	0	0	256	tags=52%, list=10%, signal=58%
COMPLEMENT ACTIVATION%WIKIPATHWAYS_20190310%WP545%HOMO SAPIENS	15	0.84311	2.52369	0	0	0	319	tags=93%, list=13%, signal=107%
RESPONSE TO ELEVATED PLATELET CYTOSOLIC CA2+%REACTOME DATABASE ID RELEASE 68%76005	74	0.575331	2.52287	0	0	0	217	tags=36%, list=9%, signal=39%
REGULATION OF EXPRESSION OF SLITS AND ROBOS%REACTOME%R-HSA-9010553.1	105	0.534005	2.52014	0	0	0	754	tags=64%, list=31%, signal=88%
ENZYME INHIBITOR ACTIVITY%GOMF%GO:0004857	73	0.572512	2.51125	0	0	0	162	tags=36%, list=7%, signal=37%
COLLAGEN-CONTAINING EXTRACELLULAR MATRIX%GOCC%GO:0062023	141	0.512087	2.50647	0	0	0	285	tags=29%, list=12%, signal=31%
INFLUENZA LIFE CYCLE%REACTOME%R-HSA-168255.3	83	0.558204	2.50289	0	0	0	745	tags=70%, list=30%, signal=97%
NABA_MATRISOME%MSIGDB_C2%NABA_MATRISOME	152	0.498872	2.49906	0	0	0	289	tags=29%, list=12%, signal=31%
RIBOSOMAL SUBUNIT%GOCC%GO:0044391	70	0.578372	2.49546	0	0	0	749	tags=71%, list=30%, signal=100%
PROTEIN LOCALIZATION TO ENDOPLASMIC RETICULUM%GOBP%GO:0070972	71	0.562483	2.48826	0	0	0	732	tags=70%, list=30%, signal=97%
INFLUENZA INFECTION%REACTOME DATABASE ID RELEASE 68%168254	88	0.54732	2.48419	0	0	0	708	tags=68%, list=29%, signal=92%
METABOLISM OF RNA%REACTOME%R-HSA-8953854.4	225	0.468432	2.48338	0	0	0	758	tags=56%, list=31%, signal=74%
MRNA METABOLIC PROCESS%GOBP%GO:0016071	167	0.494833	2.47747	0	0	0	711	tags=57%, list=29%, signal=75%
INFLUENZA VIRAL RNA TRANSCRIPTION AND REPLICATION%REACTOME%R-HSA-168273.3	76	0.559814	2.47415	0	0	0	745	tags=71%, list=30%, signal=99%
NEGATIVE REGULATION OF PROTEOLYSIS%GOBP%GO:0045861	66	0.574002	2.46374	0	0	0	256	tags=38%, list=10%, signal=41%
HUMORAL IMMUNE RESPONSE%GOBP%GO:0006959	42	0.621169	2.42828	0	0	0	503	tags=60%, list=20%, signal=74%
REGULATION OF RESPONSE TO EXTERNAL STIMULUS%GOBP%GO:0032101	131	0.493151	2.41347	0	0	0	319	tags=35%, list=13%, signal=38%
RNA CATABOLIC PROCESS%GOBP%GO:0006401	90	0.519612	2.40501	0	8.21413e-06	0.0005	758	tags=64%, list=31%, signal=90%
NEGATIVE REGULATION OF BLOOD COAGULATION%GOBP%GO:0030195	19	0.735943	2.40031	0	8.11634e-06	0.0005	45	tags=37%, list=2%, signal=37%
HUMAN COMPLEMENT SYSTEM%WIKIPATHWAYS_20190310%WP2806%HOMO SAPIENS	45	0.606679	2.3893	0	8.02086e-06	0.0005	319	tags=42%, list=13%, signal=48%
CYTOSOLIC LARGE RIBOSOMAL SUBUNIT%GOCC%GO:0022625	34	0.640044	2.3883	0	7.92759e-06	0.0005	708	tags=76%, list=29%, signal=106%
NEGATIVE REGULATION OF COAGULATION%GOBP%GO:0050819	20	0.730817	2.38389	0	7.83647e-06	0.0005	45	tags=35%, list=2%, signal=35%
NEGATIVE REGULATION OF HEMOSTASIS%GOBP%GO:1900047	19	0.735943	2.37102	0	1.53883e-05	0.001	45	tags=37%, list=2%, signal=37%
LARGE RIBOSOMAL SUBUNIT%GOCC%GO:0015934	37	0.621432	2.34251	0	5.9851e-05	0.004	708	tags=73%, list=29%, signal=101%
FORMATION OF THE TERNARY COMPLEX, AND SUBSEQUENTLY, THE 43S COMPLEX%REACTOME%R-HSA-72695.2	39	0.59092	2.32454	0	8.17305e-05	0.0055	733	tags=69%, list=30%, signal=97%
FORMATION OF FIBRIN CLOT (CLOTTING CASCADE)%REACTOME%R-HSA-140877.2	18	0.731464	2.31743	0	8.82359e-05	0.006	256	tags=56%, list=10%, signal=62%
CYTOSOLIC SMALL RIBOSOMAL SUBUNIT%GOCC%GO:0022627	31	0.637917	2.30868	0	8.72769e-05	0.006	749	tags=74%, list=30%, signal=105%
ANTIGEN BINDING%GOMF%GO:0003823	18	0.735087	2.28899	0	9.35191e-05	0.0065	147	tags=39%, list=6%, signal=41%
SIGNALING BY ROBO RECEPTORS%REACTOME DATABASE ID RELEASE 68%376176	121	0.475411	2.28586	0	9.25242e-05	0.0065	754	tags=60%, list=31%, signal=83%
RIBOSOMAL SCANNING AND START CODON RECOGNITION%REACTOME%R-HSA-72702.3	44	0.574591	2.28329	0	0.000105816	0.0075	806	tags=70%, list=33%, signal=103%
HALLMARK_COAGULATION%MSIGDB_C2%HALLMARK_COAGULATION	61	0.543133	2.28323	0	0.000104714	0.0075	201	tags=34%, list=8%, signal=37%
INTERSPECIES INTERACTION BETWEEN ORGANISMS%GOBP%GO:0044419	164	0.448261	2.27919	0	0.00011018	0.008	708	tags=57%, list=29%, signal=75%
ACTIVATION OF THE MRNA UPON BINDING OF THE CAP-BINDING COMPLEX AND EIFS, AND SUBSEQUENT BINDING TO 43S%REACTOME DATABASE ID RELEASE 68%72662	45	0.561777	2.26844	0	0.000136028	0.01	806	tags=69%, list=33%, signal=101%
NEGATIVE REGULATION OF HYDROLASE ACTIVITY%GOBP%GO:0051346	61	0.529474	2.25568	0	0.000160876	0.012	256	tags=39%, list=10%, signal=43%
REGULATION OF ENDOPEPTIDASE ACTIVITY%GOBP%GO:0052548	67	0.519669	2.23809	0	0.000212814	0.016	263	tags=37%, list=11%, signal=41%
SELENOAMINO ACID METABOLISM%REACTOME%R-HSA-2408522.3	79	0.497299	2.23057	0	0.000237573	0.018	708	tags=62%, list=29%, signal=84%
REGULATION OF DEFENSE RESPONSE%GOBP%GO:0031347	160	0.44558	2.22869	0	0.000235244	0.018	521	tags=40%, list=21%, signal=47%
VESICLE LUMEN%GOCC%GO:0031983	176	0.430556	2.22641	0	0.000239605	0.0185	365	tags=34%, list=15%, signal=37%
SERINE-TYPE PEPTIDASE ACTIVITY%GOMF%GO:0008236	18	0.698729	2.21919	0	0.000270161	0.021	348	tags=50%, list=14%, signal=58%
REGULATION OF IMMUNE RESPONSE%GOBP%GO:0050776	211	0.425921	2.21877	0	0.000267588	0.021	326	tags=27%, list=13%, signal=28%
ENDOPLASMIC RETICULUM-GOLGI INTERMEDIATE COMPARTMENT%GOCC%GO:0005793	32	0.598705	2.20231	0	0.000360333	0.0285	518	tags=63%, list=21%, signal=78%
TRANSLATION INITIATION COMPLEX FORMATION%REACTOME%R-HSA-72649.3	45	0.561777	2.19556	0	0.00041356	0.0325	806	tags=69%, list=33%, signal=101%
REGULATION OF LIPID LOCALIZATION%GOBP%GO:1905952	20	0.667994	2.19472	0	0.000415785	0.033	141	tags=40%, list=6%, signal=42%
PRE-MRNA SPLICING%REACTOME%R-HSA-72163.2	66	0.502157	2.19442	0	0.000418218	0.0335	709	tags=58%, list=29%, signal=79%
SYMBIONT PROCESS%GOBP%GO:0044403	162	0.444217	2.18773	0	0.000450195	0.0365	708	tags=57%, list=29%, signal=75%
REGULATION OF BLOOD COAGULATION%GOBP%GO:0030193	27	0.609981	2.18654	0	0.000452191	0.037	45	tags=26%, list=2%, signal=26%
CYTOPLASMIC VESICLE LUMEN%GOCC%GO:0060205	176	0.430556	2.17818	0	0.00051894	0.043	365	tags=34%, list=15%, signal=37%
RIBOSOME BIOGENESIS%GOBP%GO:0042254	49	0.540402	2.17772	0	0.000514348	0.043	671	tags=55%, list=27%, signal=74%
MRNA SPLICING%REACTOME%R-HSA-72172.3	66	0.502157	2.17397	0	0.000515677	0.0435	709	tags=58%, list=29%, signal=79%
SERINE HYDROLASE ACTIVITY%GOMF%GO:0017171	18	0.698729	2.1616	0	0.000615499	0.0525	348	tags=50%, list=14%, signal=58%
HUMORAL IMMUNE RESPONSE MEDIATED BY CIRCULATING IMMUNOGLOBULIN%GOBP%GO:0002455	15	0.736474	2.15742	0	0.000638971	0.055	131	tags=47%, list=5%, signal=49%
SECRETORY GRANULE LUMEN%GOCC%GO:0034774	167	0.425008	2.15665	0	0.00063351	0.055	365	tags=34%, list=15%, signal=37%
LYMPHOCYTE MEDIATED IMMUNITY%GOBP%GO:0002449	24	0.626877	2.15606	0	0.00063364	0.0555	169	tags=33%, list=7%, signal=35%
REGULATION OF HEMOSTASIS%GOBP%GO:1900046	27	0.609981	2.15165	0	0.000678971	0.06	45	tags=26%, list=2%, signal=26%
REGULATION OF PEPTIDASE ACTIVITY%GOBP%GO:0052547	72	0.490974	2.13951	0	0.000779022	0.0695	263	tags=36%, list=11%, signal=39%
IMMUNOGLOBULIN MEDIATED IMMUNE RESPONSE%GOBP%GO:0016064	18	0.669165	2.12816	0	0.000900042	0.0805	169	tags=44%, list=7%, signal=47%
RETINOID METABOLISM AND TRANSPORT%REACTOME DATABASE ID RELEASE 68%975634	18	0.673753	2.12667	0	0.000898003	0.081	278	tags=50%, list=11%, signal=56%
REGULATION OF COAGULATION%GOBP%GO:0050818	28	0.606421	2.12188	0	0.000934177	0.085	45	tags=25%, list=2%, signal=25%
METABOLISM OF FAT-SOLUBLE VITAMINS%REACTOME%R-HSA-6806667.4	19	0.66952	2.11057	0.00255428	0.00108838	0.0975	278	tags=47%, list=11%, signal=53%
NEGATIVE REGULATION OF WOUND HEALING%GOBP%GO:0061045	24	0.622881	2.10794	0	0.0011392	0.1025	495	tags=54%, list=20%, signal=67%
NEGATIVE REGULATION OF VASCULATURE DEVELOPMENT%GOBP%GO:1901343	24	0.615862	2.10783	0	0.00113535	0.103	190	tags=29%, list=8%, signal=31%
NEGATIVE REGULATION OF RESPONSE TO WOUNDING%GOBP%GO:1903035	24	0.622881	2.09549	0	0.00134384	0.123	495	tags=54%, list=20%, signal=67%
COPII-COATED ER TO GOLGI TRANSPORT VESICLE%GOCC%GO:0030134	26	0.609918	2.08753	0.00132979	0.00148312	0.136	497	tags=50%, list=20%, signal=62%
ENDOPLASMIC RETICULUM PART%GOCC%GO:0044432	252	0.389459	2.07658	0	0.00173507	0.158	355	tags=27%, list=14%, signal=29%
MRNA PROCESSING%WIKIPATHWAYS_20190310%WP411%HOMO SAPIENS	51	0.511195	2.06895	0	0.00187738	0.1715	748	tags=61%, list=30%, signal=86%
EXTERNAL SIDE OF PLASMA MEMBRANE%GOCC%GO:0009897	38	0.535701	2.06651	0	0.00191338	0.175	278	tags=34%, list=11%, signal=38%
B CELL MEDIATED IMMUNITY%GOBP%GO:0019724	18	0.669165	2.06628	0	0.0019039	0.1755	169	tags=44%, list=7%, signal=47%
RNA SPLICING%GOBP%GO:0008380	90	0.447026	2.06492	0	0.00190453	0.1765	839	tags=61%, list=34%, signal=89%
LIPID TRANSPORTER ACTIVITY%GOMF%GO:0005319	18	0.641591	2.06166	0	0.00201026	0.1865	229	tags=44%, list=9%, signal=49%
SPLICEOSOMAL COMPLEX%GOCC%GO:0005681	52	0.499176	2.06043	0	0.00201991	0.1885	838	tags=63%, list=34%, signal=94%
DEFENSE RESPONSE TO OTHER ORGANISM%GOBP%GO:0098542	39	0.535309	2.05761	0	0.00210777	0.197	234	tags=33%, list=10%, signal=36%
PLATELET ACTIVATION, SIGNALING AND AGGREGATION%REACTOME%R-HSA-76002.3	105	0.43997	2.05739	0	0.00210684	0.198	184	tags=27%, list=7%, signal=28%
ENDOPLASMIC RETICULUM%GOCC%GO:0005783	338	0.37473	2.05706	0	0.00209158	0.198	518	tags=34%, list=21%, signal=38%
LIPOPROTEIN METABOLISM%REACTOME DATABASE ID RELEASE 68%174824	20	0.636171	2.05073	0	0.00227034	0.2135	122	tags=35%, list=5%, signal=37%
PROCESSING OF CAPPED INTRON-CONTAINING PRE-MRNA%REACTOME DATABASE ID RELEASE 68%72203	81	0.463597	2.05033	0	0.00225413	0.2135	709	tags=54%, list=29%, signal=74%
BLOOD COAGULATION%PANTHER PATHWAY%P00011	17	0.667782	2.04921	0	0.00224783	0.2145	154	tags=41%, list=6%, signal=44%
REGULATION OF PLASMA LIPOPROTEIN PARTICLE LEVELS%GOBP%GO:0097006	24	0.599538	2.04815	0	0.00229323	0.221	223	tags=38%, list=9%, signal=41%
NEGATIVE REGULATION OF BLOOD VESSEL MORPHOGENESIS%GOBP%GO:2000181	23	0.608807	2.04742	0	0.00230553	0.223	151	tags=26%, list=6%, signal=28%
NEGATIVE REGULATION OF ANGIOGENESIS%GOBP%GO:0016525	23	0.608807	2.04599	0	0.00234943	0.227	151	tags=26%, list=6%, signal=28%
POSITIVE REGULATION OF RESPONSE TO EXTERNAL STIMULUS%GOBP%GO:0032103	41	0.515289	2.04018	0	0.00252603	0.2405	307	tags=34%, list=13%, signal=38%
RNA SPLICING, VIA TRANSESTERIFICATION REACTIONS%GOBP%GO:0000375	82	0.452396	2.04008	0	0.00250873	0.2405	709	tags=52%, list=29%, signal=71%
VIRAL PROCESS%GOBP%GO:0016032	136	0.41873	2.03716	0	0.00253676	0.245	708	tags=55%, list=29%, signal=73%
MRNA SPLICING, VIA SPLICEOSOME%GOBP%GO:0000398	81	0.454997	2.02905	0	0.00277071	0.265	709	tags=53%, list=29%, signal=72%
RNA PROCESSING%GOBP%GO:0006396	140	0.412575	2.02822	0	0.00278726	0.2685	839	tags=59%, list=34%, signal=85%
REGULATION OF PHAGOCYTOSIS%GOBP%GO:0050764	20	0.614029	2.02125	0	0.00308349	0.292	290	tags=45%, list=12%, signal=51%
RNA SPLICING, VIA TRANSESTERIFICATION REACTIONS WITH BULGED ADENOSINE AS NUCLEOPHILE%GOBP%GO:0000377	81	0.454997	2.01391	0	0.00338592	0.318	709	tags=53%, list=29%, signal=72%
RIBOSOMAL LARGE SUBUNIT BIOGENESIS%GOBP%GO:0042273	18	0.643041	2.01299	0	0.00340752	0.3215	582	tags=56%, list=24%, signal=72%
CYTOPLASMIC TRANSLATION%GOBP%GO:0002181	26	0.577199	2.01151	0	0.00345	0.326	862	tags=85%, list=35%, signal=129%
REGULATION OF IMMUNE SYSTEM PROCESS%GOBP%GO:0002682	263	0.371416	2.00889	0	0.00354063	0.335	610	tags=39%, list=25%, signal=46%
RNA METABOLIC PROCESS%GOBP%GO:0016070	257	0.375621	2.00357	0	0.00374559	0.352	839	tags=55%, list=34%, signal=75%
ADAPTIVE IMMUNE RESPONSE BASED ON SOMATIC RECOMBINATION OF IMMUNE RECEPTORS BUILT FROM IMMUNOGLOBULIN SUPERFAMILY DOMAINS%GOBP%GO:0002460	23	0.589608	1.99868	0.00129366	0.00399084	0.3685	169	tags=35%, list=7%, signal=37%
SMALL RIBOSOMAL SUBUNIT%GOCC%GO:0015935	33	0.536909	1.99426	0	0.00414458	0.384	749	tags=70%, list=30%, signal=99%
NEGATIVE REGULATION OF CATALYTIC ACTIVITY%GOBP%GO:0043086	112	0.424252	1.99216	0	0.00424466	0.39	416	tags=37%, list=17%, signal=42%
CYTOSOLIC PART%GOCC%GO:0044445	101	0.425155	1.98913	0	0.00431345	0.396	708	tags=56%, list=29%, signal=76%
ESTABLISHMENT OF PROTEIN LOCALIZATION TO MEMBRANE%GOBP%GO:0090150	92	0.42703	1.98791	0	0.00436938	0.403	735	tags=60%, list=30%, signal=82%
ADAPTIVE IMMUNE RESPONSE%GOBP%GO:0002250	23	0.589608	1.97407	0	0.00504331	0.4495	169	tags=35%, list=7%, signal=37%
RIBOSOME ASSEMBLY%GOBP%GO:0042255	23	0.584577	1.97257	0.00133333	0.00509784	0.455	671	tags=57%, list=27%, signal=77%
HALLMARK_INTERFERON_GAMMA_RESPONSE%MSIGDB_C2%HALLMARK_INTERFERON_GAMMA_RESPONSE	43	0.502557	1.96792	0	0.00530959	0.4755	356	tags=44%, list=14%, signal=51%
NEGATIVE REGULATION OF MULTICELLULAR ORGANISMAL PROCESS%GOBP%GO:0051241	131	0.403204	1.96145	0	0.00563264	0.498	296	tags=25%, list=12%, signal=27%
LIPID TRANSPORT%GOBP%GO:0006869	33	0.52744	1.96009	0.00399467	0.00566252	0.503	124	tags=27%, list=5%, signal=28%
REGULATION OF LIPID TRANSPORT%GOBP%GO:0032368	16	0.647432	1.95785	0.00125945	0.00577457	0.513	141	tags=31%, list=6%, signal=33%
NEGATIVE REGULATION OF MACROMOLECULE METABOLIC PROCESS%GOBP%GO:0010605	373	0.348006	1.9514	0	0.00613817	0.5395	683	tags=43%, list=28%, signal=50%
ENZYME REGULATOR ACTIVITY%GOMF%GO:0030234	166	0.388632	1.94039	0	0.00694411	0.588	377	tags=31%, list=15%, signal=34%
LIPID LOCALIZATION%GOBP%GO:0010876	34	0.521379	1.93887	0	0.00700647	0.592	124	tags=26%, list=5%, signal=27%
INNATE IMMUNE RESPONSE%GOBP%GO:0045087	58	0.46007	1.93629	0	0.00715289	0.603	416	tags=34%, list=17%, signal=41%
HEPARIN BINDING%GOMF%GO:0008201	26	0.555441	1.9275	0.00263505	0.00780178	0.634	256	tags=38%, list=10%, signal=42%
DEFENSE RESPONSE%GOBP%GO:0006952	110	0.405037	1.92489	0	0.00800205	0.644	416	tags=33%, list=17%, signal=38%
POSITIVE REGULATION OF PHAGOCYTOSIS%GOBP%GO:0050766	15	0.622554	1.9245	0	0.00801387	0.647	290	tags=53%, list=12%, signal=60%
INFECTIOUS DISEASE%REACTOME%R-HSA-5663205.7	178	0.377457	1.91308	0	0.00901565	0.697	708	tags=50%, list=29%, signal=65%
U12 DEPENDENT SPLICING%REACTOME DATABASE ID RELEASE 68%72165	15	0.636216	1.90546	0.00239521	0.00969688	0.7275	835	tags=87%, list=34%, signal=131%
NEGATIVE REGULATION OF IMMUNE EFFECTOR PROCESS%GOBP%GO:0002698	17	0.615781	1.8985	0.00120337	0.0103878	0.753	159	tags=35%, list=6%, signal=37%
GLYCOSAMINOGLYCAN BINDING%GOMF%GO:0005539	34	0.515536	1.89612	0.0013369	0.0106005	0.7625	256	tags=32%, list=10%, signal=36%
RRNA PROCESSING%GOBP%GO:0006364	30	0.521088	1.89174	0.00274348	0.0110172	0.78	671	tags=60%, list=27%, signal=82%
NEGATIVE REGULATION OF DEFENSE RESPONSE%GOBP%GO:0031348	23	0.553939	1.89027	0.00251256	0.0110565	0.7835	234	tags=43%, list=10%, signal=48%
POLYSOME%GOCC%GO:0005844	33	0.514946	1.88411	0.00135501	0.011703	0.804	789	tags=67%, list=32%, signal=97%
POSITIVE REGULATION OF TUMOR NECROSIS FACTOR PRODUCTION%GOBP%GO:0032760	16	0.608906	1.86426	0.00369914	0.0138559	0.857	234	tags=44%, list=10%, signal=48%
RETINOID METABOLIC PROCESS%GOBP%GO:0001523	22	0.561094	1.86281	0.00387597	0.013967	0.8625	278	tags=41%, list=11%, signal=46%
DITERPENOID METABOLIC PROCESS%GOBP%GO:0016101	23	0.55896	1.86205	0.00397878	0.0139856	0.864	278	tags=39%, list=11%, signal=44%
GENE EXPRESSION%GOBP%GO:0010467	333	0.342669	1.85988	0	0.0141926	0.87	793	tags=50%, list=32%, signal=64%
POSITIVE REGULATION OF TUMOR NECROSIS FACTOR SUPERFAMILY CYTOKINE PRODUCTION%GOBP%GO:1903557	16	0.608906	1.8569	0.00641848	0.0144388	0.8755	234	tags=44%, list=10%, signal=48%
RRNA METABOLIC PROCESS%GOBP%GO:0016072	32	0.50418	1.85639	0	0.014415	0.8765	671	tags=56%, list=27%, signal=76%
REGULATION OF RESPONSE TO STRESS%GOBP%GO:0080134	296	0.337591	1.85434	0	0.0145977	0.879	521	tags=34%, list=21%, signal=38%
NEGATIVE REGULATION OF MULTI-ORGANISM PROCESS%GOBP%GO:0043901	33	0.505136	1.85377	0.00130378	0.014591	0.88	416	tags=48%, list=17%, signal=58%
ER TO GOLGI TRANSPORT VESICLE MEMBRANE%GOCC%GO:0012507	21	0.55652	1.85321	0.0026178	0.0145699	0.8815	625	tags=52%, list=25%, signal=70%
NEGATIVE REGULATION OF VIRAL PROCESS%GOBP%GO:0048525	20	0.581265	1.85251	0.00123153	0.0145947	0.882	561	tags=70%, list=23%, signal=90%
MOLECULAR FUNCTION REGULATOR%GOMF%GO:0098772	213	0.351698	1.84144	0	0.0161347	0.9085	329	tags=25%, list=13%, signal=27%
ISOPRENOID METABOLIC PROCESS%GOBP%GO:0006720	24	0.53637	1.83717	0.00255754	0.0166566	0.9165	278	tags=38%, list=11%, signal=42%
NEGATIVE REGULATION OF PROTEIN METABOLIC PROCESS%GOBP%GO:0051248	184	0.357497	1.8363	0	0.0166837	0.918	416	tags=28%, list=17%, signal=31%
POSITIVE REGULATION OF CYTOKINE PRODUCTION%GOBP%GO:0001819	54	0.447701	1.8359	0	0.0166566	0.919	249	tags=31%, list=10%, signal=34%
IMMUNE RESPONSE%GOBP%GO:0006955	307	0.335785	1.83205	0	0.0172074	0.9275	355	tags=26%, list=14%, signal=27%
TERPENOID METABOLIC PROCESS%GOBP%GO:0006721	24	0.53637	1.8318	0.00510856	0.0171399	0.9275	278	tags=38%, list=11%, signal=42%
REGULATION OF VIRAL PROCESS%GOBP%GO:0050792	49	0.454595	1.83172	0.0013986	0.0170733	0.9275	504	tags=49%, list=21%, signal=60%
TISSUE HOMEOSTASIS%GOBP%GO:0001894	18	0.578661	1.8295	0.00486618	0.0173217	0.93	102	tags=28%, list=4%, signal=29%
CELLULAR MACROMOLECULE CATABOLIC PROCESS%GOBP%GO:0044265	209	0.351882	1.82815	0	0.0174319	0.932	758	tags=49%, list=31%, signal=65%
NCRNA PROCESSING%GOBP%GO:0034470	47	0.45587	1.82621	0.00280899	0.0176878	0.936	732	tags=53%, list=30%, signal=74%
RIBONUCLEOPROTEIN COMPLEX BIOGENESIS%GOBP%GO:0022613	89	0.399634	1.82239	0.00165837	0.0183589	0.944	696	tags=47%, list=28%, signal=63%
TRANSLATION%REACTOME DATABASE ID RELEASE 68%72766	130	0.373256	1.822	0	0.0183241	0.9445	751	tags=55%, list=31%, signal=75%
NEGATIVE REGULATION OF DEVELOPMENTAL PROCESS%GOBP%GO:0051093	84	0.402234	1.81833	0	0.0187946	0.9505	533	tags=37%, list=22%, signal=46%
POST-TRANSLATIONAL PROTEIN MODIFICATION%GOBP%GO:0043687	115	0.379626	1.81386	0	0.0195161	0.955	267	tags=23%, list=11%, signal=25%
EXTRACELLULAR STRUCTURE ORGANIZATION%GOBP%GO:0043062	98	0.390854	1.81262	0	0.0195945	0.956	141	tags=15%, list=6%, signal=16%
REGULATION OF RESPONSE TO WOUNDING%GOBP%GO:1903034	38	0.47286	1.81013	0.00410959	0.0199753	0.9565	45	tags=18%, list=2%, signal=18%
REGULATION OF WOUND HEALING%GOBP%GO:0061041	37	0.476644	1.81003	0.00685871	0.0198981	0.9565	45	tags=19%, list=2%, signal=19%
MRNA PROCESSING%GOBP%GO:0006397	87	0.400786	1.8079	0	0.0201813	0.959	709	tags=49%, list=29%, signal=67%
POSITIVE REGULATION OF TRANSLATION%GOBP%GO:0045727	31	0.497325	1.80603	0.0027027	0.0204354	0.9605	885	tags=65%, list=36%, signal=100%
HALLMARK_COMPLEMENT%MSIGDB_C2%HALLMARK_COMPLEMENT	67	0.419314	1.80442	0.00149701	0.0206574	0.961	217	tags=25%, list=9%, signal=27%
TRANSLATION%GOBP%GO:0006412	126	0.371073	1.80385	0	0.0206505	0.961	793	tags=57%, list=32%, signal=80%
FOLATE METABOLISM%WIKIPATHWAYS_20190310%WP176%HOMO SAPIENS	25	0.529974	1.80364	0.00639386	0.0205966	0.961	223	tags=32%, list=9%, signal=35%
MULTI-ORGANISM PROCESS%GOBP%GO:0051704	257	0.334752	1.80009	0	0.0211449	0.9625	708	tags=48%, list=29%, signal=61%
NEGATIVE REGULATION OF IMMUNE SYSTEM PROCESS%GOBP%GO:0002683	46	0.447418	1.79938	0	0.0211739	0.963	249	tags=30%, list=10%, signal=33%
REGULATION OF SYMBIOSIS, ENCOMPASSING MUTUALISM THROUGH PARASITISM%GOBP%GO:0043903	54	0.437237	1.79254	0.0030581	0.0224244	0.9685	504	tags=48%, list=21%, signal=59%
POSITIVE REGULATION OF ENDOCYTOSIS%GOBP%GO:0045807	34	0.484843	1.79145	0.00137174	0.0225243	0.9695	290	tags=32%, list=12%, signal=36%
VISUAL PHOTOTRANSDUCTION%REACTOME DATABASE ID RELEASE 68%2187338	24	0.526753	1.78808	0.00919842	0.0230414	0.9725	278	tags=38%, list=11%, signal=42%
DEFENSE RESPONSE TO BACTERIUM%GOBP%GO:0042742	26	0.514293	1.78752	0.00138889	0.023079	0.9745	495	tags=46%, list=20%, signal=57%
REGULATION OF CYTOKINE PRODUCTION%GOBP%GO:0001817	89	0.389289	1.78747	0	0.0229767	0.9745	249	tags=27%, list=10%, signal=29%
ACTIVATION OF IMMUNE RESPONSE%GOBP%GO:0002253	139	0.36172	1.78672	0	0.0230454	0.976	267	tags=21%, list=11%, signal=22%
CATALYTIC STEP 2 SPLICEOSOME%GOCC%GO:0071013	35	0.473501	1.78618	0.00408163	0.0230706	0.976	838	tags=63%, list=34%, signal=94%
NUCLEIC ACID METABOLIC PROCESS%GOBP%GO:0090304	322	0.328	1.78515	0	0.0232004	0.977	711	tags=42%, list=29%, signal=52%
HALLMARK_INTERFERON_ALPHA_RESPONSE%MSIGDB_C2%HALLMARK_INTERFERON_ALPHA_RESPONSE	21	0.542195	1.77946	0.00643501	0.0243323	0.98	215	tags=38%, list=9%, signal=41%
NEGATIVE REGULATION OF METABOLIC PROCESS%GOBP%GO:0009892	402	0.317864	1.77921	0	0.0242566	0.98	656	tags=39%, list=27%, signal=45%
POSITIVE REGULATION OF IMMUNE RESPONSE%GOBP%GO:0050778	165	0.351821	1.7781	0	0.0243791	0.9805	610	tags=36%, list=25%, signal=44%
SPECIFIC GRANULE LUMEN%GOCC%GO:0035580	24	0.517592	1.77662	0.00773196	0.0246052	0.9825	416	tags=46%, list=17%, signal=55%
REGULATION OF MULTI-ORGANISM PROCESS%GOBP%GO:0043900	67	0.408965	1.77215	0	0.0253616	0.9845	514	tags=45%, list=21%, signal=55%
NEGATIVE REGULATION OF CELLULAR PROTEIN METABOLIC PROCESS%GOBP%GO:0032269	169	0.34868	1.76354	0	0.0272201	0.989	256	tags=21%, list=10%, signal=22%
REGULATION OF PROTEIN METABOLIC PROCESS%GOBP%GO:0051246	429	0.314834	1.76257	0	0.0273298	0.989	529	tags=30%, list=22%, signal=32%
RIBOSOMAL SMALL SUBUNIT BIOGENESIS%GOBP%GO:0042274	15	0.604776	1.76192	0.00864197	0.027373	0.989	671	tags=67%, list=27%, signal=91%
BINDING AND UPTAKE OF LIGANDS BY SCAVENGER RECEPTORS%REACTOME DATABASE ID RELEASE 68%2173782	26	0.496958	1.74962	0.0104987	0.0301894	0.993	668	tags=65%, list=27%, signal=89%
ENDOCYTIC VESICLE LUMEN%GOCC%GO:0071682	15	0.592163	1.74588	0.0126263	0.0310292	0.995	640	tags=73%, list=26%, signal=99%
POSITIVE REGULATION OF IMMUNE SYSTEM PROCESS%GOBP%GO:0002684	195	0.342538	1.74417	0	0.0313825	0.996	610	tags=36%, list=25%, signal=45%
CELL SURFACE%GOCC%GO:0009986	129	0.354225	1.74156	0.00196078	0.0319435	0.996	290	tags=24%, list=12%, signal=26%
NEGATIVE REGULATION OF RESPONSE TO EXTERNAL STIMULUS%GOBP%GO:0032102	49	0.430202	1.73434	0.00290276	0.0336606	0.996	281	tags=31%, list=11%, signal=34%
MRNA BINDING%GOMF%GO:0003729	72	0.399284	1.73015	0.00145985	0.0347421	0.996	900	tags=63%, list=37%, signal=96%
MACROMOLECULE CATABOLIC PROCESS%GOBP%GO:0009057	248	0.325686	1.72746	0	0.0354127	0.996	758	tags=47%, list=31%, signal=61%
VITAMIN B12 METABOLISM%WIKIPATHWAYS_20190310%WP1533%HOMO SAPIENS	18	0.549693	1.72024	0.0136986	0.0374056	0.998	55	tags=28%, list=2%, signal=28%
GLYCOPROTEIN METABOLIC PROCESS%GOBP%GO:0009100	35	0.458665	1.71691	0.00408719	0.0382828	0.9985	460	tags=40%, list=19%, signal=49%
RECEPTOR REGULATOR ACTIVITY%GOMF%GO:0030545	16	0.55636	1.71353	0.0212235	0.0392003	0.9985	591	tags=56%, list=24%, signal=74%
NEGATIVE REGULATION OF VIRAL LIFE CYCLE%GOBP%GO:1903901	18	0.548513	1.71349	0.0140023	0.0390545	0.9985	561	tags=67%, list=23%, signal=86%
HISTONE BINDING%GOMF%GO:0042393	15	0.575322	1.70163	0.0219907	0.0426925	0.999	700	tags=53%, list=29%, signal=74%
GOLGI-ASSOCIATED VESICLE%GOCC%GO:0005798	44	0.42872	1.69855	0.00445104	0.0434812	0.9995	549	tags=43%, list=22%, signal=55%
POLYSOMAL RIBOSOME%GOCC%GO:0042788	19	0.538647	1.6939	0.0119681	0.0450225	1	708	tags=74%, list=29%, signal=103%
NEGATIVE REGULATION OF MOLECULAR FUNCTION%GOBP%GO:0044092	144	0.344738	1.68882	0	0.0467815	1	416	tags=31%, list=17%, signal=35%
NEGATIVE REGULATION OF CYTOKINE PRODUCTION%GOBP%GO:0001818	35	0.455976	1.67746	0.00404858	0.0508647	1	234	tags=31%, list=10%, signal=34%
PLASMA LIPOPROTEIN PARTICLE CLEARANCE%GOBP%GO:0034381	16	0.549091	1.66945	0.0199005	0.0538738	1	55	tags=25%, list=2%, signal=25%
SECRETORY GRANULE%GOCC%GO:0030141	284	0.308567	1.66887	0	0.0538801	1	355	tags=25%, list=14%, signal=25%
LYSOSOMAL LUMEN%GOCC%GO:0043202	41	0.423032	1.66375	0.00400534	0.0557808	1	571	tags=46%, list=23%, signal=59%
SM-LIKE PROTEIN FAMILY COMPLEX%GOCC%GO:0120114	19	0.515373	1.66031	0.0148699	0.0569572	1	804	tags=74%, list=33%, signal=109%
ENDOPEPTIDASE ACTIVITY%GOMF%GO:0004175	57	0.398851	1.65935	0.00301659	0.057104	1	348	tags=25%, list=14%, signal=28%
HALLMARK_ALLOGRAFT_REJECTION%MSIGDB_C2%HALLMARK_ALLOGRAFT_REJECTION	35	0.444832	1.65854	0.00527705	0.057219	1	368	tags=34%, list=15%, signal=40%
RESPONSE TO OTHER ORGANISM%GOBP%GO:0051707	84	0.365286	1.65759	0.00332226	0.0573965	1	258	tags=24%, list=11%, signal=26%
GLYCOSAMINOGLYCAN METABOLIC PROCESS%GOBP%GO:0030203	22	0.496335	1.65723	0.011658	0.0573134	1	571	tags=50%, list=23%, signal=65%
CLATHRIN-COATED ENDOCYTIC VESICLE MEMBRANE%GOCC%GO:0030669	17	0.541159	1.65589	0.0245161	0.0576927	1	228	tags=35%, list=9%, signal=39%
NEGATIVE REGULATION OF GENE EXPRESSION%GOBP%GO:0010629	240	0.310957	1.64908	0	0.0605805	1	711	tags=45%, list=29%, signal=57%
NUCLEAR SPECK%GOCC%GO:0016607	56	0.397833	1.64627	0.00304878	0.0617496	1	577	tags=45%, list=23%, signal=57%
RESPONSE TO EXTERNAL BIOTIC STIMULUS%GOBP%GO:0043207	84	0.365286	1.64487	0.0016129	0.0621269	1	258	tags=24%, list=11%, signal=26%
POSITIVE REGULATION OF CELL-SUBSTRATE ADHESION%GOBP%GO:0010811	22	0.497147	1.64341	0.0152478	0.0625881	1	495	tags=41%, list=20%, signal=51%
NEGATIVE REGULATION OF NITROGEN COMPOUND METABOLIC PROCESS%GOBP%GO:0051172	290	0.303935	1.64339	0	0.0623549	1	543	tags=31%, list=22%, signal=35%
CHOLESTEROL METABOLIC PROCESS%GOBP%GO:0008203	16	0.534094	1.64271	0.0246433	0.0624193	1	283	tags=38%, list=12%, signal=42%
INNATE IMMUNE SYSTEM%REACTOME%R-HSA-168249.7	356	0.298948	1.64186	0	0.0625752	1	355	tags=23%, list=14%, signal=23%
REGULATED EXOCYTOSIS%GOBP%GO:0045055	284	0.301693	1.64036	0	0.0630479	1	355	tags=24%, list=14%, signal=25%
PROTEIN GLYCOSYLATION%GOBP%GO:0006486	18	0.514725	1.63947	0.0157767	0.0631873	1	460	tags=50%, list=19%, signal=61%
REGULATION OF TYPE I INTERFERON PRODUCTION%GOBP%GO:0032479	23	0.482795	1.63687	0.0125945	0.0641685	1	234	tags=35%, list=10%, signal=38%
POSITIVE REGULATION OF CELLULAR AMIDE METABOLIC PROCESS%GOBP%GO:0034250	34	0.446704	1.63556	0.00401606	0.0644456	1	885	tags=62%, list=36%, signal=95%
TRANSLATION FACTORS%WIKIPATHWAYS_20190310%WP107%HOMO SAPIENS	27	0.472646	1.63555	0.00969529	0.0642093	1	862	tags=67%, list=35%, signal=102%
REGULATION OF INNATE IMMUNE RESPONSE%GOBP%GO:0045088	100	0.349917	1.63276	0	0.065234	1	610	tags=36%, list=25%, signal=46%
COPII-COATED VESICLE BUDDING%GOBP%GO:0090114	26	0.472595	1.63097	0.00669344	0.0658723	1	497	tags=42%, list=20%, signal=52%
SINGLE-STRANDED RNA BINDING%GOMF%GO:0003727	27	0.462142	1.6265	0.0094851	0.0679058	1	838	tags=56%, list=34%, signal=83%
REGULATION OF VIRAL LIFE CYCLE%GOBP%GO:1903900	41	0.418137	1.62535	0.00691563	0.0682316	1	487	tags=46%, list=20%, signal=57%
HEMOSTASIS%REACTOME%R-HSA-109582.2	196	0.315998	1.62481	0	0.0682625	1	184	tags=18%, list=7%, signal=18%
VESICLE TARGETING, TO, FROM OR WITHIN GOLGI%GOBP%GO:0048199	24	0.471297	1.6204	0.0182529	0.0702642	1	386	tags=33%, list=16%, signal=39%
NEGATIVE REGULATION OF MRNA METABOLIC PROCESS%GOBP%GO:1903312	21	0.495809	1.61915	0.0197044	0.0706217	1	512	tags=43%, list=21%, signal=54%
SECONDARY ALCOHOL METABOLIC PROCESS%GOBP%GO:1902652	16	0.534094	1.61912	0.025894	0.0703672	1	283	tags=38%, list=12%, signal=42%
ANTIGEN PRESENTATION: FOLDING, ASSEMBLY AND PEPTIDE LOADING OF CLASS I MHC%REACTOME DATABASE ID RELEASE 68%983170	15	0.546313	1.61825	0.0203562	0.0706011	1	246	tags=33%, list=10%, signal=37%
SMALL NUCLEAR RIBONUCLEOPROTEIN COMPLEX%GOCC%GO:0030532	18	0.51725	1.61548	0.0255428	0.071789	1	804	tags=78%, list=33%, signal=115%
VACUOLAR LUMEN%GOCC%GO:0005775	83	0.359521	1.61348	0.00163666	0.0725161	1	355	tags=29%, list=14%, signal=33%
IMMUNE EFFECTOR PROCESS%GOBP%GO:0002252	294	0.29779	1.61061	0	0.0738266	1	355	tags=24%, list=14%, signal=25%
AMINOGLYCAN METABOLIC PROCESS%GOBP%GO:0006022	22	0.496335	1.61051	0.0270936	0.0736133	1	571	tags=50%, list=23%, signal=65%
GLYCOSYLATION%GOBP%GO:0070085	18	0.514725	1.61025	0.0278884	0.073535	1	460	tags=50%, list=19%, signal=61%
GOLGI VESICLE BUDDING%GOBP%GO:0048194	28	0.453986	1.60744	0.0118734	0.0748569	1	497	tags=39%, list=20%, signal=49%
GOLGI-ASSOCIATED VESICLE MEMBRANE%GOCC%GO:0030660	32	0.440917	1.60644	0.0194175	0.0751022	1	625	tags=50%, list=25%, signal=66%
REGULATION OF CELL-SUBSTRATE ADHESION%GOBP%GO:0010810	39	0.423591	1.60567	0.0151099	0.0752576	1	664	tags=51%, list=27%, signal=69%
NABA_CORE_MATRISOME%MSIGDB_C2%NABA_CORE_MATRISOME	71	0.365277	1.60323	0.0016	0.0762128	1	773	tags=45%, list=31%, signal=64%
VESICLE TARGETING, ROUGH ER TO CIS-GOLGI%GOBP%GO:0048207	23	0.475305	1.6015	0.0183727	0.0769697	1	386	tags=35%, list=16%, signal=41%
COATED VESICLE%GOCC%GO:0030135	77	0.357594	1.60072	0.00169205	0.0771215	1	522	tags=32%, list=21%, signal=40%
EXOCYTOSIS%GOBP%GO:0006887	297	0.294058	1.60031	0	0.0770716	1	355	tags=24%, list=14%, signal=24%
CLATHRIN-COATED ENDOCYTIC VESICLE%GOCC%GO:0045334	22	0.477527	1.59921	0.0191816	0.0774778	1	305	tags=32%, list=12%, signal=36%
SPLICEOSOMAL SNRNP COMPLEX%GOCC%GO:0097525	18	0.51725	1.59867	0.0264484	0.0774957	1	804	tags=78%, list=33%, signal=115%
NABA_ECM_GLYCOPROTEINS%MSIGDB_C2%NABA_ECM_GLYCOPROTEINS	45	0.401503	1.59807	0.00851064	0.0775869	1	765	tags=49%, list=31%, signal=70%
COPII VESICLE COATING%GOBP%GO:0048208	23	0.475305	1.59609	0.0294906	0.0784474	1	386	tags=35%, list=16%, signal=41%
SELENIUM MICRONUTRIENT NETWORK%WIKIPATHWAYS_20190310%WP15%HOMO SAPIENS	28	0.448537	1.59138	0.0234681	0.0808919	1	139	tags=29%, list=6%, signal=30%
MACROMOLECULE BIOSYNTHETIC PROCESS%GOBP%GO:0009059	252	0.29841	1.58907	0	0.0818991	1	793	tags=48%, list=32%, signal=64%
VESICLE COATING%GOBP%GO:0006901	24	0.471297	1.58624	0.0258621	0.0832431	1	386	tags=33%, list=16%, signal=39%
PEPTIDE BIOSYNTHETIC PROCESS%GOBP%GO:0043043	135	0.323541	1.58385	0	0.0843743	1	793	tags=55%, list=32%, signal=77%
GLYCOSAMINOGLYCAN CATABOLIC PROCESS%GOBP%GO:0006027	21	0.48036	1.58018	0.0348387	0.086322	1	571	tags=48%, list=23%, signal=62%
VESICLE COAT%GOCC%GO:0030120	27	0.447242	1.57978	0.018543	0.0863142	1	674	tags=52%, list=27%, signal=71%
AZUROPHIL GRANULE LUMEN%GOCC%GO:0035578	49	0.386678	1.57869	0.0101156	0.0866445	1	355	tags=33%, list=14%, signal=37%
REGULATION OF VIRAL GENOME REPLICATION%GOBP%GO:0045069	23	0.470597	1.57685	0.0275591	0.0874328	1	561	tags=52%, list=23%, signal=67%
AMINOGLYCAN CATABOLIC PROCESS%GOBP%GO:0006026	21	0.48036	1.57643	0.0224159	0.0873835	1	571	tags=48%, list=23%, signal=62%
GLYCOLIPID METABOLIC PROCESS%GOBP%GO:0006664	16	0.511754	1.57458	0.0292249	0.0882899	1	431	tags=50%, list=18%, signal=60%
MACROMOLECULE GLYCOSYLATION%GOBP%GO:0043413	18	0.514725	1.57445	0.0315375	0.0880685	1	460	tags=50%, list=19%, signal=61%
RECEPTOR-MEDIATED ENDOCYTOSIS%GOBP%GO:0006898	57	0.371864	1.57188	0.00614439	0.0893316	1	606	tags=40%, list=25%, signal=52%
CYTOPLASMIC VESICLE PART%GOCC%GO:0044433	397	0.282126	1.57132	0	0.0893896	1	355	tags=22%, list=14%, signal=22%
POSITIVE REGULATION OF LIPID METABOLIC PROCESS%GOBP%GO:0045834	20	0.490033	1.56561	0.0272727	0.0927198	1	141	tags=25%, list=6%, signal=26%
NEGATIVE REGULATION OF CELLULAR METABOLIC PROCESS%GOBP%GO:0031324	308	0.287237	1.56411	0	0.0934082	1	543	tags=30%, list=22%, signal=34%
CYTOPLASMIC RIBONUCLEOPROTEIN GRANULE%GOCC%GO:0036464	49	0.388399	1.56133	0.0112835	0.0948504	1	762	tags=47%, list=31%, signal=67%
REGULATION OF SMOOTH MUSCLE CELL PROLIFERATION%GOBP%GO:0048660	16	0.511698	1.56103	0.0434783	0.0947642	1	398	tags=38%, list=16%, signal=44%
DOUBLE-STRANDED RNA BINDING%GOMF%GO:0003725	27	0.442672	1.55867	0.0297927	0.0958897	1	487	tags=37%, list=20%, signal=46%
CELLULAR MACROMOLECULE BIOSYNTHETIC PROCESS%GOBP%GO:0034645	241	0.292481	1.55547	0	0.0976785	1	793	tags=48%, list=32%, signal=64%
U2-TYPE SPLICEOSOMAL COMPLEX%GOCC%GO:0005684	21	0.478573	1.55189	0.0405229	0.099965	1	748	tags=62%, list=30%, signal=88%
RESPONSE TO BIOTIC STIMULUS%GOBP%GO:0009607	87	0.34231	1.54912	0.00499168	0.101679	1	258	tags=23%, list=11%, signal=25%
SECRETORY VESICLE%GOCC%GO:0099503	312	0.282949	1.54745	0	0.102521	1	355	tags=23%, list=14%, signal=23%
DNA BINDING%GOMF%GO:0003677	120	0.325147	1.54518	0.00181818	0.103812	1	594	tags=38%, list=24%, signal=47%
CYSTEINE-TYPE PEPTIDASE ACTIVITY%GOMF%GO:0008234	26	0.441406	1.54396	0.0356704	0.104329	1	636	tags=46%, list=26%, signal=62%
RIBONUCLEOPROTEIN COMPLEX ASSEMBLY%GOBP%GO:0022618	63	0.360303	1.54149	0.0140845	0.10575	1	696	tags=44%, list=28%, signal=60%
NUCLEAR EXPORT%GOBP%GO:0051168	46	0.384064	1.541	0.0212164	0.105763	1	838	tags=50%, list=34%, signal=74%
RESPONSE TO BACTERIUM%GOBP%GO:0009617	49	0.37919	1.5405	0.0148588	0.105797	1	258	tags=24%, list=11%, signal=27%
CYSTEINE-TYPE ENDOPEPTIDASE ACTIVITY%GOMF%GO:0004197	16	0.508176	1.53662	0.037594	0.108308	1	234	tags=25%, list=10%, signal=27%
RNA EXPORT FROM NUCLEUS%GOBP%GO:0006405	42	0.393349	1.53651	0.0326531	0.108052	1	838	tags=52%, list=34%, signal=78%
LIPOSACCHARIDE METABOLIC PROCESS%GOBP%GO:1903509	16	0.511754	1.53635	0.0366748	0.107836	1	431	tags=50%, list=18%, signal=60%
GOLGI ORGANIZATION%GOBP%GO:0007030	22	0.458438	1.53579	0.0409511	0.107921	1	625	tags=55%, list=25%, signal=73%
NUCLEAR BODY%GOCC%GO:0016604	100	0.331572	1.53049	0.00506757	0.111316	1	711	tags=45%, list=29%, signal=61%
REGULATION OF RNA SPLICING%GOBP%GO:0043484	40	0.3884	1.52776	0.0340557	0.112933	1	575	tags=38%, list=23%, signal=48%
REGULATION OF TUMOR NECROSIS FACTOR SUPERFAMILY CYTOKINE PRODUCTION%GOBP%GO:1903555	21	0.465167	1.52718	0.0337838	0.112994	1	234	tags=33%, list=10%, signal=37%
COLLAGEN BIOSYNTHESIS AND MODIFYING ENZYMES%REACTOME DATABASE ID RELEASE 68%1650814	23	0.454593	1.52506	0.0421607	0.114265	1	778	tags=57%, list=32%, signal=82%
GLYCOPROTEIN BIOSYNTHETIC PROCESS%GOBP%GO:0009101	26	0.438267	1.52481	0.0377359	0.114126	1	460	tags=38%, list=19%, signal=47%
COATED VESICLE MEMBRANE%GOCC%GO:0030662	58	0.360778	1.52457	0.0145349	0.113968	1	245	tags=21%, list=10%, signal=22%
VESICLE TARGETING%GOBP%GO:0006903	26	0.434657	1.52064	0.025	0.116786	1	479	tags=38%, list=20%, signal=47%
NEGATIVE REGULATION OF DNA METABOLIC PROCESS%GOBP%GO:0051053	16	0.501564	1.52002	0.0519952	0.116932	1	630	tags=50%, list=26%, signal=67%
NEGATIVE REGULATION OF CELL ADHESION%GOBP%GO:0007162	35	0.404204	1.51829	0.0163488	0.117804	1	296	tags=29%, list=12%, signal=32%
ER-PHAGOSOME PATHWAY%REACTOME%R-HSA-1236974.4	48	0.369744	1.51614	0.0256776	0.119139	1	610	tags=33%, list=25%, signal=43%
REGULATION OF TUMOR NECROSIS FACTOR PRODUCTION%GOBP%GO:0032680	21	0.465167	1.51361	0.0362225	0.120679	1	234	tags=33%, list=10%, signal=37%
INTEGRAL COMPONENT OF ENDOPLASMIC RETICULUM MEMBRANE%GOCC%GO:0030176	29	0.422993	1.51178	0.0348059	0.121772	1	246	tags=24%, list=10%, signal=27%
REGULATION OF HYDROLASE ACTIVITY%GOBP%GO:0051336	163	0.300382	1.51054	0.0020284	0.122365	1	419	tags=29%, list=17%, signal=32%
RESPONSE TO TUMOR NECROSIS FACTOR%GOBP%GO:0034612	51	0.365996	1.5071	0.020558	0.124807	1	667	tags=41%, list=27%, signal=55%
POSITIVE REGULATION OF RESPONSE TO STIMULUS%GOBP%GO:0048584	349	0.273275	1.50562	0	0.125652	1	326	tags=19%, list=13%, signal=19%
SECRETION BY CELL%GOBP%GO:0032940	318	0.27393	1.50374	0	0.126813	1	416	tags=25%, list=17%, signal=26%
RESPONSE TO VIRUS%GOBP%GO:0009615	36	0.393022	1.50333	0.0294118	0.126778	1	372	tags=31%, list=15%, signal=35%
RIBONUCLEOPROTEIN COMPLEX EXPORT FROM NUCLEUS%GOBP%GO:0071426	41	0.382398	1.49981	0.0185185	0.129221	1	838	tags=51%, list=34%, signal=76%
REGULATION OF HEMOPOIESIS%GOBP%GO:1903706	75	0.338007	1.49937	0.0140625	0.129173	1	610	tags=41%, list=25%, signal=53%
RIBONUCLEOPROTEIN COMPLEX LOCALIZATION%GOBP%GO:0071166	41	0.382398	1.49577	0.022792	0.131803	1	838	tags=51%, list=34%, signal=76%
POSITIVE REGULATION OF INNATE IMMUNE RESPONSE%GOBP%GO:0045089	83	0.327884	1.49565	0.00991735	0.131516	1	671	tags=40%, list=27%, signal=53%
POST-TRANSLATIONAL PROTEIN MODIFICATION%REACTOME%R-HSA-597592.7	318	0.273981	1.49284	0	0.133564	1	460	tags=25%, list=19%, signal=27%
RIBONUCLEOPROTEIN GRANULE%GOCC%GO:0035770	51	0.368861	1.49203	0.0192593	0.133873	1	762	tags=45%, list=31%, signal=64%
RESPONSE TO ENDOPLASMIC RETICULUM STRESS%GOBP%GO:0034976	62	0.352466	1.49193	0.0166163	0.133593	1	413	tags=31%, list=17%, signal=36%
MODIFICATION OF MORPHOLOGY OR PHYSIOLOGY OF OTHER ORGANISM%GOBP%GO:0035821	31	0.41292	1.49193	0.0372928	0.133215	1	416	tags=42%, list=17%, signal=50%
NEGATIVE REGULATION OF RESPONSE TO STIMULUS%GOBP%GO:0048585	228	0.284077	1.48957	0	0.134925	1	613	tags=36%, list=25%, signal=43%
ASPARAGINE N-LINKED GLYCOSYLATION%REACTOME DATABASE ID RELEASE 68%446203	87	0.326476	1.48885	0.00837521	0.13519	1	415	tags=31%, list=17%, signal=36%
CELLULAR RESPONSE TO TUMOR NECROSIS FACTOR%GOBP%GO:0071356	51	0.365996	1.48746	0.0212766	0.136015	1	667	tags=41%, list=27%, signal=55%
PROTEASE BINDING%GOMF%GO:0002020	38	0.387671	1.48472	0.0349933	0.138019	1	616	tags=42%, list=25%, signal=55%
EPIGENETIC REGULATION OF GENE EXPRESSION%REACTOME%R-HSA-212165.2	15	0.504679	1.48269	0.0713422	0.139389	1	508	tags=60%, list=21%, signal=75%
ANTIMICROBIAL HUMORAL RESPONSE%GOBP%GO:0019730	16	0.489457	1.48136	0.0533499	0.140228	1	707	tags=63%, list=29%, signal=87%
PROTEIN EXPORT FROM NUCLEUS%GOBP%GO:0006611	45	0.37313	1.47963	0.0235784	0.141432	1	838	tags=49%, list=34%, signal=73%
RNA BINDING%GOMF%GO:0003723	485	0.259543	1.47924	0	0.141369	1	754	tags=42%, list=31%, signal=48%
REGULATION OF CYTOKINE SECRETION%GOBP%GO:0050707	21	0.457242	1.47897	0.0503778	0.14122	1	249	tags=38%, list=10%, signal=42%
AZUROPHIL GRANULE%GOCC%GO:0042582	77	0.332048	1.47893	0.0187793	0.140863	1	355	tags=29%, list=14%, signal=32%
PRIMARY LYSOSOME%GOCC%GO:0005766	77	0.332048	1.47583	0.00955414	0.143243	1	355	tags=29%, list=14%, signal=32%
SECRETION%GOBP%GO:0046903	321	0.272232	1.47421	0	0.144302	1	416	tags=25%, list=17%, signal=26%
RIBONUCLEOPROTEIN COMPLEX SUBUNIT ORGANIZATION%GOBP%GO:0071826	65	0.343772	1.47382	0.016	0.144261	1	696	tags=43%, list=28%, signal=59%
POSITIVE REGULATION OF RECEPTOR-MEDIATED ENDOCYTOSIS%GOBP%GO:0048260	15	0.494724	1.47106	0.0694275	0.146341	1	142	tags=27%, list=6%, signal=28%
NEGATIVE REGULATION OF CELL DIFFERENTIATION%GOBP%GO:0045596	55	0.353515	1.46988	0.0185185	0.147018	1	511	tags=36%, list=21%, signal=45%
LIPOPROTEIN PARTICLE RECEPTOR BINDING%GOMF%GO:0070325	17	0.466828	1.45994	0.055207	0.155781	1	228	tags=29%, list=9%, signal=32%
INTRINSIC COMPONENT OF ENDOPLASMIC RETICULUM MEMBRANE%GOCC%GO:0031227	30	0.406092	1.45992	0.0519836	0.155372	1	246	tags=23%, list=10%, signal=26%
RETROGRADE VESICLE-MEDIATED TRANSPORT, GOLGI TO ER%GOBP%GO:0006890	25	0.429176	1.45777	0.035533	0.157073	1	549	tags=44%, list=22%, signal=56%
HALLMARK_KRAS_SIGNALING_UP%MSIGDB_C2%HALLMARK_KRAS_SIGNALING_UP	32	0.399379	1.45625	0.0401106	0.158217	1	311	tags=28%, list=13%, signal=32%
NUCLEAR TRANSPORT%GOBP%GO:0051169	63	0.342738	1.45454	0.0151745	0.159574	1	756	tags=46%, list=31%, signal=65%
IMMUNE SYSTEM PROCESS%GOBP%GO:0002376	484	0.256127	1.45394	0	0.159726	1	419	tags=23%, list=17%, signal=22%
SIGNALING BY PDGF%REACTOME%R-HSA-186797.3	16	0.478587	1.45248	0.0684411	0.160822	1	149	tags=19%, list=6%, signal=20%
COPII-MEDIATED VESICLE TRANSPORT%REACTOME DATABASE ID RELEASE 68%204005	25	0.417681	1.44716	0.0461741	0.16572	1	386	tags=32%, list=16%, signal=38%
VESICLE BUDDING FROM MEMBRANE%GOBP%GO:0006900	37	0.387287	1.44682	0.0353742	0.165607	1	497	tags=32%, list=20%, signal=40%
N-GLYCAN TRIMMING IN THE ER AND CALNEXIN CALRETICULIN CYCLE%REACTOME DATABASE ID RELEASE 68%532668	15	0.481571	1.44603	0.0692695	0.165951	1	505	tags=33%, list=21%, signal=42%
REGULATION OF RESPONSE TO CYTOKINE STIMULUS%GOBP%GO:0060759	16	0.48032	1.44462	0.0742092	0.166963	1	326	tags=50%, list=13%, signal=57%
ACTIVATION OF INNATE IMMUNE RESPONSE%GOBP%GO:0002218	74	0.327662	1.43948	0.0117253	0.171729	1	610	tags=35%, list=25%, signal=45%
NUCLEAR OUTER MEMBRANE-ENDOPLASMIC RETICULUM MEMBRANE NETWORK%GOCC%GO:0042175	168	0.283192	1.4366	0.00221239	0.174165	1	395	tags=25%, list=16%, signal=28%
ANTIGEN PROCESSING AND PRESENTATION OF PEPTIDE ANTIGEN VIA MHC CLASS I%GOBP%GO:0002474	55	0.34824	1.43603	0.0244648	0.174256	1	610	tags=35%, list=25%, signal=45%
CYTOKINE-MEDIATED SIGNALING PATHWAY%GOBP%GO:0019221	147	0.286354	1.43583	0.00582524	0.173977	1	324	tags=22%, list=13%, signal=24%
STEROL METABOLIC PROCESS%GOBP%GO:0016125	17	0.468302	1.43576	0.0840438	0.173577	1	283	tags=35%, list=12%, signal=40%
NUCLEOPLASM PART%GOCC%GO:0044451	121	0.299417	1.43561	0.00716846	0.173273	1	696	tags=41%, list=28%, signal=55%
HYDROLASE ACTIVITY, HYDROLYZING O-GLYCOSYL COMPOUNDS%GOMF%GO:0004553	15	0.480563	1.43382	0.0675325	0.174687	1	452	tags=47%, list=18%, signal=57%
NEGATIVE REGULATION OF CATABOLIC PROCESS%GOBP%GO:0009895	60	0.338287	1.43287	0.029985	0.175251	1	538	tags=32%, list=22%, signal=40%
POSITIVE REGULATION OF LEUKOCYTE MIGRATION%GOBP%GO:0002687	17	0.462162	1.43203	0.0839416	0.175705	1	528	tags=41%, list=21%, signal=52%
INTRACELLULAR VESICLE%GOCC%GO:0097708	496	0.250139	1.43143	0	0.175962	1	358	tags=21%, list=15%, signal=19%
GLYCOSAMINOGLYCAN METABOLISM%REACTOME%R-HSA-1630316.2	22	0.434174	1.42763	0.063354	0.179633	1	571	tags=41%, list=23%, signal=53%
NUCLEOCYTOPLASMIC TRANSPORT%GOBP%GO:0006913	61	0.338158	1.42731	0.0438185	0.179496	1	756	tags=46%, list=31%, signal=65%
STEROL HOMEOSTASIS%GOBP%GO:0055092	15	0.475417	1.4268	0.0803461	0.179611	1	116	tags=33%, list=5%, signal=35%
REGULATION OF CELLULAR PROTEIN METABOLIC PROCESS%GOBP%GO:0032268	375	0.257116	1.42607	0	0.17992	1	294	tags=17%, list=12%, signal=16%
MODIFICATION OF MORPHOLOGY OR PHYSIOLOGY OF OTHER ORGANISM INVOLVED IN SYMBIOTIC INTERACTION%GOBP%GO:0051817	27	0.40413	1.42566	0.0638587	0.179918	1	416	tags=44%, list=17%, signal=53%
ER TO GOLGI VESICLE-MEDIATED TRANSPORT%GOBP%GO:0006888	69	0.327984	1.42561	0.029595	0.179517	1	631	tags=43%, list=26%, signal=57%
CYTOPLASMIC VESICLE%GOCC%GO:0031410	496	0.250139	1.4235	0	0.181303	1	358	tags=21%, list=15%, signal=19%
TUMOR NECROSIS FACTOR-MEDIATED SIGNALING PATHWAY%GOBP%GO:0033209	44	0.360515	1.42032	0.0271903	0.184256	1	610	tags=36%, list=25%, signal=48%
CYTOPLASMIC STRESS GRANULE%GOCC%GO:0010494	19	0.443464	1.41962	0.0713359	0.184612	1	622	tags=32%, list=25%, signal=42%
TOLL-LIKE RECEPTOR SIGNALING PATHWAY%GOBP%GO:0002224	18	0.446642	1.41931	0.079118	0.184491	1	495	tags=39%, list=20%, signal=48%
SIGNALING RECEPTOR ACTIVITY%GOMF%GO:0038023	57	0.337603	1.4188	0.0324484	0.184576	1	498	tags=32%, list=20%, signal=39%
PROTEIN TARGETING%GOBP%GO:0006605	115	0.2969	1.41755	0.011215	0.185586	1	735	tags=50%, list=30%, signal=67%
ENDOPLASMIC RETICULUM SUBCOMPARTMENT%GOCC%GO:0098827	164	0.282509	1.41693	0.00867679	0.185793	1	395	tags=25%, list=16%, signal=28%
LIPID HOMEOSTASIS%GOBP%GO:0055088	18	0.451889	1.4169	0.0844233	0.185356	1	116	tags=28%, list=5%, signal=29%
PEPTIDASE ACTIVITY%GOMF%GO:0008233	104	0.300407	1.41689	0.012844	0.184903	1	754	tags=45%, list=31%, signal=62%
PEPTIDASE ACTIVITY, ACTING ON L-AMINO ACID PEPTIDES%GOMF%GO:0070011	100	0.302819	1.41666	0.00704225	0.184686	1	754	tags=45%, list=31%, signal=62%
ANAPHASE-PROMOTING COMPLEX-DEPENDENT CATABOLIC PROCESS%GOBP%GO:0031145	40	0.363643	1.41625	0.0482574	0.184669	1	610	tags=38%, list=25%, signal=49%
SIDE OF MEMBRANE%GOCC%GO:0098552	95	0.307607	1.41452	0.0181219	0.186234	1	329	tags=24%, list=13%, signal=27%
PROTEOGLYCAN BINDING%GOMF%GO:0043394	15	0.476428	1.4142	0.0795594	0.186101	1	773	tags=53%, list=31%, signal=77%
REGULATION OF ENDOCYTOSIS%GOBP%GO:0030100	62	0.335459	1.41375	0.03125	0.186102	1	326	tags=26%, list=13%, signal=29%
ANTIGEN RECEPTOR-MEDIATED SIGNALING PATHWAY%GOBP%GO:0050851	59	0.336188	1.41354	0.0409712	0.185877	1	610	tags=32%, list=25%, signal=42%
RUNX1 REGULATES TRANSCRIPTION OF GENES INVOLVED IN DIFFERENTIATION OF HSCS%REACTOME%R-HSA-8939236.1	43	0.359765	1.41327	0.0364656	0.185727	1	610	tags=40%, list=25%, signal=52%
ENDOPLASMIC RETICULUM MEMBRANE%GOCC%GO:0005789	162	0.278227	1.41199	0.00681818	0.186685	1	395	tags=25%, list=16%, signal=27%
NEGATIVE REGULATION OF CELL PROLIFERATION%GOBP%GO:0008285	72	0.324849	1.41135	0.0240385	0.186953	1	285	tags=22%, list=12%, signal=24%
ESTABLISHMENT OF PROTEIN LOCALIZATION TO ORGANELLE%GOBP%GO:0072594	141	0.285698	1.40948	0.00347826	0.188545	1	763	tags=50%, list=31%, signal=68%
CELLULAR RESPONSE TO DNA DAMAGE STIMULUS%GOBP%GO:0006974	77	0.317858	1.40598	0.0340909	0.192034	1	590	tags=31%, list=24%, signal=40%
MEMBRANE COAT%GOCC%GO:0030117	33	0.379749	1.4058	0.0598404	0.191749	1	674	tags=45%, list=27%, signal=62%
COATED MEMBRANE%GOCC%GO:0048475	33	0.379749	1.40471	0.0429363	0.192467	1	674	tags=45%, list=27%, signal=62%
REGULATION OF DNA-TEMPLATED TRANSCRIPTION IN RESPONSE TO STRESS%GOBP%GO:0043620	47	0.35458	1.40159	0.0464072	0.195559	1	610	tags=34%, list=25%, signal=44%
RIBONUCLEOPROTEIN COMPLEX BINDING%GOMF%GO:0043021	26	0.400703	1.39918	0.0772152	0.197942	1	653	tags=42%, list=27%, signal=57%
TRANSCRIPTIONAL REGULATION BY RUNX1%REACTOME DATABASE ID RELEASE 68%8878171	57	0.33649	1.3988	0.0410959	0.197934	1	610	tags=37%, list=25%, signal=48%
LEUKOCYTE MEDIATED IMMUNITY%GOBP%GO:0002443	241	0.266239	1.39763	0.00462963	0.198834	1	355	tags=22%, list=14%, signal=24%
REGULATION OF MYELOID CELL DIFFERENTIATION%GOBP%GO:0045637	30	0.380825	1.39691	0.0627558	0.19928	1	584	tags=53%, list=24%, signal=69%
INTERLEUKIN-4 AND INTERLEUKIN-13 SIGNALING%REACTOME%R-HSA-6785807.5	23	0.409478	1.39629	0.0859375	0.199504	1	491	tags=48%, list=20%, signal=59%
BIOCARTA_NFAT_PATHWAY%MSIGDB_C2%BIOCARTA_NFAT_PATHWAY	17	0.448591	1.396	0.0879397	0.19941	1	141	tags=24%, list=6%, signal=25%
CELL KILLING%GOBP%GO:0001906	15	0.46655	1.39339	0.0958084	0.202015	1	416	tags=33%, list=17%, signal=40%
HEDGEHOG LIGAND BIOGENESIS%REACTOME DATABASE ID RELEASE 68%5358346	41	0.36055	1.39247	0.0524862	0.202653	1	667	tags=39%, list=27%, signal=53%
PEPTIDASE COMPLEX%GOCC%GO:1905368	44	0.351256	1.3913	0.0510836	0.203659	1	610	tags=36%, list=25%, signal=48%
REGULATION OF CELL ACTIVATION%GOBP%GO:0050865	57	0.334009	1.39121	0.046225	0.203273	1	606	tags=37%, list=25%, signal=48%
REGULATION OF HEMATOPOIETIC PROGENITOR CELL DIFFERENTIATION%GOBP%GO:1901532	38	0.369221	1.39072	0.0658263	0.20337	1	754	tags=47%, list=31%, signal=67%
REGULATION OF HEMATOPOIETIC STEM CELL DIFFERENTIATION%GOBP%GO:1902036	37	0.365134	1.3907	0.0615797	0.202923	1	610	tags=38%, list=25%, signal=50%
PID_UPA_UPAR_PATHWAY%MSIGDB_C2%PID_UPA_UPAR_PATHWAY	20	0.424249	1.39053	0.0791457	0.202629	1	664	tags=50%, list=27%, signal=68%
CHOLESTEROL HOMEOSTASIS%GOBP%GO:0042632	15	0.475417	1.38834	0.101394	0.204689	1	116	tags=33%, list=5%, signal=35%
NUCLEIC ACID-TEMPLATED TRANSCRIPTION%GOBP%GO:0097659	45	0.34807	1.38723	0.0531609	0.205518	1	926	tags=58%, list=38%, signal=91%
REGULATION OF RAS BY GAPS%REACTOME%R-HSA-5658442.1	41	0.356884	1.38387	0.069541	0.209124	1	610	tags=37%, list=25%, signal=48%
TRANSCRIPTION BY RNA POLYMERASE II%GOBP%GO:0006366	33	0.378742	1.38382	0.0722581	0.20869	1	782	tags=48%, list=32%, signal=70%
MODIFICATION BY HOST OF SYMBIONT MORPHOLOGY OR PHYSIOLOGY%GOBP%GO:0051851	19	0.439015	1.38365	0.0868421	0.208399	1	416	tags=47%, list=17%, signal=57%
DISEASES ASSOCIATED WITH GLYCOSAMINOGLYCAN METABOLISM%REACTOME%R-HSA-3560782.2	18	0.438281	1.38194	0.107317	0.209994	1	571	tags=39%, list=23%, signal=50%
TRANSCRIPTION, DNA-TEMPLATED%GOBP%GO:0006351	45	0.34807	1.38076	0.0652482	0.210954	1	926	tags=58%, list=38%, signal=91%
RNA BIOSYNTHETIC PROCESS%GOBP%GO:0032774	45	0.34807	1.37606	0.0662824	0.216427	1	926	tags=58%, list=38%, signal=91%
SPHINGOLIPID METABOLISM%REACTOME%R-HSA-428157.4	16	0.456797	1.37578	0.101611	0.216309	1	431	tags=44%, list=18%, signal=53%
RESPONSE TO CYTOKINE%GOBP%GO:0034097	181	0.26903	1.3756	0.00898876	0.216035	1	324	tags=20%, list=13%, signal=22%
UROKINASE-TYPE PLASMINOGEN ACTIVATOR (UPA) AND UPAR-MEDIATED SIGNALING%PATHWAY INTERACTION DATABASE NCI-NATURE CURATED DATA%UROKINASE-TYPE PLASMINOGEN ACTIVATOR (UPA) AND UPAR-MEDIATED SIGNALING	20	0.424249	1.37039	0.0977444	0.222091	1	664	tags=50%, list=27%, signal=68%
POSITIVE REGULATION OF CELL PROLIFERATION%GOBP%GO:0008284	88	0.301682	1.36781	0.0346535	0.224933	1	511	tags=32%, list=21%, signal=39%
MULTICELLULAR ORGANISMAL HOMEOSTASIS%GOBP%GO:0048871	33	0.366737	1.36112	0.0710382	0.233307	1	102	tags=18%, list=4%, signal=19%
REGULATION OF ENDOTHELIAL CELL PROLIFERATION%GOBP%GO:0001936	24	0.403388	1.35862	0.0860215	0.236272	1	291	tags=29%, list=12%, signal=33%
ANTIGEN PROCESSING-CROSS PRESENTATION%REACTOME%R-HSA-1236975.1	52	0.333293	1.35631	0.0687134	0.238774	1	610	tags=31%, list=25%, signal=40%
DISEASES OF GLYCOSYLATION%REACTOME%R-HSA-3781865.1	27	0.384189	1.35539	0.0952381	0.239457	1	571	tags=41%, list=23%, signal=52%
PROTEIN LOCALIZATION TO MEMBRANE%GOBP%GO:0072657	136	0.277391	1.35132	0.0232558	0.24458	1	745	tags=49%, list=30%, signal=66%
REGULATION OF TRANSCRIPTION FROM RNA POLYMERASE II PROMOTER IN RESPONSE TO STRESS%GOBP%GO:0043618	44	0.344205	1.34992	0.0694645	0.246058	1	610	tags=34%, list=25%, signal=45%
DEGRADATION OF DVL%REACTOME%R-HSA-4641258.2	39	0.348762	1.34845	0.0642202	0.24768	1	610	tags=36%, list=25%, signal=47%
LIPID BINDING%GOMF%GO:0008289	134	0.276271	1.34818	0.0249042	0.247461	1	323	tags=22%, list=13%, signal=24%
POSITIVE REGULATION OF ACTIN FILAMENT BUNDLE ASSEMBLY%GOBP%GO:0032233	16	0.437193	1.34656	0.11461	0.249216	1	449	tags=38%, list=18%, signal=46%
DETECTION OF STIMULUS%GOBP%GO:0051606	20	0.420684	1.34387	0.113543	0.252398	1	366	tags=30%, list=15%, signal=35%
REGULATION OF VASCULATURE DEVELOPMENT%GOBP%GO:1901342	55	0.32162	1.3427	0.0678466	0.253471	1	324	tags=20%, list=13%, signal=23%
APC:CDC20 MEDIATED DEGRADATION OF CELL CYCLE PROTEINS PRIOR TO SATISFATION OF THE CELL CYCLE CHECKPOINT%REACTOME DATABASE ID RELEASE 68%179419	39	0.346488	1.3425	0.0829817	0.253195	1	610	tags=36%, list=25%, signal=47%
POSITIVE REGULATION OF DEFENSE RESPONSE%GOBP%GO:0031349	96	0.290927	1.34191	0.0365217	0.253451	1	610	tags=35%, list=25%, signal=45%
HEDGEHOG 'ON' STATE%REACTOME DATABASE ID RELEASE 68%5632684	39	0.348762	1.34153	0.0676259	0.253438	1	610	tags=36%, list=25%, signal=47%
ANTIVIRAL MECHANISM BY IFN-STIMULATED GENES%REACTOME DATABASE ID RELEASE 68%1169410	38	0.351657	1.34144	0.0914205	0.252997	1	749	tags=47%, list=30%, signal=67%
TCR SIGNALING%REACTOME DATABASE ID RELEASE 68%202403	50	0.328875	1.34043	0.0612813	0.253883	1	610	tags=34%, list=25%, signal=44%
ANTIGEN PROCESSING AND PRESENTATION OF EXOGENOUS PEPTIDE ANTIGEN VIA MHC CLASS I%GOBP%GO:0042590	46	0.334898	1.34003	0.0710382	0.253879	1	610	tags=33%, list=25%, signal=43%
REGULATION OF GENE EXPRESSION, EPIGENETIC%GOBP%GO:0040029	33	0.370283	1.33831	0.0881954	0.255717	1	557	tags=45%, list=23%, signal=58%
REGULATION OF BINDING%GOBP%GO:0051098	56	0.318709	1.33785	0.0613208	0.255855	1	528	tags=34%, list=21%, signal=42%
UBIQUITIN-DEPENDENT DEGRADATION OF CYCLIN D%REACTOME%R-HSA-75815.3	40	0.345299	1.33413	0.0871369	0.260791	1	760	tags=45%, list=31%, signal=64%
NEGATIVE REGULATION OF WNT SIGNALING PATHWAY%GOBP%GO:0030178	45	0.341062	1.33154	0.0947666	0.264104	1	610	tags=38%, list=25%, signal=49%
REGULATION OF STEM CELL DIFFERENTIATION%GOBP%GO:2000736	41	0.340124	1.33125	0.0669456	0.263966	1	772	tags=49%, list=31%, signal=70%
MOLECULAR TRANSDUCER ACTIVITY%GOMF%GO:0060089	62	0.312944	1.33097	0.0671875	0.263807	1	498	tags=29%, list=20%, signal=35%
REGULATION OF CATALYTIC ACTIVITY%GOBP%GO:0050790	294	0.246034	1.33019	0.00276243	0.264336	1	421	tags=24%, list=17%, signal=25%
BIOCARTA_PROTEASOME_PATHWAY%MSIGDB_C2%BIOCARTA_PROTEASOME_PATHWAY	24	0.38813	1.32973	0.100264	0.264476	1	610	tags=42%, list=25%, signal=55%
ENDOPEPTIDASE COMPLEX%GOCC%GO:1905369	41	0.340954	1.32912	0.0792079	0.26479	1	610	tags=34%, list=25%, signal=45%
REGULATION OF RNA STABILITY%GOBP%GO:0043487	75	0.301216	1.32861	0.0540984	0.264926	1	762	tags=41%, list=31%, signal=58%
REGULATION OF ACTIN FILAMENT BUNDLE ASSEMBLY%GOBP%GO:0032231	20	0.40856	1.32812	0.109961	0.26505	1	449	tags=35%, list=18%, signal=42%
POSITIVE REGULATION OF CELL MIGRATION%GOBP%GO:0030335	79	0.295221	1.32784	0.0590062	0.264865	1	491	tags=33%, list=20%, signal=40%
RESPONSE TO STRESS%GOBP%GO:0006950	500	0.231274	1.32731	0	0.265075	1	416	tags=22%, list=17%, signal=21%
NS1 MEDIATED EFFECTS ON HOST PATHWAYS%REACTOME DATABASE ID RELEASE 68%168276	17	0.424376	1.32625	0.107831	0.26615	1	745	tags=65%, list=30%, signal=92%
SIGNAL TRANSDUCTION BY P53 CLASS MEDIATOR%GOBP%GO:0072331	15	0.448992	1.32592	0.131882	0.266016	1	234	tags=20%, list=10%, signal=22%
REGULATION OF PEPTIDE SECRETION%GOBP%GO:0002791	57	0.30952	1.32503	0.0725806	0.26678	1	293	tags=28%, list=12%, signal=31%
APC C:CDC20 MEDIATED DEGRADATION OF MITOTIC PROTEINS%REACTOME DATABASE ID RELEASE 68%176409	39	0.346488	1.32486	0.0929919	0.266459	1	610	tags=36%, list=25%, signal=47%
ACTIVATION OF APC C AND APC C:CDC20 MEDIATED DEGRADATION OF MITOTIC PROTEINS%REACTOME DATABASE ID RELEASE 68%176814	39	0.346488	1.32411	0.0910448	0.267106	1	610	tags=36%, list=25%, signal=47%
REGULATION OF ANGIOGENESIS%GOBP%GO:0045765	51	0.320579	1.32272	0.0666667	0.268582	1	324	tags=20%, list=13%, signal=22%
ANTIGEN PROCESSING AND PRESENTATION OF EXOGENOUS PEPTIDE ANTIGEN VIA MHC CLASS I, TAP-DEPENDENT%GOBP%GO:0002479	46	0.334898	1.32259	0.0766962	0.268185	1	610	tags=33%, list=25%, signal=43%
CDC20:PHOSPHO-APC C MEDIATED DEGRADATION OF CYCLIN A%REACTOME%R-HSA-174184.2	39	0.346488	1.32167	0.094964	0.269033	1	610	tags=36%, list=25%, signal=47%
REGULATION OF CELL PROLIFERATION%GOBP%GO:0042127	166	0.263921	1.32092	0.0248092	0.269599	1	294	tags=19%, list=12%, signal=20%
CELLULAR RESPONSE TO CYTOKINE STIMULUS%GOBP%GO:0071345	174	0.260219	1.32056	0.0305499	0.26952	1	324	tags=20%, list=13%, signal=22%
MACROMOLECULE METHYLATION%GOBP%GO:0043414	15	0.442242	1.3192	0.134085	0.271011	1	748	tags=60%, list=30%, signal=86%
BLOOD COAGULATION%GOBP%GO:0007596	95	0.280992	1.31399	0.0375817	0.278348	1	406	tags=25%, list=17%, signal=29%
POSITIVE REGULATION OF STRESS-ACTIVATED MAPK CASCADE%GOBP%GO:0032874	15	0.44201	1.31378	0.141451	0.27809	1	580	tags=47%, list=24%, signal=61%
POSITIVE REGULATION OF CHEMOTAXIS%GOBP%GO:0050921	20	0.404706	1.31377	0.137672	0.277527	1	478	tags=35%, list=19%, signal=43%
REGULATION OF ACTIVATED PAK-2P34 BY PROTEASOME MEDIATED DEGRADATION%REACTOME DATABASE ID RELEASE 68%211733	39	0.342423	1.31374	0.0939226	0.276985	1	610	tags=36%, list=25%, signal=47%
NEGATIVE REGULATION OF SECRETION%GOBP%GO:0051048	17	0.424891	1.31344	0.13325	0.276891	1	169	tags=24%, list=7%, signal=25%
REGULATION OF CYTOKINE-MEDIATED SIGNALING PATHWAY%GOBP%GO:0001959	15	0.442955	1.31207	0.142308	0.278525	1	432	tags=53%, list=18%, signal=64%
NEGATIVE REGULATION OF CANONICAL WNT SIGNALING PATHWAY%GOBP%GO:0090090	44	0.330547	1.3112	0.0971831	0.279277	1	610	tags=36%, list=25%, signal=48%
MRNA TRANSPORT%GOBP%GO:0051028	33	0.353729	1.30808	0.0895317	0.283733	1	746	tags=42%, list=30%, signal=60%
REGULATION OF ACTOMYOSIN STRUCTURE ORGANIZATION%GOBP%GO:0110020	16	0.426301	1.30741	0.138462	0.284184	1	449	tags=38%, list=18%, signal=46%
HH MUTANTS THAT DON'T UNDERGO AUTOCATALYTIC PROCESSING ARE DEGRADED BY ERAD%REACTOME%R-HSA-5362768.1	40	0.334756	1.307	0.088359	0.284201	1	667	tags=38%, list=27%, signal=51%
MRNA EXPORT FROM NUCLEUS%GOBP%GO:0006406	32	0.354308	1.30413	0.103542	0.288203	1	746	tags=44%, list=30%, signal=62%
MRNA-CONTAINING RIBONUCLEOPROTEIN COMPLEX EXPORT FROM NUCLEUS%GOBP%GO:0071427	32	0.354308	1.30251	0.114474	0.290231	1	746	tags=44%, list=30%, signal=62%
RNA POLYMERASE II TRANSCRIPTION TERMINATION%REACTOME%R-HSA-73856.4	16	0.439565	1.30025	0.147771	0.293231	1	838	tags=69%, list=34%, signal=104%
REGULATION OF BODY FLUID LEVELS%GOBP%GO:0050878	113	0.271216	1.29977	0.0397112	0.293365	1	306	tags=19%, list=12%, signal=21%
COAGULATION%GOBP%GO:0050817	95	0.280992	1.29904	0.0455342	0.294043	1	406	tags=25%, list=17%, signal=29%
CHROMOSOME SEGREGATION%GOBP%GO:0007059	19	0.413579	1.29813	0.140175	0.294914	1	580	tags=37%, list=24%, signal=48%
PLATELET AGGREGATION (PLUG FORMATION)%REACTOME%R-HSA-76009.2	16	0.42937	1.2981	0.157623	0.294368	1	664	tags=56%, list=27%, signal=77%
ISG15 ANTIVIRAL MECHANISM%REACTOME DATABASE ID RELEASE 68%1169408	34	0.35034	1.29629	0.104497	0.296588	1	850	tags=59%, list=35%, signal=89%
REGULATION OF MRNA STABILITY%GOBP%GO:0043488	74	0.295154	1.29428	0.0698413	0.299379	1	762	tags=41%, list=31%, signal=57%
MEMBRANE LIPID METABOLIC PROCESS%GOBP%GO:0006643	26	0.373255	1.29271	0.126344	0.301434	1	329	tags=31%, list=13%, signal=35%
VESICLE ORGANIZATION%GOBP%GO:0016050	76	0.289802	1.29052	0.0741325	0.304482	1	396	tags=22%, list=16%, signal=26%
AMINOGLYCAN BIOSYNTHETIC PROCESS%GOBP%GO:0006023	17	0.417437	1.28808	0.157233	0.307906	1	571	tags=41%, list=23%, signal=53%
GLYCOSAMINOGLYCAN BIOSYNTHETIC PROCESS%GOBP%GO:0006024	17	0.417437	1.28765	0.14899	0.308055	1	571	tags=41%, list=23%, signal=53%
INTERFERON-GAMMA-MEDIATED SIGNALING PATHWAY%GOBP%GO:0060333	16	0.41921	1.28633	0.151365	0.309706	1	318	tags=31%, list=13%, signal=36%
PROTEIN-CONTAINING COMPLEX SUBUNIT ORGANIZATION%GOBP%GO:0043933	368	0.2308	1.2845	0.00327869	0.312241	1	651	tags=32%, list=27%, signal=37%
CELLULAR RESPONSE TO LIPOPOLYSACCHARIDE%GOBP%GO:0071222	18	0.409488	1.28409	0.147287	0.312309	1	234	tags=28%, list=10%, signal=30%
REGULATION OF STRESS FIBER ASSEMBLY%GOBP%GO:0051492	16	0.426301	1.28342	0.149708	0.31279	1	449	tags=38%, list=18%, signal=46%
INTERACTION WITH SYMBIONT%GOBP%GO:0051702	22	0.38518	1.282	0.146753	0.314644	1	476	tags=45%, list=19%, signal=56%
P53-INDEPENDENT G1 S DNA DAMAGE CHECKPOINT%REACTOME DATABASE ID RELEASE 68%69613	38	0.330295	1.28194	0.125535	0.314127	1	610	tags=34%, list=25%, signal=45%
NCRNA METABOLIC PROCESS%GOBP%GO:0034660	78	0.287692	1.28056	0.0670827	0.315799	1	642	tags=36%, list=26%, signal=47%
GOLGI VESICLE TRANSPORT%GOBP%GO:0048193	106	0.273957	1.27706	0.0609756	0.321253	1	631	tags=37%, list=26%, signal=47%
REGULATION OF MORPHOGENESIS OF AN EPITHELIUM%GOBP%GO:1905330	49	0.31101	1.27658	0.0953101	0.321449	1	674	tags=39%, list=27%, signal=52%
MAPK6 MAPK4 SIGNALING%REACTOME%R-HSA-5687128.3	46	0.317279	1.27649	0.106383	0.32097	1	610	tags=35%, list=25%, signal=45%
DNA PACKAGING%GOBP%GO:0006323	21	0.392094	1.27595	0.129278	0.321316	1	575	tags=48%, list=23%, signal=62%
REGULATION OF CELL ADHESION%GOBP%GO:0030155	90	0.277684	1.27475	0.0573356	0.322768	1	664	tags=39%, list=27%, signal=51%
REGULATION OF RUNX2 EXPRESSION AND ACTIVITY%REACTOME%R-HSA-8939902.1	42	0.327439	1.27396	0.108604	0.323534	1	610	tags=36%, list=25%, signal=47%
CLATHRIN-COATED VESICLE MEMBRANE%GOCC%GO:0030665	35	0.342051	1.27235	0.131234	0.325673	1	228	tags=20%, list=9%, signal=22%
HEMOSTASIS%GOBP%GO:0007599	96	0.273673	1.27235	0.0808081	0.325047	1	406	tags=25%, list=17%, signal=29%
APC C:CDC20 MEDIATED DEGRADATION OF SECURIN%REACTOME DATABASE ID RELEASE 68%174154	38	0.330295	1.27114	0.116022	0.326536	1	610	tags=34%, list=25%, signal=45%
NEGATIVE REGULATION OF CELLULAR CATABOLIC PROCESS%GOBP%GO:0031330	51	0.312047	1.26925	0.119697	0.329228	1	526	tags=31%, list=21%, signal=39%
UBIQUITIN MEDIATED DEGRADATION OF PHOSPHORYLATED CDC25A%REACTOME%R-HSA-69601.3	38	0.330295	1.26875	0.12938	0.329449	1	610	tags=34%, list=25%, signal=45%
HH MUTANTS ABROGATE LIGAND SECRETION%REACTOME DATABASE ID RELEASE 68%5387390	40	0.334756	1.26754	0.123348	0.330941	1	667	tags=38%, list=27%, signal=51%
INNATE IMMUNE RESPONSE-ACTIVATING SIGNAL TRANSDUCTION%GOBP%GO:0002758	64	0.292513	1.26637	0.0887574	0.332436	1	610	tags=33%, list=25%, signal=43%
CDK-MEDIATED PHOSPHORYLATION AND REMOVAL OF CDC6%REACTOME DATABASE ID RELEASE 68%69017	38	0.330295	1.2662	0.118943	0.332135	1	610	tags=34%, list=25%, signal=45%
NEGATIVE REGULATION OF CELL CYCLE PROCESS%GOBP%GO:0010948	67	0.287885	1.26587	0.0990991	0.33208	1	610	tags=36%, list=25%, signal=46%
DISEASE%REACTOME DATABASE ID RELEASE 68%1643685	311	0.23071	1.26549	0.0189274	0.332094	1	674	tags=39%, list=27%, signal=46%
CELLULAR RESPONSE TO MOLECULE OF BACTERIAL ORIGIN%GOBP%GO:0071219	19	0.402628	1.26526	0.172111	0.331898	1	234	tags=26%, list=10%, signal=29%
CDT1 ASSOCIATION WITH THE CDC6:ORC:ORIGIN COMPLEX%REACTOME%R-HSA-68827.2	38	0.330295	1.26451	0.124827	0.332599	1	610	tags=34%, list=25%, signal=45%
P53-INDEPENDENT DNA DAMAGE RESPONSE%REACTOME DATABASE ID RELEASE 68%69610	38	0.330295	1.2639	0.129888	0.333014	1	610	tags=34%, list=25%, signal=45%
CROSS-PRESENTATION OF SOLUBLE EXOGENOUS ANTIGENS (ENDOSOMES)%REACTOME%R-HSA-1236978.1	37	0.336969	1.26388	0.134642	0.332424	1	610	tags=35%, list=25%, signal=46%
PROTEASOME DEGRADATION%WIKIPATHWAYS_20190310%WP183%HOMO SAPIENS	40	0.327941	1.2636	0.136929	0.332361	1	610	tags=35%, list=25%, signal=46%
ENDOCYTIC VESICLE%GOCC%GO:0030139	83	0.279437	1.26258	0.0816667	0.333549	1	228	tags=17%, list=9%, signal=18%
INTRACELLULAR PROTEIN TRANSPORT%GOBP%GO:0006886	262	0.235389	1.26211	0.023622	0.333808	1	763	tags=41%, list=31%, signal=53%
AMYLOID FIBER FORMATION%REACTOME%R-HSA-977225.5	24	0.365973	1.26195	0.148718	0.333475	1	420	tags=38%, list=17%, signal=45%
NEGATIVE REGULATION OF SECRETION BY CELL%GOBP%GO:1903531	16	0.407731	1.25928	0.164589	0.337676	1	94	tags=19%, list=4%, signal=19%
AUTODEGRADATION OF CDH1 BY CDH1:APC C%REACTOME%R-HSA-174084.3	38	0.330295	1.25869	0.135431	0.338094	1	610	tags=34%, list=25%, signal=45%
NEGATIVE REGULATION OF CELL-CELL ADHESION%GOBP%GO:0022408	16	0.411305	1.25785	0.176904	0.338913	1	379	tags=31%, list=15%, signal=37%
MEMBRANE INVAGINATION%GOBP%GO:0010324	17	0.40686	1.25607	0.167056	0.341471	1	66	tags=12%, list=3%, signal=12%
OSSIFICATION%GOBP%GO:0001503	34	0.334469	1.2559	0.140884	0.341138	1	210	tags=18%, list=9%, signal=19%
IMMUNE RESPONSE-ACTIVATING SIGNAL TRANSDUCTION%GOBP%GO:0002757	113	0.262135	1.25509	0.0554562	0.341946	1	267	tags=15%, list=11%, signal=16%
REGULATION OF RUNX3 EXPRESSION AND ACTIVITY%REACTOME DATABASE ID RELEASE 68%8941858	38	0.330295	1.25481	0.132867	0.341851	1	610	tags=34%, list=25%, signal=45%
DEGRADATION OF AXIN%REACTOME%R-HSA-4641257.2	38	0.330295	1.25436	0.139323	0.341975	1	610	tags=34%, list=25%, signal=45%
POSITIVE REGULATION OF STRESS-ACTIVATED PROTEIN KINASE SIGNALING CASCADE%GOBP%GO:0070304	16	0.416272	1.25382	0.173469	0.342333	1	580	tags=44%, list=24%, signal=57%
NABA_BASEMENT_MEMBRANES%MSIGDB_C2%NABA_BASEMENT_MEMBRANES	17	0.403603	1.25299	0.178099	0.343262	1	1051	tags=71%, list=43%, signal=123%
INFLAMMATORY RESPONSE%GOBP%GO:0006954	39	0.324691	1.25202	0.136364	0.344479	1	533	tags=36%, list=22%, signal=45%
PLASMA MEMBRANE INVAGINATION%GOBP%GO:0099024	15	0.417415	1.25168	0.189155	0.344436	1	66	tags=13%, list=3%, signal=14%
ASYMMETRIC LOCALIZATION OF PCP PROTEINS%REACTOME%R-HSA-4608870.1	38	0.330295	1.25124	0.140227	0.344604	1	610	tags=34%, list=25%, signal=45%
PROTEASOME COMPLEX%GOCC%GO:0000502	40	0.32118	1.25065	0.122507	0.345034	1	610	tags=33%, list=25%, signal=43%
PROTEIN-CONTAINING COMPLEX LOCALIZATION%GOBP%GO:0031503	59	0.293926	1.24999	0.113744	0.345573	1	838	tags=46%, list=34%, signal=68%
CYTOKINE SIGNALING IN IMMUNE SYSTEM%REACTOME%R-HSA-1280215.3	177	0.247832	1.24933	0.0649895	0.346209	1	620	tags=33%, list=25%, signal=41%
GOLGI LUMEN%GOCC%GO:0005796	21	0.382808	1.24891	0.165394	0.346324	1	571	tags=33%, list=23%, signal=43%
APC C:CDH1 MEDIATED DEGRADATION OF CDC20 AND OTHER APC C:CDH1 TARGETED PROTEINS IN LATE MITOSIS EARLY G1%REACTOME DATABASE ID RELEASE 68%174178	38	0.330295	1.24883	0.134063	0.345826	1	610	tags=34%, list=25%, signal=45%
MYELOID CELL ACTIVATION INVOLVED IN IMMUNE RESPONSE%GOBP%GO:0002275	220	0.237598	1.24813	0.0448113	0.34658	1	365	tags=22%, list=15%, signal=23%
PROTEIN-DNA COMPLEX%GOCC%GO:0032993	21	0.382691	1.24784	0.169559	0.346523	1	670	tags=52%, list=27%, signal=71%
REGULATION OF SUBSTRATE ADHESION-DEPENDENT CELL SPREADING%GOBP%GO:1900024	22	0.372965	1.24773	0.162127	0.346052	1	664	tags=45%, list=27%, signal=62%
PROTEIN-CONTAINING COMPLEX ASSEMBLY%GOBP%GO:0065003	319	0.228622	1.24561	0.0174927	0.349228	1	599	tags=30%, list=24%, signal=34%
CELLULAR PROTEIN-CONTAINING COMPLEX ASSEMBLY%GOBP%GO:0034622	172	0.245844	1.24447	0.0631579	0.350591	1	594	tags=32%, list=24%, signal=39%
SIGNALING RECEPTOR BINDING%GOMF%GO:0005102	216	0.237769	1.24445	0.0258216	0.350004	1	326	tags=18%, list=13%, signal=19%
VIF-MEDIATED DEGRADATION OF APOBEC3G%REACTOME DATABASE ID RELEASE 68%180585	39	0.323811	1.24356	0.139601	0.351002	1	610	tags=33%, list=25%, signal=44%
MYELOID LEUKOCYTE ACTIVATION%GOBP%GO:0002274	223	0.234428	1.24296	0.0276382	0.351442	1	365	tags=22%, list=15%, signal=23%
CELLULAR RESPONSE TO STARVATION%GOBP%GO:0009267	26	0.354685	1.2419	0.154242	0.352814	1	327	tags=31%, list=13%, signal=35%
POSITIVE REGULATION OF CELL MOTILITY%GOBP%GO:2000147	82	0.275234	1.2404	0.0906149	0.354986	1	491	tags=32%, list=20%, signal=38%
RESPONSE TO MOLECULE OF BACTERIAL ORIGIN%GOBP%GO:0002237	24	0.367612	1.24014	0.166213	0.354822	1	512	tags=38%, list=21%, signal=47%
REGULATION OF TRANSCRIPTION FROM RNA POLYMERASE II PROMOTER IN RESPONSE TO HYPOXIA%GOBP%GO:0061418	39	0.324541	1.23973	0.137733	0.354897	1	610	tags=33%, list=25%, signal=44%
SULFUR COMPOUND BINDING%GOMF%GO:1901681	47	0.308637	1.23959	0.125356	0.354507	1	101	tags=17%, list=4%, signal=17%
IMMUNE RESPONSE-REGULATING SIGNALING PATHWAY%GOBP%GO:0002764	115	0.25645	1.23935	0.0797774	0.354345	1	267	tags=15%, list=11%, signal=16%
PATTERN RECOGNITION RECEPTOR SIGNALING PATHWAY%GOBP%GO:0002221	21	0.373889	1.23864	0.182048	0.355024	1	175	tags=19%, list=7%, signal=20%
NUCLEAR ENVELOPE ORGANIZATION%GOBP%GO:0006998	17	0.401798	1.23671	0.180825	0.357892	1	484	tags=35%, list=20%, signal=44%
T CELL RECEPTOR SIGNALING PATHWAY%GOBP%GO:0050852	51	0.302407	1.23563	0.133431	0.359345	1	610	tags=31%, list=25%, signal=41%
NUCLEOSOME ORGANIZATION%GOBP%GO:0034728	18	0.400836	1.23481	0.181586	0.360288	1	575	tags=50%, list=23%, signal=65%
WOUND HEALING%GOBP%GO:0042060	120	0.257252	1.23425	0.0661765	0.360777	1	406	tags=24%, list=17%, signal=28%
CELLULAR RESPONSE TO EXTRACELLULAR STIMULUS%GOBP%GO:0031668	30	0.33671	1.23337	0.178385	0.361814	1	327	tags=30%, list=13%, signal=34%
G ALPHA (I) SIGNALLING EVENTS%REACTOME DATABASE ID RELEASE 68%418594	67	0.287192	1.23321	0.125589	0.361507	1	278	tags=22%, list=11%, signal=25%
INTERFERON SIGNALING%REACTOME DATABASE ID RELEASE 68%913531	56	0.299298	1.23235	0.140533	0.362483	1	648	tags=38%, list=26%, signal=50%
REGULATION OF JNK CASCADE%GOBP%GO:0046328	18	0.392994	1.23109	0.182942	0.364113	1	234	tags=28%, list=10%, signal=30%
HYDROLASE ACTIVITY, ACTING ON GLYCOSYL BONDS%GOMF%GO:0016798	21	0.378446	1.22593	0.184371	0.373314	1	580	tags=43%, list=24%, signal=56%
PROTEIN-DNA COMPLEX SUBUNIT ORGANIZATION%GOBP%GO:0071824	28	0.348249	1.22533	0.153153	0.373817	1	575	tags=39%, list=23%, signal=51%
POSITIVE REGULATION OF NF-KAPPAB TRANSCRIPTION FACTOR ACTIVITY%GOBP%GO:0051092	29	0.342029	1.22456	0.179416	0.374685	1	284	tags=28%, list=12%, signal=31%
ENZYME ACTIVATOR ACTIVITY%GOMF%GO:0008047	73	0.275264	1.2241	0.11042	0.374928	1	450	tags=29%, list=18%, signal=34%
REGULATION OF ANIMAL ORGAN MORPHOGENESIS%GOBP%GO:2000027	51	0.298771	1.22383	0.145803	0.374806	1	674	tags=37%, list=27%, signal=50%
AMYLOID-BETA BINDING%GOMF%GO:0001540	18	0.391107	1.22212	0.188406	0.377462	1	569	tags=44%, list=23%, signal=57%
FIBROBLAST GROWTH FACTOR RECEPTOR SIGNALING PATHWAY%GOBP%GO:0008543	16	0.406074	1.22205	0.215094	0.376964	1	406	tags=38%, list=17%, signal=45%
G1 S DNA DAMAGE CHECKPOINTS%REACTOME%R-HSA-69615.2	39	0.315461	1.22184	0.157025	0.376725	1	610	tags=33%, list=25%, signal=44%
RNA LOCALIZATION%GOBP%GO:0006403	56	0.293659	1.22168	0.14771	0.376375	1	557	tags=30%, list=23%, signal=38%
POSITIVE REGULATION OF MULTICELLULAR ORGANISMAL PROCESS%GOBP%GO:0051240	200	0.234134	1.22106	0.0616438	0.3769	1	528	tags=28%, list=21%, signal=33%
TRANSFERASE ACTIVITY, TRANSFERRING GLYCOSYL GROUPS%GOMF%GO:0016757	32	0.329069	1.21939	0.17337	0.379533	1	460	tags=34%, list=19%, signal=42%
DOWNSTREAM TCR SIGNALING%REACTOME DATABASE ID RELEASE 68%202424	47	0.302016	1.21917	0.133333	0.379316	1	610	tags=32%, list=25%, signal=42%
REGULATION OF PROTEIN SECRETION%GOBP%GO:0050708	55	0.295552	1.21855	0.149321	0.379927	1	293	tags=27%, list=12%, signal=30%
METABOLISM OF STEROIDS%REACTOME%R-HSA-8957322.2	26	0.350769	1.21744	0.173565	0.38151	1	479	tags=35%, list=20%, signal=43%
DEVELOPMENTAL BIOLOGY%REACTOME DATABASE ID RELEASE 68%1266738	250	0.227441	1.21664	0.0501319	0.382385	1	674	tags=38%, list=27%, signal=47%
STABILIZATION OF P53%REACTOME%R-HSA-69541.4	39	0.315461	1.21509	0.15374	0.38479	1	610	tags=33%, list=25%, signal=44%
P53-DEPENDENT G1 S DNA DAMAGE CHECKPOINT%REACTOME%R-HSA-69580.2	39	0.315461	1.2145	0.148256	0.385361	1	610	tags=33%, list=25%, signal=44%
REGULATION OF SIGNAL TRANSDUCTION BY P53 CLASS MEDIATOR%GOBP%GO:1901796	24	0.352465	1.21411	0.194409	0.385459	1	594	tags=42%, list=24%, signal=54%
DNA CONFORMATION CHANGE%GOBP%GO:0071103	36	0.322782	1.21325	0.163324	0.386482	1	508	tags=31%, list=21%, signal=38%
OXIDOREDUCTASE ACTIVITY, ACTING ON PAIRED DONORS, WITH INCORPORATION OR REDUCTION OF MOLECULAR OXYGEN%GOMF%GO:0016705	19	0.376869	1.21316	0.184769	0.386009	1	312	tags=26%, list=13%, signal=30%
SIGNALING BY NOTCH%REACTOME DATABASE ID RELEASE 68%157118	59	0.28841	1.2129	0.142053	0.385832	1	667	tags=41%, list=27%, signal=55%
POSITIVE REGULATION OF CELL ACTIVATION%GOBP%GO:0050867	42	0.309292	1.21274	0.180597	0.385509	1	606	tags=38%, list=25%, signal=50%
HALLMARK_UNFOLDED_PROTEIN_RESPONSE%MSIGDB_C2%HALLMARK_UNFOLDED_PROTEIN_RESPONSE	44	0.307098	1.2125	0.169565	0.385325	1	637	tags=48%, list=26%, signal=63%
REGULATION OF LIPASE ACTIVITY%GOBP%GO:0060191	15	0.402664	1.21189	0.221542	0.385861	1	116	tags=20%, list=5%, signal=21%
POSTTRANSCRIPTIONAL REGULATION OF GENE EXPRESSION%GOBP%GO:0010608	139	0.248112	1.21152	0.0953307	0.385932	1	888	tags=49%, list=36%, signal=72%
DNA REPAIR%GOBP%GO:0006281	57	0.288039	1.20905	0.145706	0.390193	1	647	tags=32%, list=26%, signal=42%
AMIDE TRANSPORT%GOBP%GO:0042886	310	0.221938	1.20886	0.0306748	0.389901	1	708	tags=36%, list=29%, signal=44%
CELLULAR RESPONSE TO NUTRIENT LEVELS%GOBP%GO:0031669	30	0.33671	1.20878	0.184896	0.389376	1	327	tags=30%, list=13%, signal=34%
NEUTROPHIL MEDIATED IMMUNITY%GOBP%GO:0002446	217	0.233679	1.20864	0.0521092	0.388984	1	365	tags=22%, list=15%, signal=23%
STEROID BINDING%GOMF%GO:0005496	22	0.367282	1.20832	0.199488	0.388967	1	124	tags=27%, list=5%, signal=28%
PROTEIN LOCALIZATION TO ORGANELLE%GOBP%GO:0033365	197	0.232855	1.2071	0.0592417	0.390879	1	732	tags=42%, list=30%, signal=55%
AXON GUIDANCE%REACTOME DATABASE ID RELEASE 68%422475	217	0.230467	1.20693	0.0664962	0.390563	1	712	tags=40%, list=29%, signal=51%
CELLULAR RESPONSE TO EXTERNAL STIMULUS%GOBP%GO:0071496	31	0.331729	1.2039	0.193989	0.396039	1	327	tags=29%, list=13%, signal=33%
REGULATION OF ALTERNATIVE MRNA SPLICING, VIA SPLICEOSOME%GOBP%GO:0000381	21	0.370719	1.20305	0.193508	0.397048	1	641	tags=43%, list=26%, signal=57%
PID_ARF6_TRAFFICKING_PATHWAY%MSIGDB_C2%PID_ARF6_TRAFFICKING_PATHWAY	19	0.375135	1.20261	0.206803	0.397282	1	324	tags=37%, list=13%, signal=42%
MYELOID LEUKOCYTE MEDIATED IMMUNITY%GOBP%GO:0002444	219	0.230086	1.20246	0.0536585	0.396963	1	365	tags=21%, list=15%, signal=23%
POSITIVE REGULATION OF LEUKOCYTE ACTIVATION%GOBP%GO:0002696	40	0.314043	1.20224	0.198601	0.396763	1	606	tags=40%, list=25%, signal=52%
CLATHRIN-COATED VESICLE%GOCC%GO:0030136	49	0.296199	1.20059	0.168079	0.399379	1	228	tags=16%, list=9%, signal=18%
ESTABLISHMENT OF PROTEIN LOCALIZATION%GOBP%GO:0045184	321	0.219364	1.2003	0.0383387	0.399336	1	674	tags=35%, list=27%, signal=41%
PROTEIN TRANSPORT%GOBP%GO:0015031	306	0.22044	1.19986	0.0616622	0.39966	1	708	tags=36%, list=29%, signal=45%
EXTRACELLULAR MATRIX STRUCTURAL CONSTITUENT%GOMF%GO:0005201	36	0.319682	1.19946	0.201592	0.399832	1	972	tags=53%, list=40%, signal=86%
NEGATIVE REGULATION OF LOCOMOTION%GOBP%GO:0040013	42	0.304515	1.19893	0.180882	0.400213	1	613	tags=31%, list=25%, signal=41%
AUTODEGRADATION OF THE E3 UBIQUITIN LIGASE COP1%REACTOME DATABASE ID RELEASE 68%349425	39	0.315461	1.19867	0.175824	0.400082	1	610	tags=33%, list=25%, signal=44%
PROXIMAL PROMOTER SEQUENCE-SPECIFIC DNA BINDING%GOMF%GO:0000987	27	0.338847	1.19857	0.192848	0.399619	1	149	tags=15%, list=6%, signal=16%
NEGATIVE REGULATION OF CELLULAR COMPONENT MOVEMENT%GOBP%GO:0051271	43	0.306039	1.19855	0.177557	0.399015	1	613	tags=30%, list=25%, signal=40%
PEPTIDYL-AMINO ACID MODIFICATION%GOBP%GO:0018193	101	0.254777	1.19851	0.113176	0.398433	1	413	tags=23%, list=17%, signal=26%
POSITIVE REGULATION OF INFLAMMATORY RESPONSE%GOBP%GO:0050729	17	0.383953	1.19841	0.219512	0.398008	1	307	tags=29%, list=13%, signal=33%
TRNA PROCESSING%REACTOME%R-HSA-72306.6	22	0.356036	1.19816	0.207595	0.397882	1	785	tags=50%, list=32%, signal=73%
APC C-MEDIATED DEGRADATION OF CELL CYCLE PROTEINS%REACTOME%R-HSA-174143.1	41	0.303824	1.19807	0.177966	0.39743	1	610	tags=34%, list=25%, signal=45%
LEUKOCYTE ACTIVATION%GOBP%GO:0045321	244	0.227129	1.1972	0.0620155	0.39846	1	355	tags=20%, list=14%, signal=22%
REGULATION OF MOLECULAR FUNCTION%GOBP%GO:0065009	363	0.215888	1.19627	0.0377359	0.399796	1	234	tags=15%, list=10%, signal=14%
ORGANIC SUBSTANCE TRANSPORT%GOBP%GO:0071702	379	0.217514	1.19609	0.0342466	0.399483	1	674	tags=34%, list=27%, signal=39%
PEPTIDE TRANSPORT%GOBP%GO:0015833	309	0.219001	1.19526	0.0365854	0.400561	1	708	tags=36%, list=29%, signal=44%
NEUTROPHIL DEGRANULATION%REACTOME DATABASE ID RELEASE 68%6798695	215	0.22657	1.19506	0.0860465	0.400293	1	365	tags=21%, list=15%, signal=23%
GPCR DOWNSTREAM SIGNALLING%REACTOME DATABASE ID RELEASE 68%388396	91	0.260753	1.1944	0.136207	0.400979	1	278	tags=20%, list=11%, signal=21%
RNA POLYMERASE II PROXIMAL PROMOTER SEQUENCE-SPECIFIC DNA BINDING%GOMF%GO:0000978	26	0.345978	1.19409	0.202073	0.400972	1	149	tags=15%, list=6%, signal=16%
PHOSPHOLIPID BINDING%GOMF%GO:0005543	98	0.254941	1.1938	0.125839	0.400931	1	323	tags=20%, list=13%, signal=23%
ABC TRANSPORTER DISORDERS%REACTOME DATABASE ID RELEASE 68%5619084	44	0.302876	1.19375	0.162465	0.400416	1	667	tags=36%, list=27%, signal=49%
LEUKOCYTE ACTIVATION INVOLVED IN IMMUNE RESPONSE%GOBP%GO:0002366	226	0.227617	1.19359	0.0668449	0.40009	1	365	tags=21%, list=15%, signal=23%
ARF6 TRAFFICKING EVENTS%PATHWAY INTERACTION DATABASE NCI-NATURE CURATED DATA%ARF6 TRAFFICKING EVENTS	19	0.375135	1.19341	0.223979	0.399832	1	324	tags=37%, list=13%, signal=42%
ORGANELLE SUBCOMPARTMENT%GOCC%GO:0031984	216	0.227616	1.19321	0.078341	0.399614	1	395	tags=22%, list=16%, signal=24%
P53-DEPENDENT G1 DNA DAMAGE RESPONSE%REACTOME%R-HSA-69563.3	39	0.315461	1.19171	0.187679	0.402038	1	610	tags=33%, list=25%, signal=44%
TRANSFERASE ACTIVITY, TRANSFERRING HEXOSYL GROUPS%GOMF%GO:0016758	21	0.371011	1.19069	0.226098	0.403506	1	460	tags=43%, list=19%, signal=52%
BIOCARTA_PPARA_PATHWAY%MSIGDB_C2%BIOCARTA_PPARA_PATHWAY	18	0.380377	1.18926	0.237139	0.405767	1	48	tags=17%, list=2%, signal=17%
TNFR2 NON-CANONICAL NF-KB PATHWAY%REACTOME%R-HSA-5668541.2	42	0.299523	1.18823	0.166909	0.407208	1	610	tags=33%, list=25%, signal=44%
CELLULAR RESPONSE TO FIBROBLAST GROWTH FACTOR STIMULUS%GOBP%GO:0044344	17	0.381039	1.18813	0.216958	0.406796	1	148	tags=24%, list=6%, signal=25%
DISORDERS OF TRANSMEMBRANE TRANSPORTERS%REACTOME%R-HSA-5619115.2	65	0.275724	1.18809	0.149847	0.406229	1	754	tags=42%, list=31%, signal=58%
POSITIVE REGULATION OF PROTEIN METABOLIC PROCESS%GOBP%GO:0051247	239	0.224605	1.18708	0.0527638	0.407682	1	338	tags=17%, list=14%, signal=18%
REGULATION OF MITOTIC CELL CYCLE%REACTOME%R-HSA-453276.2	41	0.303824	1.18632	0.180575	0.408592	1	610	tags=34%, list=25%, signal=45%
THE ROLE OF GTSE1 IN G2 M PROGRESSION AFTER G2 CHECKPOINT%REACTOME DATABASE ID RELEASE 68%8852276	42	0.302115	1.18465	0.185034	0.411349	1	610	tags=33%, list=25%, signal=44%
CELLULAR RESPONSE TO HYPOXIA%REACTOME%R-HSA-1234174.2	39	0.306212	1.18349	0.20927	0.413105	1	610	tags=33%, list=25%, signal=44%
REGULATION OF MRNA METABOLIC PROCESS%GOBP%GO:1903311	107	0.252675	1.18315	0.13913	0.413165	1	762	tags=39%, list=31%, signal=54%
CELL ACTIVATION INVOLVED IN IMMUNE RESPONSE%GOBP%GO:0002263	229	0.223855	1.18308	0.0946602	0.412633	1	365	tags=21%, list=15%, signal=22%
REGULATION OF LIPID METABOLIC PROCESS%GOBP%GO:0019216	55	0.285403	1.18217	0.178964	0.413868	1	284	tags=20%, list=12%, signal=22%
REGULATION OF APC C ACTIVATORS BETWEEN G1 S AND EARLY ANAPHASE%REACTOME%R-HSA-176408.3	41	0.303824	1.18089	0.200886	0.415884	1	610	tags=34%, list=25%, signal=45%
REGULATION OF PROTEIN STABILITY%GOBP%GO:0031647	81	0.262715	1.17895	0.151877	0.419202	1	377	tags=25%, list=15%, signal=28%
POSITIVE REGULATION OF CELLULAR PROTEIN METABOLIC PROCESS%GOBP%GO:0032270	223	0.225214	1.17859	0.0987952	0.419308	1	338	tags=17%, list=14%, signal=18%
SPHINGOLIPID METABOLIC PROCESS%GOBP%GO:0006665	23	0.347012	1.17851	0.208	0.418828	1	431	tags=35%, list=18%, signal=42%
UCH PROTEINASES%REACTOME%R-HSA-5689603.2	45	0.297299	1.17799	0.189229	0.419274	1	610	tags=29%, list=25%, signal=38%
DOUBLE-STRAND BREAK REPAIR%GOBP%GO:0006302	23	0.350008	1.177	0.245796	0.420708	1	647	tags=43%, list=26%, signal=58%
RESPONSE TO FIBROBLAST GROWTH FACTOR%GOBP%GO:0071774	17	0.381039	1.17678	0.235661	0.420529	1	148	tags=24%, list=6%, signal=25%
OXYGEN-DEPENDENT PROLINE HYDROXYLATION OF HYPOXIA-INDUCIBLE FACTOR ALPHA%REACTOME DATABASE ID RELEASE 68%1234176	39	0.306212	1.17567	0.194823	0.42219	1	610	tags=33%, list=25%, signal=44%
NEUTROPHIL ACTIVATION INVOLVED IN IMMUNE RESPONSE%GOBP%GO:0002283	216	0.224338	1.1747	0.0941176	0.423517	1	365	tags=21%, list=15%, signal=23%
CHOLESTEROL BINDING%GOMF%GO:0015485	17	0.376168	1.17467	0.236128	0.422922	1	229	tags=29%, list=9%, signal=32%
TRANSPORT OF MATURE TRANSCRIPT TO CYTOPLASM%REACTOME%R-HSA-72202.2	25	0.339324	1.17465	0.210306	0.422346	1	838	tags=56%, list=34%, signal=84%
AMIDE BIOSYNTHETIC PROCESS%GOBP%GO:0043604	160	0.236349	1.17428	0.123711	0.422434	1	751	tags=46%, list=31%, signal=61%
NEUTROPHIL DEGRANULATION%GOBP%GO:0043312	216	0.224338	1.17374	0.0926366	0.422993	1	365	tags=21%, list=15%, signal=23%
RESPONSE TO LIPOPOLYSACCHARIDE%GOBP%GO:0032496	22	0.348986	1.17305	0.212739	0.423743	1	512	tags=36%, list=21%, signal=46%
CHROMOSOME ORGANIZATION%GOBP%GO:0051276	107	0.247653	1.17098	0.129433	0.427545	1	594	tags=31%, list=24%, signal=39%
TRANSPORT OF MATURE MRNA DERIVED FROM AN INTRON-CONTAINING TRANSCRIPT%REACTOME%R-HSA-159236.3	24	0.342614	1.17088	0.231806	0.427121	1	838	tags=58%, list=34%, signal=88%
REGULATION OF LEUKOCYTE ACTIVATION%GOBP%GO:0002694	49	0.289011	1.1705	0.209677	0.427316	1	606	tags=37%, list=25%, signal=48%
GENE SILENCING%GOBP%GO:0016458	20	0.365681	1.17011	0.240949	0.42749	1	345	tags=30%, list=14%, signal=35%
REGULATION OF ORNITHINE DECARBOXYLASE (ODC)%REACTOME%R-HSA-350562.1	37	0.30957	1.16989	0.215956	0.427324	1	610	tags=35%, list=25%, signal=46%
CHROMATIN DNA BINDING%GOMF%GO:0031490	20	0.366174	1.16971	0.238678	0.427062	1	508	tags=45%, list=21%, signal=56%
FC-EPSILON RECEPTOR SIGNALING PATHWAY%GOBP%GO:0038095	49	0.286427	1.16959	0.204978	0.426686	1	610	tags=35%, list=25%, signal=45%
ENDOCYTOSIS%GOBP%GO:0006897	133	0.240405	1.16937	0.141221	0.426507	1	324	tags=17%, list=13%, signal=19%
HEME BINDING%GOMF%GO:0020037	21	0.361084	1.16922	0.245007	0.426207	1	139	tags=14%, list=6%, signal=15%
REGULATION OF RESPONSE TO BIOTIC STIMULUS%GOBP%GO:0002831	16	0.391048	1.16902	0.258767	0.426023	1	159	tags=25%, list=6%, signal=27%
NEUTROPHIL ACTIVATION%GOBP%GO:0042119	217	0.223489	1.16739	0.0945626	0.428744	1	365	tags=21%, list=15%, signal=23%
SIGNALING BY FGFR%REACTOME%R-HSA-190236.2	19	0.367832	1.16728	0.236364	0.428363	1	148	tags=21%, list=6%, signal=22%
OSTEOBLAST DIFFERENTIATION%GOBP%GO:0001649	27	0.334665	1.16649	0.233818	0.429344	1	210	tags=19%, list=9%, signal=20%
SIGNALING BY GPCR%REACTOME%R-HSA-372790.4	93	0.253796	1.1649	0.15952	0.432025	1	278	tags=19%, list=11%, signal=21%
STEROL REGULATORY ELEMENT-BINDING PROTEINS (SREBP) SIGNALLING%WIKIPATHWAYS_20190310%WP1982%HOMO SAPIENS	18	0.366767	1.16301	0.237437	0.435379	1	586	tags=44%, list=24%, signal=58%
CHROMATIN ASSEMBLY OR DISASSEMBLY%GOBP%GO:0006333	20	0.364908	1.1627	0.243655	0.435433	1	575	tags=45%, list=23%, signal=58%
REGULATION OF CELLULAR AMIDE METABOLIC PROCESS%GOBP%GO:0034248	86	0.253716	1.16253	0.174061	0.435192	1	653	tags=34%, list=27%, signal=44%
GRANULOCYTE ACTIVATION%GOBP%GO:0036230	218	0.222848	1.16251	0.105541	0.434603	1	365	tags=21%, list=15%, signal=23%
NIK-->NONCANONICAL NF-KB SIGNALING%REACTOME DATABASE ID RELEASE 68%5676590	42	0.299523	1.16211	0.227709	0.434815	1	610	tags=33%, list=25%, signal=44%
REGULATION OF MRNA CATABOLIC PROCESS%GOBP%GO:0061013	76	0.264203	1.16205	0.17134	0.434315	1	762	tags=39%, list=31%, signal=55%
ENDOPLASMIC RETICULUM UNFOLDED PROTEIN RESPONSE%GOBP%GO:0030968	28	0.325895	1.16072	0.232119	0.436479	1	727	tags=46%, list=30%, signal=65%
RNA TRANSPORT%GOBP%GO:0050658	49	0.287417	1.15986	0.201201	0.437741	1	746	tags=39%, list=30%, signal=55%
MACROMOLECULE LOCALIZATION%GOBP%GO:0033036	465	0.204716	1.15836	0.0451128	0.440302	1	674	tags=33%, list=27%, signal=37%
POSITIVE REGULATION OF BINDING%GOBP%GO:0051099	40	0.298042	1.15818	0.218841	0.440016	1	232	tags=18%, list=9%, signal=19%
VPU MEDIATED DEGRADATION OF CD4%REACTOME%R-HSA-180534.1	39	0.301663	1.1568	0.216735	0.442326	1	610	tags=33%, list=25%, signal=44%
ESTABLISHMENT OF RNA LOCALIZATION%GOBP%GO:0051236	49	0.287417	1.15656	0.202112	0.442214	1	746	tags=39%, list=30%, signal=55%
LEUKOCYTE DEGRANULATION%GOBP%GO:0043299	218	0.22165	1.15622	0.111392	0.442289	1	365	tags=21%, list=15%, signal=23%
SEQUENCE-SPECIFIC DNA BINDING%GOMF%GO:0043565	62	0.270278	1.15611	0.20324	0.441884	1	594	tags=34%, list=24%, signal=44%
REGULATION OF CELL DIFFERENTIATION%GOBP%GO:0045595	226	0.219317	1.15532	0.0870588	0.442932	1	622	tags=31%, list=25%, signal=38%
PROTEIN DEUBIQUITINATION%GOBP%GO:0016579	64	0.267291	1.15441	0.189313	0.444325	1	624	tags=27%, list=25%, signal=35%
PRIMARY FOCAL SEGMENTAL GLOMERULOSCLEROSIS FSGS%WIKIPATHWAYS_20190310%WP2572%HOMO SAPIENS	30	0.322218	1.1536	0.228169	0.445564	1	324	tags=23%, list=13%, signal=27%
CHROMATIN ORGANIZATION%GOBP%GO:0006325	54	0.277626	1.15273	0.209023	0.446766	1	594	tags=37%, list=24%, signal=48%
REGULATION OF MRNA SPLICING, VIA SPLICEOSOME%GOBP%GO:0048024	31	0.317538	1.15206	0.234014	0.44755	1	575	tags=35%, list=23%, signal=46%
NUCLEIC ACID TRANSPORT%GOBP%GO:0050657	49	0.287417	1.15192	0.215267	0.447196	1	746	tags=39%, list=30%, signal=55%
INTEGRIN BINDING%GOMF%GO:0005178	36	0.30568	1.1517	0.236879	0.447019	1	616	tags=36%, list=25%, signal=47%
POSITIVE REGULATION OF CELLULAR COMPONENT MOVEMENT%GOBP%GO:0051272	86	0.252848	1.14999	0.179701	0.450201	1	491	tags=30%, list=20%, signal=36%
CELL SURFACE RECEPTOR SIGNALING PATHWAY%GOBP%GO:0007166	328	0.207059	1.14846	0.0858896	0.452814	1	327	tags=16%, list=13%, signal=16%
DECTIN-1 MEDIATED NONCANONICAL NF-KB SIGNALING%REACTOME%R-HSA-5607761.1	43	0.292535	1.14826	0.228654	0.452636	1	769	tags=42%, list=31%, signal=60%
POSITIVE REGULATION OF TRANSCRIPTION BY RNA POLYMERASE II%GOBP%GO:0045944	80	0.257457	1.1479	0.202875	0.452803	1	408	tags=24%, list=17%, signal=28%
PEPTIDE HORMONE METABOLISM%REACTOME DATABASE ID RELEASE 68%2980736	19	0.355905	1.14739	0.27625	0.45325	1	309	tags=32%, list=13%, signal=36%
BETA1 INTEGRIN CELL SURFACE INTERACTIONS%PATHWAY INTERACTION DATABASE NCI-NATURE CURATED DATA%BETA1 INTEGRIN CELL SURFACE INTERACTIONS	38	0.30159	1.14711	0.236129	0.453246	1	805	tags=45%, list=33%, signal=66%
CYCLIN A:CDK2-ASSOCIATED EVENTS AT S PHASE ENTRY%REACTOME%R-HSA-69656.3	43	0.288935	1.14612	0.223647	0.45476	1	760	tags=42%, list=31%, signal=60%
DNA REPAIR%REACTOME DATABASE ID RELEASE 68%73894	47	0.28053	1.14587	0.219479	0.454644	1	647	tags=32%, list=26%, signal=43%
REGULATION OF MULTICELLULAR ORGANISMAL DEVELOPMENT%GOBP%GO:2000026	259	0.215147	1.1458	0.0934844	0.454144	1	447	tags=22%, list=18%, signal=24%
LATE ENDOSOME%GOCC%GO:0005770	36	0.305606	1.1457	0.237241	0.453728	1	305	tags=19%, list=12%, signal=22%
GLI3 IS PROCESSED TO GLI3R BY THE PROTEASOME%REACTOME DATABASE ID RELEASE 68%5610785	43	0.287882	1.14535	0.230994	0.45383	1	610	tags=33%, list=25%, signal=43%
FCERI MEDIATED NF-KB ACTIVATION%REACTOME DATABASE ID RELEASE 68%2871837	46	0.290638	1.14471	0.228654	0.454659	1	610	tags=33%, list=25%, signal=43%
CELLULAR RESPONSE TO HYPOXIA%GOBP%GO:0071456	51	0.279701	1.14461	0.208934	0.454252	1	610	tags=31%, list=25%, signal=41%
PID_INTEGRIN1_PATHWAY%MSIGDB_C2%PID_INTEGRIN1_PATHWAY	38	0.30159	1.14404	0.244152	0.454886	1	805	tags=45%, list=33%, signal=66%
ENDOCYTIC VESICLE MEMBRANE%GOCC%GO:0030666	40	0.294462	1.14375	0.234783	0.454902	1	228	tags=18%, list=9%, signal=19%
REGULATION OF PTEN STABILITY AND ACTIVITY%REACTOME%R-HSA-8948751.1	40	0.298431	1.14342	0.246196	0.454993	1	610	tags=33%, list=25%, signal=43%
SINGLE-STRANDED DNA BINDING%GOMF%GO:0003697	29	0.324082	1.14328	0.262821	0.454713	1	752	tags=48%, list=31%, signal=69%
B CELL ACTIVATION%REACTOME DATABASE ID RELEASE 68%983705	54	0.274085	1.14308	0.221053	0.454493	1	267	tags=17%, list=11%, signal=18%
STEROL BINDING%GOMF%GO:0032934	17	0.376168	1.14297	0.277576	0.454112	1	229	tags=29%, list=9%, signal=32%
NEGATIVE REGULATION OF CELL MOTILITY%GOBP%GO:2000146	40	0.293368	1.14244	0.249659	0.454618	1	613	tags=30%, list=25%, signal=39%
POSITIVE REGULATION OF RNA METABOLIC PROCESS%GOBP%GO:0051254	140	0.232317	1.14224	0.157609	0.454446	1	316	tags=19%, list=13%, signal=20%
CYCLIN E ASSOCIATED EVENTS DURING G1 S TRANSITION%REACTOME DATABASE ID RELEASE 68%69202	43	0.288935	1.14165	0.222707	0.455022	1	760	tags=42%, list=31%, signal=60%
REGULATION OF APOPTOSIS%REACTOME%R-HSA-169911.2	40	0.29645	1.1409	0.229692	0.456016	1	610	tags=35%, list=25%, signal=46%
ALCOHOL BINDING%GOMF%GO:0043178	24	0.33197	1.14054	0.272374	0.456161	1	229	tags=25%, list=9%, signal=27%
POSITIVE REGULATION OF GENE EXPRESSION%GOBP%GO:0010628	204	0.222426	1.13924	0.142222	0.458494	1	557	tags=28%, list=23%, signal=34%
PROTEIN PROCESSING%GOBP%GO:0016485	31	0.304543	1.13859	0.241012	0.459233	1	737	tags=48%, list=30%, signal=68%
POSITIVE REGULATION OF RESPONSE TO DNA DAMAGE STIMULUS%GOBP%GO:2001022	17	0.369342	1.13798	0.266169	0.460012	1	455	tags=35%, list=19%, signal=43%
CELLULAR RESPONSE TO DECREASED OXYGEN LEVELS%GOBP%GO:0036294	51	0.279701	1.13753	0.237885	0.460363	1	610	tags=31%, list=25%, signal=41%
COLLAGEN BINDING%GOMF%GO:0005518	18	0.357491	1.13727	0.263926	0.460295	1	771	tags=50%, list=31%, signal=72%
SCF-DEPENDENT PROTEASOMAL UBIQUITIN-DEPENDENT PROTEIN CATABOLIC PROCESS%GOBP%GO:0031146	41	0.28834	1.13524	0.231924	0.464134	1	610	tags=34%, list=25%, signal=45%
PROTEASOME ACCESSORY COMPLEX%GOCC%GO:0022624	19	0.360205	1.13507	0.291925	0.463853	1	607	tags=37%, list=25%, signal=49%
REGULATION OF LEUKOCYTE DIFFERENTIATION%GOBP%GO:1902105	18	0.36041	1.135	0.284981	0.463382	1	169	tags=22%, list=7%, signal=24%
CHROMATIN ASSEMBLY%GOBP%GO:0031497	17	0.36456	1.1344	0.294919	0.464091	1	575	tags=47%, list=23%, signal=61%
NEGATIVE REGULATION OF CELL MIGRATION%GOBP%GO:0030336	37	0.300718	1.13426	0.239193	0.463752	1	601	tags=30%, list=24%, signal=39%
POSITIVE REGULATION OF TRANSCRIPTION, DNA-TEMPLATED%GOBP%GO:0045893	123	0.234182	1.13416	0.180769	0.463319	1	316	tags=19%, list=13%, signal=20%
POSITIVE REGULATION OF CELL ADHESION%GOBP%GO:0045785	55	0.27093	1.13404	0.220363	0.462971	1	606	tags=35%, list=25%, signal=45%
DEGRADATION OF GLI2 BY THE PROTEASOME%REACTOME DATABASE ID RELEASE 68%5610783	43	0.287882	1.13402	0.253541	0.462385	1	610	tags=33%, list=25%, signal=43%
MUCOPOLYSACCHARIDE METABOLIC PROCESS%GOBP%GO:1903510	15	0.383082	1.1339	0.297199	0.461989	1	364	tags=27%, list=15%, signal=31%
RESPONSE TO STARVATION%GOBP%GO:0042594	28	0.318475	1.13332	0.26603	0.462553	1	327	tags=29%, list=13%, signal=33%
RESPONSE TO DECREASED OXYGEN LEVELS%GOBP%GO:0036293	61	0.266711	1.13315	0.224843	0.462293	1	610	tags=30%, list=25%, signal=38%
POSITIVE REGULATION OF PEPTIDE SECRETION%GOBP%GO:0002793	32	0.310196	1.13298	0.269126	0.462031	1	293	tags=31%, list=12%, signal=35%
RESPONSE TO HYPOXIA%GOBP%GO:0001666	61	0.266711	1.13261	0.235382	0.462238	1	610	tags=30%, list=25%, signal=38%
POSITIVE REGULATION OF PEPTIDYL-TYROSINE PHOSPHORYLATION%GOBP%GO:0050731	20	0.345109	1.13233	0.271574	0.462223	1	178	tags=25%, list=7%, signal=27%
SPECIFIC GRANULE%GOCC%GO:0042581	51	0.276167	1.13027	0.230216	0.466111	1	516	tags=31%, list=21%, signal=39%
POSITIVE REGULATION OF RNA BIOSYNTHETIC PROCESS%GOBP%GO:1902680	123	0.234182	1.12961	0.193182	0.466967	1	316	tags=19%, list=13%, signal=20%
NIK/NF-KAPPAB SIGNALING%GOBP%GO:0038061	41	0.289289	1.12933	0.251748	0.467029	1	769	tags=41%, list=31%, signal=59%
POSITIVE REGULATION OF PROTEIN SECRETION%GOBP%GO:0050714	31	0.310278	1.12883	0.271883	0.467542	1	293	tags=32%, list=12%, signal=36%
RESPONSE TO WOUNDING%GOBP%GO:0009611	128	0.233506	1.12742	0.195076	0.470042	1	406	tags=23%, list=17%, signal=26%
PROTEASOME REGULATORY PARTICLE%GOCC%GO:0005838	19	0.360205	1.1274	0.282995	0.469451	1	607	tags=37%, list=25%, signal=49%
TRANSCRIPTION REGULATORY REGION DNA BINDING%GOMF%GO:0044212	55	0.269159	1.12678	0.248889	0.470178	1	594	tags=31%, list=24%, signal=40%
POSITIVE REGULATION OF INTRACELLULAR SIGNAL TRANSDUCTION%GOBP%GO:1902533	152	0.2251	1.12619	0.192229	0.470885	1	324	tags=18%, list=13%, signal=20%
STRUCTURAL MOLECULE ACTIVITY%GOMF%GO:0005198	208	0.217708	1.12588	0.131818	0.470957	1	777	tags=43%, list=32%, signal=58%
REGULATION OF DEVELOPMENTAL PROCESS%GOBP%GO:0050793	327	0.203897	1.12498	0.103896	0.472396	1	447	tags=21%, list=18%, signal=22%
ANTIGEN PROCESSING AND PRESENTATION OF EXOGENOUS ANTIGEN%GOBP%GO:0019884	89	0.246009	1.12445	0.216129	0.472931	1	631	tags=31%, list=26%, signal=41%
REGULATION OF CELL MIGRATION%GOBP%GO:0030334	132	0.229028	1.12316	0.203846	0.475223	1	503	tags=27%, list=20%, signal=32%
TRANSCRIPTIONAL REGULATION BY RUNX3%REACTOME%R-HSA-8878159.2	41	0.291342	1.12174	0.269014	0.477731	1	610	tags=32%, list=25%, signal=41%
REGULATORY REGION NUCLEIC ACID BINDING%GOMF%GO:0001067	55	0.269159	1.12145	0.250366	0.477723	1	594	tags=31%, list=24%, signal=40%
POSITIVE REGULATION OF NUCLEIC ACID-TEMPLATED TRANSCRIPTION%GOBP%GO:1903508	123	0.234182	1.1206	0.192607	0.478992	1	316	tags=19%, list=13%, signal=20%
TRANS-GOLGI NETWORK MEMBRANE%GOCC%GO:0032588	25	0.328814	1.1206	0.284427	0.478367	1	314	tags=20%, list=13%, signal=23%
POSITIVE REGULATION OF EPITHELIAL CELL PROLIFERATION%GOBP%GO:0050679	19	0.351778	1.11908	0.299479	0.48113	1	440	tags=32%, list=18%, signal=38%
KINASE REGULATOR ACTIVITY%GOMF%GO:0019207	27	0.315777	1.11854	0.27089	0.481697	1	447	tags=30%, list=18%, signal=36%
CHAPERONE BINDING%GOMF%GO:0051087	33	0.300882	1.11744	0.284722	0.483583	1	94	tags=15%, list=4%, signal=16%
POSITIVE REGULATION OF SIGNAL TRANSDUCTION%GOBP%GO:0009967	237	0.209669	1.11709	0.148718	0.483711	1	440	tags=21%, list=18%, signal=23%
UNFOLDED PROTEIN RESPONSE (UPR)%REACTOME%R-HSA-381119.2	25	0.326016	1.11623	0.303385	0.485012	1	723	tags=48%, list=29%, signal=67%
ANTIGEN PROCESSING AND PRESENTATION OF EXOGENOUS PEPTIDE ANTIGEN%GOBP%GO:0002478	89	0.246009	1.1153	0.227826	0.486503	1	631	tags=31%, list=26%, signal=41%
SCF(SKP2)-MEDIATED DEGRADATION OF P27 P21%REACTOME DATABASE ID RELEASE 68%187577	41	0.286091	1.11504	0.285914	0.486433	1	760	tags=41%, list=31%, signal=59%
RESPONSE TO IONIZING RADIATION%GOBP%GO:0010212	15	0.370191	1.11441	0.300599	0.487217	1	793	tags=53%, list=32%, signal=78%
REGULATION OF CELLULAR AMINO ACID METABOLIC PROCESS%GOBP%GO:0006521	38	0.294292	1.11416	0.287554	0.487154	1	610	tags=34%, list=25%, signal=45%
TRANSPORT TO THE GOLGI AND SUBSEQUENT MODIFICATION%REACTOME%R-HSA-948021.2	57	0.266228	1.11412	0.243086	0.486615	1	415	tags=26%, list=17%, signal=31%
PID_ECADHERIN_STABILIZATION_PATHWAY%MSIGDB_C2%PID_ECADHERIN_STABILIZATION_PATHWAY	18	0.354329	1.1135	0.301648	0.4874	1	400	tags=39%, list=16%, signal=46%
CYTOKINE RECEPTOR BINDING%GOMF%GO:0005126	19	0.347996	1.11179	0.30102	0.490647	1	249	tags=26%, list=10%, signal=29%
REGULATION OF CHEMOTAXIS%GOBP%GO:0050920	31	0.305497	1.11109	0.3	0.491623	1	503	tags=32%, list=20%, signal=40%
REGULATION OF RNA METABOLIC PROCESS%GOBP%GO:0051252	339	0.201738	1.11079	0.148036	0.491645	1	487	tags=23%, list=20%, signal=25%
PROTEOLYSIS%GOBP%GO:0006508	190	0.216504	1.11049	0.189931	0.491711	1	754	tags=35%, list=31%, signal=47%
POSITIVE REGULATION OF PEPTIDASE ACTIVITY%GOBP%GO:0010952	33	0.298708	1.10976	0.274373	0.492766	1	263	tags=24%, list=11%, signal=27%
AUF1 (HNRNP D0) BINDS AND DESTABILIZES MRNA%REACTOME%R-HSA-450408.3	42	0.28445	1.10948	0.271724	0.492764	1	754	tags=40%, list=31%, signal=57%
NEGATIVE REGULATION OF SIGNAL TRANSDUCTION%GOBP%GO:0009968	181	0.218715	1.10874	0.206452	0.493793	1	613	tags=33%, list=25%, signal=40%
POSITIVE REGULATION OF PROTEOLYSIS%GOBP%GO:0045862	55	0.267542	1.10746	0.29096	0.495985	1	263	tags=18%, list=11%, signal=20%
DEGRADATION OF THE EXTRACELLULAR MATRIX%REACTOME%R-HSA-1474228.4	23	0.326698	1.10714	0.300385	0.496151	1	111	tags=13%, list=5%, signal=14%
STABILIZATION AND EXPANSION OF THE E-CADHERIN ADHERENS JUNCTION%PATHWAY INTERACTION DATABASE NCI-NATURE CURATED DATA%STABILIZATION AND EXPANSION OF THE E-CADHERIN ADHERENS JUNCTION	18	0.354329	1.10546	0.321926	0.49936	1	400	tags=39%, list=16%, signal=46%
PIGMENT METABOLIC PROCESS%GOBP%GO:0042440	17	0.359486	1.10483	0.332471	0.500179	1	104	tags=12%, list=4%, signal=12%
RNA 3'-END PROCESSING%GOBP%GO:0031123	25	0.322334	1.1027	0.303457	0.50447	1	696	tags=48%, list=28%, signal=66%
CELLULAR RESPONSE TO STRESS%GOBP%GO:0033554	267	0.206358	1.10227	0.224274	0.504853	1	413	tags=21%, list=17%, signal=22%
SCF-BETA-TRCP MEDIATED DEGRADATION OF EMI1%REACTOME%R-HSA-174113.3	40	0.287273	1.10106	0.28771	0.507061	1	610	tags=33%, list=25%, signal=43%
FBXL7 DOWN-REGULATES AURKA DURING MITOTIC ENTRY AND IN EARLY MITOSIS%REACTOME DATABASE ID RELEASE 68%8854050	40	0.287273	1.09895	0.286957	0.511338	1	610	tags=33%, list=25%, signal=43%
ANTIGEN PROCESSING AND PRESENTATION OF PEPTIDE ANTIGEN%GOBP%GO:0048002	92	0.237597	1.09788	0.255892	0.513135	1	631	tags=30%, list=26%, signal=39%
ABC-FAMILY PROTEINS MEDIATED TRANSPORT%REACTOME DATABASE ID RELEASE 68%382556	49	0.270572	1.09767	0.311798	0.512963	1	667	tags=35%, list=27%, signal=47%
SIGNALING BY HEDGEHOG%REACTOME DATABASE ID RELEASE 68%5358351	53	0.265851	1.09631	0.275256	0.515548	1	667	tags=36%, list=27%, signal=48%
UBIQUITIN-LIKE PROTEIN-SPECIFIC PROTEASE ACTIVITY%GOMF%GO:0019783	15	0.365033	1.09549	0.324324	0.516784	1	624	tags=40%, list=25%, signal=53%
TRANSCRIPTION FACTOR COMPLEX%GOCC%GO:0005667	18	0.344452	1.09452	0.320924	0.518352	1	769	tags=56%, list=31%, signal=80%
HYDROGEN PEROXIDE CATABOLIC PROCESS%GOBP%GO:0042744	19	0.343318	1.09396	0.332099	0.519033	1	223	tags=26%, list=9%, signal=29%
PROTEIN MODIFICATION BY SMALL PROTEIN REMOVAL%GOBP%GO:0070646	71	0.249974	1.09342	0.275495	0.51968	1	624	tags=25%, list=25%, signal=33%
NUCLEOLUS%GOCC%GO:0005730	143	0.223985	1.09319	0.25144	0.519579	1	619	tags=34%, list=25%, signal=43%
TCF DEPENDENT SIGNALING IN RESPONSE TO WNT%REACTOME DATABASE ID RELEASE 68%201681	58	0.261205	1.09165	0.294469	0.522576	1	610	tags=34%, list=25%, signal=45%
REGULATION OF MRNA PROCESSING%GOBP%GO:0050684	35	0.290051	1.09148	0.327169	0.522307	1	575	tags=34%, list=23%, signal=44%
CELL ACTIVATION%GOBP%GO:0001775	292	0.200854	1.09119	0.181287	0.522404	1	416	tags=22%, list=17%, signal=23%
CELL PROLIFERATION%GOBP%GO:0008283	67	0.252938	1.09114	0.304416	0.521854	1	325	tags=22%, list=13%, signal=25%
REGULATION OF SECRETION%GOBP%GO:0051046	96	0.236341	1.0911	0.269625	0.521306	1	307	tags=22%, list=13%, signal=24%
RESPONSE TO OXYGEN LEVELS%GOBP%GO:0070482	64	0.252238	1.08995	0.273282	0.523408	1	610	tags=28%, list=25%, signal=36%
NITROGEN COMPOUND TRANSPORT%GOBP%GO:0071705	342	0.197039	1.08953	0.169444	0.523724	1	674	tags=33%, list=27%, signal=40%
ACTIVATION OF NF-KAPPAB IN B CELLS%REACTOME DATABASE ID RELEASE 68%1169091	42	0.276709	1.08897	0.303759	0.524415	1	769	tags=40%, list=31%, signal=58%
POSITIVE REGULATION OF CELL COMMUNICATION%GOBP%GO:0010647	247	0.204888	1.08856	0.210269	0.524703	1	326	tags=17%, list=13%, signal=17%
MACROMOLECULE MODIFICATION%GOBP%GO:0043412	389	0.195168	1.08722	0.153584	0.527236	1	438	tags=20%, list=18%, signal=20%
POSITIVE REGULATION OF SECRETION%GOBP%GO:0051047	51	0.265461	1.08638	0.297376	0.528595	1	307	tags=25%, list=13%, signal=29%
PROTEIN MODIFICATION PROCESS%GOBP%GO:0036211	378	0.195179	1.08524	0.183051	0.530769	1	438	tags=20%, list=18%, signal=20%
EXTRACELLULAR MATRIX ORGANIZATION%REACTOME DATABASE ID RELEASE 68%1474244	96	0.232085	1.08497	0.293919	0.530714	1	778	tags=41%, list=32%, signal=57%
WNT SIGNALING PATHWAY, PLANAR CELL POLARITY PATHWAY%GOBP%GO:0060071	45	0.269716	1.08469	0.310044	0.530783	1	674	tags=36%, list=27%, signal=48%
CELLULAR PROTEIN MODIFICATION PROCESS%GOBP%GO:0006464	378	0.195179	1.08429	0.157191	0.531092	1	438	tags=20%, list=18%, signal=20%
NUCLEUS ORGANIZATION%GOBP%GO:0006997	30	0.296732	1.08417	0.334239	0.53074	1	746	tags=43%, list=30%, signal=61%
GROWTH FACTOR BINDING%GOMF%GO:0019838	30	0.302619	1.08315	0.333801	0.532557	1	800	tags=57%, list=33%, signal=83%
POSITIVE REGULATION OF LYMPHOCYTE ACTIVATION%GOBP%GO:0051251	34	0.287876	1.08282	0.288	0.532706	1	606	tags=41%, list=25%, signal=54%
INTRINSIC APOPTOTIC SIGNALING PATHWAY%GOBP%GO:0097193	18	0.342463	1.08265	0.33967	0.532463	1	630	tags=39%, list=26%, signal=52%
CELLULAR RESPONSE TO BIOTIC STIMULUS%GOBP%GO:0071216	22	0.320239	1.08146	0.328	0.534688	1	478	tags=36%, list=19%, signal=45%
SITE OF DNA DAMAGE%GOCC%GO:0090734	17	0.350345	1.08102	0.337179	0.535114	1	871	tags=53%, list=35%, signal=81%
POSITIVE REGULATION OF SECRETION BY CELL%GOBP%GO:1903532	49	0.271583	1.07989	0.32906	0.537258	1	307	tags=27%, list=13%, signal=30%
STEROID METABOLIC PROCESS%GOBP%GO:0008202	30	0.297717	1.07958	0.323834	0.537362	1	283	tags=23%, list=12%, signal=26%
POSITIVE REGULATION OF SIGNALING%GOBP%GO:0023056	249	0.203588	1.07866	0.241975	0.539007	1	326	tags=16%, list=13%, signal=17%
REGULATION OF CELL-MATRIX ADHESION%GOBP%GO:0001952	18	0.340186	1.07821	0.332461	0.539442	1	503	tags=44%, list=20%, signal=55%
POSITIVE REGULATION OF LOCOMOTION%GOBP%GO:0040017	91	0.235731	1.07672	0.30156	0.54249	1	491	tags=30%, list=20%, signal=36%
POSITIVE REGULATION OF BIOSYNTHETIC PROCESS%GOBP%GO:0009891	197	0.208143	1.07623	0.275626	0.543032	1	408	tags=19%, list=17%, signal=21%
REGULATION OF ESTABLISHMENT OF PLANAR POLARITY%GOBP%GO:0090175	45	0.269716	1.07412	0.298969	0.547621	1	674	tags=36%, list=27%, signal=48%
IMMUNE RESPONSE-ACTIVATING CELL SURFACE RECEPTOR SIGNALING PATHWAY%GOBP%GO:0002429	95	0.233106	1.0733	0.297872	0.548895	1	267	tags=14%, list=11%, signal=15%
POSITIVE REGULATION OF MACROMOLECULE BIOSYNTHETIC PROCESS%GOBP%GO:0010557	179	0.209073	1.07317	0.25	0.548554	1	408	tags=19%, list=17%, signal=21%
CELL-CELL ADHERENS JUNCTION%GOCC%GO:0005913	29	0.30247	1.07151	0.331522	0.552017	1	297	tags=21%, list=12%, signal=23%
RESPONSE TO EXTERNAL STIMULUS%GOBP%GO:0009605	188	0.209545	1.07101	0.276169	0.552577	1	284	tags=16%, list=12%, signal=17%
REGULATION OF CELL MOTILITY%GOBP%GO:2000145	143	0.214366	1.06788	0.289683	0.559663	1	503	tags=26%, list=20%, signal=31%
SIGNALING BY INTERLEUKINS%REACTOME%R-HSA-449147.11	126	0.222452	1.06625	0.313725	0.563104	1	610	tags=32%, list=25%, signal=40%
REGULATION OF SECRETION BY CELL%GOBP%GO:1903530	92	0.230108	1.0651	0.301852	0.565292	1	307	tags=22%, list=13%, signal=24%
POSITIVE REGULATION OF DEVELOPMENTAL PROCESS%GOBP%GO:0051094	153	0.211235	1.06385	0.309198	0.567772	1	528	tags=25%, list=21%, signal=30%
DEGRADATION OF GLI1 BY THE PROTEASOME%REACTOME DATABASE ID RELEASE 68%5610780	42	0.272987	1.06382	0.333333	0.567165	1	610	tags=31%, list=25%, signal=40%
TRANSCRIPTIONAL REGULATION BY RUNX2%REACTOME%R-HSA-8878166.2	50	0.26488	1.06345	0.339411	0.567412	1	610	tags=32%, list=25%, signal=42%
REGULATION OF KINASE ACTIVITY%GOBP%GO:0043549	114	0.221752	1.06333	0.306839	0.567007	1	421	tags=21%, list=17%, signal=24%
NON-INTEGRIN MEMBRANE-ECM INTERACTIONS%REACTOME%R-HSA-3000171.2	26	0.307556	1.06328	0.355438	0.566429	1	333	tags=23%, list=14%, signal=26%
CLASS I MHC MEDIATED ANTIGEN PROCESSING & PRESENTATION%REACTOME DATABASE ID RELEASE 68%983169	83	0.237078	1.06184	0.351536	0.569355	1	610	tags=29%, list=25%, signal=37%
GOLGI APPARATUS%GOCC%GO:0005794	183	0.206669	1.0616	0.304703	0.569303	1	314	tags=17%, list=13%, signal=19%
NEGATIVE REGULATION OF CELL CYCLE PHASE TRANSITION%GOBP%GO:1901988	56	0.255886	1.0615	0.335832	0.568862	1	610	tags=34%, list=25%, signal=44%
ANTIOXIDANT ACTIVITY%GOMF%GO:0016209	37	0.278676	1.05987	0.346648	0.572406	1	139	tags=16%, list=6%, signal=17%
REGULATION OF CELL CYCLE ARREST%GOBP%GO:0071156	16	0.346251	1.05968	0.37561	0.572206	1	809	tags=44%, list=33%, signal=65%
REGULATION OF STRESS-ACTIVATED MAPK CASCADE%GOBP%GO:0032872	28	0.300187	1.05927	0.359897	0.572576	1	234	tags=21%, list=10%, signal=23%
NEGATIVE REGULATION OF CELL CYCLE%GOBP%GO:0045786	96	0.226433	1.05889	0.335017	0.572809	1	667	tags=33%, list=27%, signal=44%
INTRACELLULAR TRANSPORT%GOBP%GO:0046907	401	0.189958	1.05861	0.229452	0.572832	1	674	tags=32%, list=27%, signal=37%
POSITIVE REGULATION OF CELL DIFFERENTIATION%GOBP%GO:0045597	108	0.224156	1.05849	0.316151	0.572441	1	528	tags=27%, list=21%, signal=33%
NUCLEOBASE-CONTAINING COMPOUND TRANSPORT%GOBP%GO:0015931	51	0.256318	1.05784	0.338438	0.573399	1	641	tags=31%, list=26%, signal=42%
ANTIGEN PROCESSING AND PRESENTATION%GOBP%GO:0019882	98	0.226062	1.05766	0.32562	0.573181	1	631	tags=29%, list=26%, signal=37%
POSITIVE REGULATION OF DNA-BINDING TRANSCRIPTION FACTOR ACTIVITY%GOBP%GO:0051091	35	0.284401	1.05686	0.343706	0.574537	1	284	tags=23%, list=12%, signal=25%
STIMULATORY C-TYPE LECTIN RECEPTOR SIGNALING PATHWAY%GOBP%GO:0002223	44	0.265186	1.05673	0.350631	0.574219	1	610	tags=32%, list=25%, signal=42%
INTEGRIN ALPHAIIB BETA3 SIGNALING%REACTOME%R-HSA-354192.1	15	0.353865	1.0567	0.359756	0.573601	1	664	tags=53%, list=27%, signal=73%
REGULATION OF GENE SILENCING%GOBP%GO:0060968	30	0.294969	1.05669	0.369844	0.572945	1	749	tags=50%, list=30%, signal=71%
IMMUNE RESPONSE-REGULATING CELL SURFACE RECEPTOR SIGNALING PATHWAY%GOBP%GO:0002768	97	0.226531	1.05668	0.348409	0.572294	1	267	tags=13%, list=11%, signal=14%
SIGNALING BY FGFR2%REACTOME DATABASE ID RELEASE 68%5654738	18	0.333478	1.05636	0.368557	0.572429	1	98	tags=17%, list=4%, signal=17%
APOPTOTIC SIGNALING PATHWAY%GOBP%GO:0097190	37	0.276807	1.05625	0.364826	0.57204	1	630	tags=35%, list=26%, signal=47%
DEFECTIVE CFTR CAUSES CYSTIC FIBROSIS%REACTOME%R-HSA-5678895.2	43	0.268587	1.05565	0.354887	0.572814	1	667	tags=35%, list=27%, signal=47%
TRANS-GOLGI NETWORK%GOCC%GO:0005802	41	0.275205	1.05461	0.372355	0.574783	1	442	tags=24%, list=18%, signal=29%
CHROMATIN BINDING%GOMF%GO:0003682	51	0.256014	1.05433	0.333824	0.574809	1	567	tags=31%, list=23%, signal=40%
ANATOMICAL STRUCTURE HOMEOSTASIS%GOBP%GO:0060249	46	0.260942	1.0541	0.349138	0.574701	1	631	tags=35%, list=26%, signal=46%
RNA POLYMERASE II REGULATORY REGION DNA BINDING%GOMF%GO:0001012	41	0.26565	1.05331	0.349862	0.576061	1	594	tags=32%, list=24%, signal=41%
PROTEOLYSIS INVOLVED IN CELLULAR PROTEIN CATABOLIC PROCESS%GOBP%GO:0051603	106	0.221902	1.05226	0.324275	0.578107	1	754	tags=37%, list=31%, signal=51%
DNA REPLICATION PRE-INITIATION%REACTOME DATABASE ID RELEASE 68%69002	45	0.264539	1.04873	0.372688	0.586278	1	610	tags=31%, list=25%, signal=41%
REGULATION OF STRESS-ACTIVATED PROTEIN KINASE SIGNALING CASCADE%GOBP%GO:0070302	29	0.292251	1.04735	0.377181	0.589153	1	234	tags=21%, list=10%, signal=23%
DEUBIQUITINATION%REACTOME DATABASE ID RELEASE 68%5688426	69	0.239055	1.0465	0.35623	0.590687	1	624	tags=28%, list=25%, signal=36%
HOST INTERACTIONS WITH INFLUENZA FACTORS%REACTOME%R-HSA-168253.4	18	0.335852	1.04623	0.415094	0.590738	1	745	tags=61%, list=30%, signal=87%
INTEGRIN SIGNALING%REACTOME DATABASE ID RELEASE 68%9006921	15	0.353865	1.04612	0.363032	0.590349	1	664	tags=53%, list=27%, signal=73%
PEPTIDE BINDING%GOMF%GO:0042277	61	0.245087	1.04606	0.371758	0.589836	1	169	tags=13%, list=7%, signal=14%
PHAGOCYTOSIS%GOBP%GO:0006909	59	0.248659	1.04564	0.361111	0.590206	1	137	tags=12%, list=6%, signal=12%
NEGATIVE REGULATION OF CELL COMMUNICATION%GOBP%GO:0010648	186	0.201484	1.04546	0.313636	0.590005	1	613	tags=32%, list=25%, signal=39%
EXTRACELLULAR MATRIX ORGANIZATION%GOBP%GO:0030198	85	0.231512	1.0454	0.338954	0.589444	1	773	tags=35%, list=31%, signal=50%
REGULATION OF RECEPTOR-MEDIATED ENDOCYTOSIS%GOBP%GO:0048259	28	0.293599	1.04393	0.391781	0.592585	1	228	tags=18%, list=9%, signal=19%
POSITIVE REGULATION OF TRANSMEMBRANE TRANSPORT%GOBP%GO:0034764	26	0.301332	1.04342	0.389744	0.593235	1	124	tags=15%, list=5%, signal=16%
REGULATION OF MULTICELLULAR ORGANISMAL PROCESS%GOBP%GO:0051239	415	0.186027	1.04244	0.27027	0.595081	1	307	tags=15%, list=13%, signal=14%
PEPTIDE METABOLIC PROCESS%GOBP%GO:0006518	177	0.203582	1.04169	0.304622	0.596335	1	751	tags=44%, list=31%, signal=59%
POSITIVE REGULATION OF PROTEIN MODIFICATION PROCESS%GOBP%GO:0031401	155	0.208043	1.04118	0.330059	0.596948	1	338	tags=17%, list=14%, signal=18%
DNA INTEGRITY CHECKPOINT%GOBP%GO:0031570	16	0.342074	1.04107	0.37877	0.596547	1	647	tags=44%, list=26%, signal=59%
POSITIVE REGULATION OF MACROMOLECULE METABOLIC PROCESS%GOBP%GO:0010604	386	0.186702	1.04047	0.286645	0.597396	1	543	tags=24%, list=22%, signal=26%
INTERLEUKIN-1-MEDIATED SIGNALING PATHWAY%GOBP%GO:0070498	47	0.257916	1.03819	0.378338	0.602647	1	610	tags=30%, list=25%, signal=39%
REGULATION OF PROTEIN PHOSPHORYLATION%GOBP%GO:0001932	194	0.200884	1.03805	0.324263	0.602316	1	521	tags=23%, list=21%, signal=27%
REGULATION OF I-KAPPAB KINASE/NF-KAPPAB SIGNALING%GOBP%GO:0043122	38	0.275591	1.03748	0.37633	0.603128	1	432	tags=32%, list=18%, signal=38%
TRANSPORT VESICLE MEMBRANE%GOCC%GO:0030658	40	0.268027	1.03735	0.405556	0.602762	1	497	tags=28%, list=20%, signal=34%
REGULATION OF VESICLE-MEDIATED TRANSPORT%GOBP%GO:0060627	121	0.214059	1.03679	0.376894	0.603502	1	528	tags=28%, list=21%, signal=34%
NEGATIVE REGULATION OF TRANSFERASE ACTIVITY%GOBP%GO:0051348	49	0.25694	1.03646	0.362702	0.60367	1	521	tags=31%, list=21%, signal=38%
ER TO GOLGI ANTEROGRADE TRANSPORT%REACTOME%R-HSA-199977.4	56	0.250306	1.03639	0.385802	0.603152	1	415	tags=25%, list=17%, signal=29%
TRANSCRIPTION COREPRESSOR ACTIVITY%GOMF%GO:0003714	23	0.312522	1.03608	0.388889	0.603318	1	710	tags=48%, list=29%, signal=67%
DOWNSTREAM SIGNALING EVENTS OF B CELL RECEPTOR (BCR)%REACTOME DATABASE ID RELEASE 68%1168372	47	0.261257	1.035	0.382489	0.605421	1	610	tags=30%, list=25%, signal=39%
POSITIVE REGULATION OF TRANSPORT%GOBP%GO:0051050	170	0.205284	1.03488	0.394904	0.605075	1	307	tags=18%, list=13%, signal=19%
PROTEIN STABILIZATION%GOBP%GO:0050821	60	0.243799	1.03448	0.383704	0.605381	1	440	tags=25%, list=18%, signal=30%
POSITIVE REGULATION OF PROTEIN PHOSPHORYLATION%GOBP%GO:0001934	128	0.21166	1.03447	0.355932	0.604712	1	338	tags=16%, list=14%, signal=18%
REGULATION OF PROTEIN MODIFICATION PROCESS%GOBP%GO:0031399	240	0.196113	1.03329	0.337531	0.607118	1	528	tags=24%, list=21%, signal=28%
MRNA 3'-UTR BINDING%GOMF%GO:0003730	25	0.301362	1.03301	0.41125	0.607134	1	933	tags=60%, list=38%, signal=96%
REGULATION OF LYMPHOCYTE ACTIVATION%GOBP%GO:0051249	42	0.265194	1.03269	0.374339	0.607296	1	606	tags=38%, list=25%, signal=50%
IRE1-MEDIATED UNFOLDED PROTEIN RESPONSE%GOBP%GO:0036498	19	0.322304	1.03251	0.396154	0.607052	1	727	tags=58%, list=30%, signal=82%
GOLGI APPARATUS PART%GOCC%GO:0044431	113	0.214699	1.03235	0.37435	0.606815	1	442	tags=22%, list=18%, signal=26%
INNATE IMMUNE RESPONSE ACTIVATING CELL SURFACE RECEPTOR SIGNALING PATHWAY%GOBP%GO:0002220	44	0.265186	1.03064	0.39972	0.61044	1	610	tags=32%, list=25%, signal=42%
REGULATION OF TRANSCRIPTION BY RNA POLYMERASE II%GOBP%GO:0006357	171	0.20297	1.02918	0.353201	0.613577	1	447	tags=21%, list=18%, signal=24%
VACUOLAR PART%GOCC%GO:0044437	177	0.204485	1.02912	0.373196	0.613066	1	366	tags=19%, list=15%, signal=21%
ADAPTIVE IMMUNE SYSTEM%REACTOME DATABASE ID RELEASE 68%1280218	165	0.205769	1.02846	0.393004	0.614124	1	329	tags=15%, list=13%, signal=16%
TRANSMEMBRANE RECEPTOR PROTEIN SERINE/THREONINE KINASE SIGNALING PATHWAY%GOBP%GO:0007178	28	0.291935	1.02808	0.409987	0.61444	1	772	tags=46%, list=31%, signal=67%
RNA POLYMERASE II REGULATORY REGION SEQUENCE-SPECIFIC DNA BINDING%GOMF%GO:0000977	41	0.26565	1.02716	0.401146	0.6161	1	594	tags=32%, list=24%, signal=41%
NEGATIVE REGULATION OF BINDING%GOBP%GO:0051100	21	0.31595	1.02693	0.425228	0.616007	1	413	tags=33%, list=17%, signal=40%
REGULATION OF STEROID METABOLIC PROCESS%GOBP%GO:0019218	22	0.308728	1.02611	0.411688	0.617534	1	141	tags=18%, list=6%, signal=19%
DISULFIDE OXIDOREDUCTASE ACTIVITY%GOMF%GO:0015036	15	0.34099	1.02273	0.429455	0.625711	1	158	tags=20%, list=6%, signal=21%
NEGATIVE REGULATION OF NOTCH4 SIGNALING%REACTOME%R-HSA-9604323.1	41	0.262871	1.02236	0.40521	0.626004	1	610	tags=32%, list=25%, signal=41%
POSITIVE REGULATION OF NITROGEN COMPOUND METABOLIC PROCESS%GOBP%GO:0051173	362	0.184554	1.02081	0.359736	0.629372	1	338	tags=15%, list=14%, signal=15%
NUCLEOBASE-CONTAINING COMPOUND CATABOLIC PROCESS%GOBP%GO:0034655	137	0.208137	1.01945	0.389121	0.632221	1	711	tags=45%, list=29%, signal=60%
NUCLEIC ACID PHOSPHODIESTER BOND HYDROLYSIS%GOBP%GO:0090305	22	0.303258	1.01894	0.404092	0.632894	1	587	tags=36%, list=24%, signal=47%
REGULATION OF EPITHELIAL CELL PROLIFERATION%GOBP%GO:0050678	36	0.269578	1.01848	0.429775	0.6334	1	291	tags=19%, list=12%, signal=22%
ASSEMBLY OF THE PRE-REPLICATIVE COMPLEX%REACTOME DATABASE ID RELEASE 68%68867	43	0.259031	1.01816	0.41831	0.633523	1	610	tags=30%, list=25%, signal=40%
[truncated: 2,089 more rows]
